# Supplementary material for: An Interferon-Related Signature in the Transcriptional Core Response of Human Macrophages to Mycobacterium tuberculosis Infection
Source: PLoS One. 2012 Jun 4;7(6):e38367. doi: 10.1371/journal.pone.0038367 (PMC3366933; doi:10.1371/journal.pone.0038367)
Supplement: Table S1 — TB expression matrix (18541×39). (TXT) [file pone.0038367.s015.txt]

Gene Info	Gene Info	Gene Info	Gene Info	Log2-transformed control-subtracted expression matrix	Log2-transformed control-subtracted expression matrix	Log2-transformed control-subtracted expression matrix	Log2-transformed control-subtracted expression matrix	Log2-transformed control-subtracted expression matrix	Log2-transformed control-subtracted expression matrix	Log2-transformed control-subtracted expression matrix	Log2-transformed control-subtracted expression matrix	Log2-transformed control-subtracted expression matrix	Log2-transformed control-subtracted expression matrix	Log2-transformed control-subtracted expression matrix	Log2-transformed control-subtracted expression matrix	Log2-transformed control-subtracted expression matrix	Log2-transformed control-subtracted expression matrix	Log2-transformed control-subtracted expression matrix	Log2-transformed control-subtracted expression matrix	Log2-transformed control-subtracted expression matrix	Log2-transformed control-subtracted expression matrix	Log2-transformed control-subtracted expression matrix	Log2-transformed control-subtracted expression matrix	Log2-transformed control-subtracted expression matrix	Log2-transformed control-subtracted expression matrix	Log2-transformed control-subtracted expression matrix	Log2-transformed control-subtracted expression matrix	Log2-transformed control-subtracted expression matrix	Log2-transformed control-subtracted expression matrix	Log2-transformed control-subtracted expression matrix	Log2-transformed control-subtracted expression matrix	Log2-transformed control-subtracted expression matrix	Log2-transformed control-subtracted expression matrix	Log2-transformed control-subtracted expression matrix	Log2-transformed control-subtracted expression matrix	Log2-transformed control-subtracted expression matrix	Log2-transformed control-subtracted expression matrix	Log2-transformed control-subtracted expression matrix	Log2-transformed control-subtracted expression matrix	Log2-transformed control-subtracted expression matrix	Log2-transformed control-subtracted expression matrix	Log2-transformed control-subtracted expression matrix
AffyID	Entrez Gene ID	Gene Symbol	Description	R1.4_4h	R1.4_18h	R1.4_48h	R17.1_4h	R17.1_18h	R17.1_48h	ZA9.2_4h	ZA9.2_18h	ZA9.2_48h	ZA9.4_4h	ZA9.4_18h	ZA9.4_48h	R19.4_4h	R19.4_18h	R19.4_48h	CHN50.1_4h	CHN50.1_18h	CHN50.1_48h	MAD2.1_4h	MAD2.1_18h	MAD2.1_48h	CHN50.2_4h	CHN50.2_18h	CHN50.2_48h	R17.3_4h	R17.3_18h	R17.3_48h	R19.5_4h	R19.5_18h	R19.5_48h	H37Rv_4h	H37Rv_18h	H37Rv_48h	H37Rv_R_4h	H37Rv_R_18h	H37Rv_R_48h	MAD2.2_4h	MAD2.2_18h	MAD2.2_48h
1007_s_at	780	'DDR1'	discoidin domain receptor tyrosine kinase 1	0.160145	-0.474137	-0.285712	0.081824	-0.258575	-0.604679	-0.062993	-0.336356	-0.172795	0.310318	0.041957	0.020381	0.290485	-0.228544	-0.224579	0.02854	-0.618152	-0.061503	0.244835	-0.436225	-0.463537	0.156955	-0.297776	-0.03966	0.262546	-0.161149	0.256307	0.245805	-0.394511	-0.149539	0.309477	-0.328431	0.034154	0.261078	-0.394643	-0.010178	0.309524	-0.251432	-0.294267
1053_at	5982	'RFC2'	replication factor C (activator 1) 2, 40kDa	0.041642	0.310781	-0.09275	0.078338	0.220762	-0.067718	0.101765	0.149667	0.054633	0.177677	-0.148188	-0.181122	0.36408	-0.30241	-0.246176	0.116825	0.541152	0.007961	0.240912	0.475116	-0.136669	0.157689	-0.01673	-0.042955	0.087516	0.19479	-0.146808	0.15582	-0.377689	-0.595269	-0.09841	-0.317359	-0.001511	0.273504	6.30E-05	-0.355016	0.120246	0.404191	0.092135
117_at	3310	'HSPA6'	heat shock 70kDa protein 6 (HSP70B')	0.30744	0.529463	1.47	-0.014643	0.21382	1.27256	0.230763	0.442058	1.83895	0.28375	0.060004	1.51422	0.199065	0.69204	1.99006	-0.377183	0.432254	1.87437	-0.017696	0.192098	1.45429	0.068959	-0.103437	1.39323	0.139166	0.385703	1.17996	0.071469	0.261908	1.78596	-0.293919	1.31573	2.31363	0.007281	0.84951	2.4734	0.215624	0.146835	1.24421
121_at	7849	'PAX8'	paired box 8	0.036094	0.032665	-0.042689	-0.114592	-0.035935	0.050195	0.013664	0.065518	0.070122	-0.095552	-0.089572	0.143288	-0.203421	-0.308099	0.049418	-0.439988	-0.348208	-0.032354	0.00341	0.004027	0.357367	-0.097795	-0.131334	0.078352	0.060605	0.008816	-0.009059	0.067333	0.000454	0.246447	-0.18401	-0.039986	0.310162	-0.099718	-0.102242	0.196421	-0.141209	-0.186154	-0.001083
1294_at	7318	'UBA7'	ubiquitin-like modifier activating enzyme 7	0.079008	1.54366	1.24888	0.203552	1.9531	1.36156	0.091294	1.78149	1.31231	-0.045717	1.49337	1.32405	0.483098	1.93162	0.996155	0.185187	1.5084	1.49544	0.076131	1.25886	1.1582	0.342006	1.66676	1.08364	0.06138	1.56463	0.996662	0.1426	1.75736	0.847309	0.122972	2.142	0.55578	0.301611	2.3237	1.10322	0.02388	1.18078	1.4171
1405_i_at	6352	'CCL5'	chemokine (C-C motif) ligand 5	0.014136	0.875557	1.01454	0.144345	1.05754	1.33258	-0.003827	0.818688	1.1869	-0.17718	0.611272	0.583799	0.04164	0.815707	0.74248	-0.287505	0.447259	0.672125	-0.256839	0.523499	0.628135	-0.372742	0.579699	0.615934	-0.638854	0.165313	-0.241758	-0.375682	0.632296	0.763316	-0.356449	1.17444	1.08557	-0.193022	1.16783	1.05964	-0.307519	0.137995	0.380299
1487_at	2101	'ESRRA'	estrogen-related receptor alpha	0.114206	-0.02027	-0.094897	0.166552	-0.266915	-0.063327	0.303351	-0.058125	0.172642	0.134779	-0.402222	-0.186885	0.11181	-0.254029	-0.054108	0.027243	-0.300884	-0.029212	0.081494	-0.213052	-0.047991	0.117299	-0.488779	-0.31624	0.049812	-0.222264	-0.393669	-0.073939	-0.691072	-0.354472	-0.027921	-0.381968	-0.054346	0.232712	-0.186979	0.190308	-0.025503	-0.070601	-0.164936
1494_f_at	1548	'CYP2A6'	cytochrome P450, family 2, subfamily A, polypeptide 6	-0.062221	0.042778	-0.211948	-0.150314	-0.053185	-0.213084	-0.097168	-0.053343	-0.078195	-0.012372	0.313897	-0.159385	-0.141274	0.026837	-0.093035	-0.369335	-0.331248	-0.444972	-0.110823	-0.128186	-0.05155	-0.038313	-0.159753	0.350007	-0.016504	-0.277952	0.029304	-0.197919	0.288717	0.332637	0.025031	0.121607	0.09897	-0.391887	-0.271034	-0.131695	-0.322558	-0.251526	-0.253261
1552256_a_at	949	'SCARB1'	scavenger receptor class B, member 1	-0.730959	-1.15947	-1.49784	-0.709785	-1.15686	-1.3943	-0.777403	-1.18257	-1.68285	-0.655584	-1.24866	-1.73551	-0.384355	-1.48067	-1.61018	-0.516578	-1.06795	-1.43025	-0.892021	-1.40605	-1.62566	-0.683914	-1.5401	-1.71146	-1.08266	-1.25599	-1.71085	-1.08811	-1.52645	-1.56122	-0.711854	-1.77753	-1.65231	-0.756332	-1.80488	-1.681	-1.04709	-1.40112	-1.68266
1552257_a_at	23170	'TTLL12'	tubulin tyrosine ligase-like family, member 12	-0.1619	-0.113393	-0.484416	-0.147136	-0.301819	-0.521372	-0.178011	-0.300183	-0.299503	-0.164689	-0.41316	-0.382947	-0.182375	-0.451	-0.325825	-0.135436	0.201509	-0.230864	-0.257919	-0.190896	-0.441723	-0.011659	-0.410319	-0.293866	-0.30704	-0.373239	-0.603729	-0.374873	-0.405095	-0.863007	-0.056703	-0.672773	-0.501863	0.078694	-0.656735	-0.351399	-0.244603	0.128758	-0.348794
1552263_at	5594	'MAPK1'	mitogen-activated protein kinase 1	-0.745763	-0.3647	-0.563933	-0.708598	-0.473468	-0.933601	-0.957519	-0.508233	-1.00447	-1.23154	-0.560186	-1.33048	-0.74609	-0.841882	-0.902896	-1.09226	-0.712759	-1.12853	-1.09519	-0.6265	-1.34765	-0.844099	-0.678051	-1.25526	-0.989267	-0.78707	-1.01192	-1.08637	-0.842731	-2.06798	-1.35252	-0.727404	-0.87626	-0.620589	-0.197129	-0.890403	-1.24531	-0.50854	-0.89695
1552264_a_at	5594	'MAPK1'	mitogen-activated protein kinase 1	-0.706377	-0.576242	-0.54506	-0.708567	-0.475448	-0.642073	-0.678623	-0.48087	-0.824705	-0.116661	-0.13824	-0.205325	0.065039	-0.082054	-0.443567	-0.193154	-0.158079	-0.171207	-0.654464	-0.477655	-0.91178	-0.424885	-0.370857	-0.407984	-0.349293	-0.258072	-0.369929	-0.515036	-0.23552	-0.934249	-1.05475	-0.341349	-0.823488	-0.432774	-0.077213	-0.867912	-0.336884	-0.180488	-0.596096
1552274_at	54899	'PXK'	PX domain containing serine/threonine kinase	-0.088511	-1.17442	-1.38741	-0.136558	-1.26503	-1.35471	-0.497021	-1.52693	-1.62913	-0.350709	-1.31028	-1.03207	-0.289251	-1.25312	-0.912965	-0.074635	-0.595869	-0.971616	-0.624692	-0.85926	-1.43095	-0.243261	-1.18017	-1.13563	-0.405891	-0.674575	-1.15291	-0.39985	-1.46955	-0.950292	-0.168012	-1.80369	-1.36402	-0.319508	-1.44327	-1.49812	-0.16634	-0.286359	-0.958919
1552275_s_at	54899	'PXK'	PX domain containing serine/threonine kinase	-0.229675	-0.864695	-1.54973	-0.465937	-1.05139	-1.66371	-0.314725	-1.41389	-1.48401	0.118917	-0.849078	-1.09212	0.166635	-1.13542	-0.696968	0.406632	-0.159052	-0.973989	-0.225497	-0.492508	-1.10468	0.437269	-1.0122	-0.904248	0.213425	-0.571815	-0.920297	-0.286718	-1.57302	-1.57187	-0.608368	-2.35486	-1.46249	-0.026148	-1.51704	-1.21862	-0.078076	-0.461082	-0.649816
1552276_a_at	57617	'VPS18'	vacuolar protein sorting 18 homolog (S. cerevisiae)	0.356491	0.30724	0.541649	0.690692	-0.101848	0.419807	0.201476	0.319516	0.061791	0.833634	0.975749	1.05578	0.897479	1.05832	1.08372	1.0377	0.843662	1.24115	0.440904	0.195637	0.345129	0.82271	0.68159	0.796938	0.945673	0.929586	0.537141	0.621372	0.79594	0.607681	0.181409	0.479993	0.390086	0.845588	0.752062	0.776191	0.760013	0.890229	0.730876
1552277_a_at	91283	'C9orf30'	chromosome 9 open reading frame 30	0.027607	-0.035375	0.700977	0.037658	-0.21601	0.637708	0.074883	-0.147505	0.710505	0.090175	-0.010958	0.411982	0.285007	-0.215837	0.43946	-0.041652	-0.083734	0.55541	0.132616	-0.01349	0.518499	-0.069398	-0.363529	0.501177	-0.202677	-0.177926	0.492247	0.019875	-0.237301	0.205193	0.044969	-0.145957	0.52336	-0.042822	-0.21237	0.530405	0.028099	-0.240842	0.314591
1552279_a_at	113235	'SLC46A1'	solute carrier family 46 (folate transporter), member 1	0.136182	0.037486	0.049607	0.17098	0.159117	0.296515	-0.218841	0.139156	0.292552	0.158962	0.204175	0.439919	-0.133192	0.094518	0.211022	-0.045688	-0.094483	0.277877	-0.05084	0.192473	0.223775	0.297052	0.221435	0.377153	0.20585	0.333028	0.451284	-0.244484	0.231159	0.472316	-0.13696	0.143015	0.34495	-0.120757	-0.239688	0.32986	0.088637	0.145818	0.351953
1552287_s_at	172	'AFG3L1'	AFG3 ATPase family gene 3-like 1 (S. cerevisiae)	0.180886	-0.127342	0.39149	0.442769	-0.273358	0.241243	0.313607	0.002048	0.549179	0.352697	-0.588221	0.054033	-0.178902	-0.261669	0.264312	0.744776	0.465275	0.137385	0.256932	-0.056745	0.088638	0.627116	-0.083977	0.355987	0.358055	0.129936	0.169215	0.398875	-0.33783	-0.01379	-0.00979	-0.608589	0.266396	0.818724	-0.004965	0.428884	0.694227	0.221947	0.459425
1552291_at	54965	'PIGX'	phosphatidylinositol glycan anchor biosynthesis, class X	-0.81302	-0.902874	-1.22787	-0.474876	-0.843877	-1.70108	-0.826649	-1.0076	-1.85517	-1.1273	-1.07421	-2.00428	-1.20357	-1.55276	-1.70031	-0.797735	-1.02491	-1.67122	-0.879444	-1.05462	-1.93078	-0.791007	-0.865169	-1.54259	-0.906253	-0.915865	-1.45564	-1.18307	-1.11773	-1.98386	-1.09976	-1.6506	-1.74781	0.062133	-1.21269	-1.68411	-0.780067	-0.290877	-1.25318
1552295_a_at	91252	'SLC39A13'	solute carrier family 39 (zinc transporter), member 13	0.030013	-0.109472	-0.0102	0.093697	-0.148347	0.130871	0.035713	-0.153789	0.066906	0.197209	-0.027043	0.220552	0.028641	-0.072492	0.075762	0.327074	0.053858	0.214697	0.064352	-0.227577	-0.089748	-0.052179	-0.438467	-0.321036	-0.253381	-0.122067	-0.372069	-0.286973	-0.286588	-0.371413	-0.266522	-0.239096	-0.160547	-0.140247	-0.335165	-0.535407	-0.02815	-0.128753	-0.112648
1552302_at	113277	'TMEM106A'	transmembrane protein 106A	-0.496969	1.09857	1.18724	-0.592372	1.57444	1.41492	-0.544807	0.993783	1.03235	-0.904469	0.622943	-0.198504	-0.550715	0.92133	0.311431	-0.835141	0.105016	0.306237	-1.1731	0.410077	0.086034	-1.01177	0.552856	0.166599	-1.72976	0.003395	-0.227278	-1.13914	0.797223	-0.24743	-1.08379	1.2613	0.164356	-0.323384	2.09473	1.04814	-0.127531	0.756268	0.852223
1552303_a_at	113277	'TMEM106A'	transmembrane protein 106A	-0.632677	0.791796	0.769357	-0.417847	1.14435	0.873638	-0.721259	0.899503	0.77798	-0.441305	0.836163	0.120135	-0.065201	1.08941	0.287155	-0.415192	0.478338	0.439708	-0.691553	0.295964	0.266271	-0.911017	0.730367	0.263019	-0.871322	0.340088	-0.015541	-0.666104	0.889599	0.01985	-0.380866	1.61835	0.260253	-0.413403	1.33824	0.300772	-0.49767	0.361197	0.141936
1552307_a_at	125488	'C18orf17'	tetratricopeptide repeat domain 39C	-0.912841	-0.936094	-1.6396	-0.619098	-0.906852	-1.36121	-0.484186	-0.649692	-1.72003	-0.29406	-1.45023	-1.08581	-0.29136	-1.37286	-1.98176	-0.191363	-0.616092	-1.30963	-0.547081	-1.01023	-1.57668	-0.218328	-1.10031	-1.7302	-0.494603	-0.916599	-1.29298	-0.665475	-0.964003	-1.7213	-0.525166	-0.940554	-1.52943	-0.010491	-0.869386	-1.50693	-0.488015	-0.708392	-1.01736
1552309_a_at	91624	'NEXN'	nexilin (F actin binding protein)	0.251257	3.3018	3.63754	-0.059959	4.5892	2.54842	0.178376	3.6293	3.26679	0.084106	2.82484	1.67627	0.578461	3.60366	1.29864	-0.287448	1.4421	1.84834	-0.084154	2.57402	2.43554	0.121803	3.48805	1.93444	0.265754	2.74569	1.67769	-0.230272	4.13782	1.44567	0.202977	5.17422	2.5212	-0.52609	4.79958	2.3494	-0.093636	1.19883	1.35391
1552310_at	123207	'C15orf40'	chromosome 15 open reading frame 40	-0.379595	-0.179799	-0.153381	-0.276405	-0.235199	-0.116062	-0.342549	-0.553129	-0.146561	-0.059411	-0.568165	-0.313961	-0.203273	-0.592336	-0.296482	-0.081679	-0.243554	-0.392994	-0.333777	-0.598845	-0.614176	0.05351	-0.267174	-0.256593	-0.219113	-0.447543	-0.485451	-0.241146	-0.608671	-1.17861	-1.06121	-0.526755	-0.045119	0.044084	-0.541009	-0.694291	-0.300342	-0.489332	-0.520251
1552311_a_at	84839	'RAX2'	retina and anterior neural fold homeobox 2	0.044605	-0.103302	-0.29978	0.028666	-0.035102	-0.213479	-0.026489	-0.235702	-0.093898	-0.073174	-0.12212	-0.075504	-0.323173	-0.075697	0.033104	-0.068136	-0.173522	0.027596	0.130475	-0.377854	-0.225003	-0.268397	-0.090643	-0.022694	-0.015764	-0.057226	-0.080361	0.301558	0.02208	0.303555	-0.098614	-0.197782	-0.001127	0.025805	-0.343286	0.133525	-0.185596	-0.249136	-0.176316
1552312_a_at	4238	'MFAP3'	microfibrillar-associated protein 3	0.295397	0.119712	0.56773	0.531466	0.091047	0.052772	-0.049787	-0.191713	0.274831	1.71533	1.51473	1.50189	1.81082	1.52934	1.50782	1.64691	1.35445	1.47032	0.849309	0.229556	0.402791	0.730092	0.851613	0.688858	1.03444	0.921845	0.77496	0.973931	0.908841	0.345847	-0.037273	0.391918	0.513803	1.07045	0.47249	-0.633568	0.693054	0.918402	0.434529
1552323_s_at	159091	'FAM122C'	family with sequence similarity 122C	0.027979	2.60397	1.69824	-0.068432	3.02035	1.40991	-0.060997	2.52705	1.93186	-0.488255	2.08031	0.705284	-0.312467	2.31331	1.09529	-0.121266	1.7767	0.981167	-0.174224	1.94428	0.90466	-0.354446	2.12476	0.428802	-0.436461	1.29543	0.575728	-0.236728	2.66344	0.762146	-0.123513	2.72814	1.07305	0.176722	3.42748	1.20174	-0.148293	1.54306	1.05934
1552329_at	5930	'RBBP6'	retinoblastoma binding protein 6	0.366287	1.56049	2.31399	0.435567	1.79313	1.36292	0.522915	1.98868	2.44342	0.837968	1.85533	1.90714	1.00906	2.02775	1.78927	1.00342	1.3579	1.62952	0.598343	0.851163	1.01884	0.788777	1.71906	1.86263	0.149975	1.39482	1.48427	0.765504	2.11001	1.67199	0.077796	2.14453	1.63861	1.22991	3.09323	1.97533	0.938178	0.758521	1.53575
1552330_at	92806	'MGC16385'	hypothetical protein MGC16385	0.622276	0.234919	0.567908	0.847341	0.111433	0.833753	0.631951	0.193728	0.804432	0.330671	-0.013511	0.118582	0.396166	-0.03975	0.325515	0.70682	0.576787	0.580646	0.580306	0.376628	0.540707	0.794066	0.148457	0.541633	0.416503	0.378702	0.12893	0.20538	-0.234648	-0.309908	0.654934	-0.44005	0.567197	0.884128	0.224087	0.304735	0.372237	0.35345	0.666829
1552335_at	117144	'CATSPER1'	cation channel, sperm associated 1	0.043315	-0.338733	0.100173	0.249464	-0.045131	-0.241795	-0.244677	-0.105666	-0.213951	-0.210884	-0.233907	-0.220167	-0.190081	-0.651313	0.008493	0.028701	-0.461302	-0.176443	-0.014317	-0.352588	-0.044074	-0.262839	-0.737048	-0.223651	-0.213623	-0.43447	0.023014	-0.388759	-0.489205	-0.295456	-0.411771	-0.697495	-0.263424	-0.254101	-0.604773	-0.59896	-0.023604	-0.247602	-0.241795
1552344_s_at	29883	'CNOT7'	CCR4-NOT transcription complex, subunit 7	0.218074	0.465406	0.253059	-0.072167	0.851811	0.447739	-0.234073	0.509706	0.637034	0.106029	0.147094	-0.138045	-0.010545	0.783958	0.234412	0.33337	0.473914	0.254229	-0.040041	0.637849	0.329645	0.221769	0.403584	-0.126881	0.078836	0.23846	-0.24324	0.151505	0.150357	-0.351036	0.065382	0.787396	0.093279	0.238784	1.18021	-0.089956	0.031372	0.458221	0.372484
1552347_at	9946	'CRYZL1'	crystallin, zeta (quinone reductase)-like 1	-0.654123	-0.167957	0.278203	-0.437879	-0.111903	0.382001	-0.619499	0.070184	0.389711	-0.970617	-0.358428	-0.063257	-0.66275	-0.20207	-0.045345	-0.600133	-0.055161	0.48132	-0.768873	-0.085083	0.58685	-0.519052	0.094416	0.314145	-0.560655	-0.141524	-0.294716	-0.99207	-0.440431	-0.336516	-0.87432	-0.645949	0.125138	-0.135312	0.383253	-0.311036	-0.416479	0.382359	0.819205
1552364_s_at	124540	'MSI2'	musashi homolog 2 (Drosophila)	0.489706	-0.045111	1.54502	0.350766	-0.191342	1.28042	0.485604	-0.121161	1.713	0.415996	0.13841	1.41696	0.531204	-0.304667	1.45952	0.63702	0.030855	1.33338	0.27245	0.076642	1.25916	0.457896	0.051965	1.30297	0.424361	0.04282	1.3039	0.24847	-0.189509	0.965063	0.342294	0.265906	1.62214	0.67801	0.614334	1.73775	0.264095	-0.300039	1.29083
1552365_at	85477	'SCIN'	scinderin	-0.158596	0.759702	-0.636507	-0.440917	1.60832	-0.518606	-0.628358	0.656811	-0.78716	-0.187325	0.337816	-0.772609	0.144912	0.222134	-0.325507	-0.027638	-0.230471	-0.288553	-0.054326	-0.192174	-0.729196	0.04226	0.54041	-0.603213	-0.076333	-0.015324	-0.818066	-0.375915	0.349929	-0.929326	-0.24177	2.26241	-0.271502	-0.104311	2.65639	-0.772793	-0.232653	-0.426499	-0.780075
1552370_at	132321	'C4orf33'	chromosome 4 open reading frame 33	0.202242	2.59637	2.41926	0.690946	2.92608	2.28759	0.905329	2.6638	2.32858	0.638259	2.59998	1.84906	0.26042	2.74352	2.04259	0.625998	2.41019	2.28434	0.621874	2.59497	2.51582	0.523805	2.60756	2.03958	1.07968	2.58266	2.05384	0.323071	2.82862	1.336	0.072213	2.58664	1.82383	0.419581	3.13906	1.53262	0.093442	2.24775	2.33398
1552377_s_at	201158	'FAM18B2'	family with sequence similarity 18, member B2	0.064111	0.003698	-0.265668	-0.136774	-0.309233	-0.036769	-0.085351	-0.339678	-0.193081	-0.530378	-0.457124	-0.319527	-0.250136	-0.458581	-0.362001	-0.400036	-0.571806	-0.456381	-0.151219	-0.356491	-0.118295	-0.347081	-0.11936	-0.199632	-0.248064	-0.299203	-0.1144	-0.288328	-0.110651	0.22346	-0.003172	-0.216773	-0.281636	-0.683583	-0.488476	-0.24711	-0.237951	-0.385794	-0.294109
1552378_s_at	157506	'RDH10'	retinol dehydrogenase 10 (all-trans)	0.239916	-0.716132	-0.631485	0.217691	-0.20644	-0.644873	-0.107109	-0.197044	-0.523744	0.570496	-0.333993	-0.586372	0.726744	-0.20796	-0.243408	0.442101	-0.190996	-0.396345	0.168503	-0.801112	-0.253158	-0.001693	-0.61549	-0.540183	0.279228	-0.386603	-0.406855	0.379953	-0.592963	-0.51852	0.039261	-0.049058	-0.259498	0.105071	-0.208127	-0.48583	0.527568	-0.358936	-0.367029
1552383_at	149647	'FAM71A'	family with sequence similarity 71, member A	-0.3216	-0.272681	-0.135014	-0.128283	-0.139154	-0.402934	-0.047207	0.037543	-0.217344	-0.075571	-0.187546	-0.13156	-0.157212	-0.219099	0.084081	-0.469586	-0.12371	0.059624	0.085395	0.110151	-0.09311	-0.224223	-0.41044	-0.85193	0.003515	-0.205441	-0.048224	-0.075571	-0.14468	0.317314	-0.171341	-0.419336	-0.263951	0.046239	-0.407722	-0.207293	-0.171845	-0.396111	0.07401
1552423_at	2117	'ETV3'	ets variant 3	0.031826	-0.245331	-0.245102	-0.104985	-0.209722	0.40827	-0.253783	-0.047574	-0.254405	-0.10244	-0.542606	-0.584552	-0.0843	0.087312	-0.341939	-0.584751	-0.372898	-0.75345	-0.454463	-0.055319	-0.546822	-0.535346	-0.49425	-0.288411	-0.224535	-0.865196	-0.289607	0.116489	-0.360046	-0.762107	0.066247	0.132798	-0.37343	-0.02295	0.037087	-0.663532	0.294803	-0.533163	-0.677484
1552426_a_at	80213	'TM2D3'	TM2 domain containing 3	-0.059389	0.42676	0.632806	0.15788	0.459466	0.509717	0.067552	0.462488	0.719864	-0.024191	0.363927	0.355494	-0.012969	0.220518	0.538782	-0.06386	0.030734	0.409565	-0.062185	0.224164	0.338515	-0.218791	0.207274	0.415702	-0.100022	-0.042445	0.311413	-0.115978	0.197961	-0.406373	-0.462045	0.249225	0.612909	0.314693	0.970828	0.660206	0.208129	0.484568	0.702142
1552472_a_at	23527	'CENTB2'	ArfGAP with coiled-coil, ankyrin repeat and PH domains 2	-0.427448	0.016268	0.514404	-0.351168	0.022632	0.690952	-0.343006	0.275133	0.678727	0.25064	0.277579	0.796064	0.161328	0.391668	0.784422	0.473464	0.543516	0.770153	-0.331482	0.211016	0.367241	0.351477	0.360949	0.904547	0.391345	0.266283	0.621918	0.237395	0.458421	0.344122	-0.426606	0.066815	0.520627	0.399746	0.781081	0.858872	0.544604	0.538292	0.947977
1552474_a_at	2593	'GAMT'	guanidinoacetate N-methyltransferase	-0.188861	-0.181946	-0.634613	-0.455021	0.037232	-0.702592	-0.339196	-0.406675	-1.01782	-0.468365	-0.278393	-0.702651	-0.252854	-0.373759	-0.482654	-0.656857	-0.188098	-0.338001	-0.466227	-0.177548	-0.351763	-0.567599	-0.446514	-0.645029	-0.67126	-0.115769	-0.616012	-0.35123	-0.343352	-1.01229	-0.783887	-0.635067	-0.409633	-0.531219	-0.777777	-0.718921	-0.628178	-0.183489	-0.759136
1552485_at	114294	'LACTB'	lactamase, beta	0.147518	0.662825	0.04718	-0.21843	0.853518	0.096282	0.104601	0.774623	0.30347	0.262179	0.758087	0.027588	0.060567	0.883393	0.095944	0.201403	0.802939	0.160559	0.222373	0.875531	0.354727	0.265894	1.14788	0.049611	0.235882	0.686422	0.087214	0.175307	0.986492	-0.625168	0.146575	1.2507	0.314273	0.397048	1.42588	-0.534717	0.204386	0.692714	-0.088104
1552486_s_at	114294	'LACTB'	lactamase, beta	0.099562	0.648077	-0.083746	0.162659	0.847656	0.032541	0.365997	0.675257	-0.00214	0.38191	0.808109	-0.077997	-0.015588	0.699048	-0.004238	0.377569	0.526688	0.157574	0.44085	0.71505	0.012109	0.138447	0.557473	-0.13081	0.093631	0.446147	-0.189824	-0.03601	0.515372	-0.742748	-0.151354	0.839957	-0.151233	-0.019746	0.685284	-0.382587	0.148638	0.384323	-0.126133
1552510_at	142680	'SLC34A3'	solute carrier family 34 (sodium phosphate), member 3	0.207694	0.190199	0.078759	0.159787	0.159831	0.222249	-0.070852	0.148962	0.092673	-0.004629	0.38323	0.421622	0.178674	0.192976	0.361877	-0.048175	-0.182	0.164799	0.114875	0.295797	0.313361	0.139076	0.211078	0.714294	0.475783	0.279418	0.233564	0.43582	0.394984	0.81983	0.421436	0.224396	0.575404	-0.138474	-0.031223	0.160834	0.128591	-0.142822	-0.009437
1552516_a_at	204851	'HIPK1'	homeodomain interacting protein kinase 1	0.309994	-0.230493	0.050088	0.000109	-0.201236	0.740264	0.03836	-0.541018	0.129308	0.153118	-0.417981	0.107617	0.557468	0.312694	0.73965	-0.017678	0.105714	0.098748	-0.979389	-0.176584	-0.220127	-0.003503	-0.428234	-0.085977	-0.300204	-0.165681	0.084183	-0.054904	-0.143594	0.755179	0.256055	0.130331	0.239626	-0.024209	-0.248802	-0.379708	0.547774	0.453744	-0.454022
1552519_at	130399	'ACVR1C'	activin A receptor, type IC	0.368249	-0.14918	0.621583	-0.051183	-0.306603	0.824192	0.244942	-0.086166	1.27761	0.313337	0.062618	0.984553	0.670223	0.107665	1.19847	0.642681	0.109716	1.14464	-0.085196	0.202289	0.534965	0.448573	0.158185	0.583858	0.428343	0.290703	1.27657	0.724535	0.579413	0.773815	0.586962	0.208146	1.5941	0.00935	0.102442	1.62085	0.217941	0.307402	1.00454
1552541_at	117289	'TAGAP'	T-cell activation RhoGTPase activating protein	0.100167	0.348498	0.192944	-0.039663	0.756697	0.179929	-0.36203	0.875612	0.23448	0.3557	1.15143	1.03476	0.008004	0.957461	0.807288	-0.086209	0.381691	0.617383	-0.127112	0.209305	0.306193	0.105171	0.956516	1.02058	0.34582	0.695234	0.70159	0.462321	1.26714	0.914871	0.364935	0.859102	0.63116	-0.283407	1.20441	0.165611	-0.33112	0.555267	0.199964
1552542_s_at	117289	'TAGAP'	T-cell activation RhoGTPase activating protein	-0.349287	1.68305	0.959098	0.048252	1.59636	1.26013	-0.223522	1.88676	1.12887	-0.409757	2.45642	1.4438	-0.07824	2.58715	1.19691	0.174498	2.02042	1.94364	-0.085454	1.18438	0.784146	-0.238384	2.17991	1.32959	0.109509	2.05306	0.715715	-0.349071	2.47732	1.55465	-0.359014	2.20704	0.980987	-0.259541	3.29958	0.867678	0.03747	1.95104	1.05443
1552548_at	7809	'BSND'	Bartter syndrome, infantile, with sensorineural deafness (Barttin)	0.389996	0.194885	-0.210896	-0.15089	0.145622	0.320882	0.022721	-0.053267	-0.416575	0.169313	0.195357	-0.048577	0.427175	-0.139829	-0.194047	0.120315	-0.133049	-0.361299	0.256259	0.214088	-0.08539	0.442324	-0.0601	-0.212346	0.36894	-0.153276	0.174117	0.111908	-0.01633	0.009251	0.255285	0.01311	-0.136631	0.086981	-0.171894	-0.19459	0.142986	0.057632	0.099078
1552555_at	146547	'PRSS36'	protease, serine, 36	0.112492	0.156204	-0.030779	0.0937	-0.233014	-0.044058	0.200816	-0.104453	0.113426	-0.072646	-0.095897	0.200489	0.112554	-0.236086	-0.107456	-0.185416	-0.171881	-0.008009	0.065603	-0.052383	0.212763	0.153743	0.044102	0.378258	-0.150312	0.111721	0.375422	0.089273	0.073108	-0.0769	0.341369	0.340507	0.161641	-0.259081	-0.159815	0.322519	-0.17898	-0.075189	0.030263
1552584_at	3594	'IL12RB1'	interleukin 12 receptor, beta 1	0.09416	1.07569	1.22874	0.278531	1.39897	1.31973	-0.064803	1.01028	1.3771	-0.230165	0.70728	0.80531	0.149887	0.952162	0.902372	0.039695	0.629757	0.836562	0.066989	1.03144	1.0909	0.288453	1.00515	0.746072	-0.106219	0.529859	0.64758	0.472002	1.09269	0.392232	0.220724	0.881118	0.986986	0.158241	1.30528	0.919848	-0.34063	0.573965	0.794874
1552602_at	27091	'CACNG5'	calcium channel, voltage-dependent, gamma subunit 5	0.317038	-0.181752	-0.260172	-0.163046	-0.241429	0.064956	-0.184537	-0.233785	-0.143743	-0.183367	-0.290881	-0.224067	-0.223318	-0.260937	-0.249249	-0.334027	-0.506724	-0.20945	0.045306	-0.127533	-0.033638	-0.234978	-0.163046	-0.504209	-0.083529	-0.183328	-0.227798	-0.273518	-0.273819	-0.119887	-0.182268	-0.140294	-0.179696	-0.19064	-0.081062	-0.246118	0.113972	-0.135727	-0.196836
1552610_a_at	3716	'JAK1'	Janus kinase 1 (a protein tyrosine kinase)	0.14595	0.171259	0.390391	-0.009898	0.134819	0.601355	0.258334	0.47108	0.753719	1.38733	1.09721	1.45683	1.39202	1.43901	1.45259	1.3064	1.27847	1.49364	0.736655	0.601457	0.851726	1.08932	0.980597	1.36135	1.07962	1.10484	1.19006	1.0074	1.04214	1.36696	0.036231	0.895041	0.757711	1.37309	1.24206	1.25652	1.30803	1.50016	1.40247
1552611_a_at	3716	'JAK1'	Janus kinase 1 (a protein tyrosine kinase)	0.359364	0.398471	0.20743	0.407555	0.2013	0.769129	0.059303	0.030814	-0.009963	1.45917	1.12362	0.986537	1.39904	1.30178	1.092	0.915737	0.945221	1.19402	-0.146346	-0.032583	0.129126	0.796	0.659074	1.03147	0.754076	1.00258	0.869425	0.786964	0.711461	0.576393	0.302021	-0.020908	-0.070943	0.726194	0.426672	0.389033	0.91772	1.05497	0.987131
1552612_at	56990	'CDC42SE2'	CDC42 small effector 2	0.342387	0.285814	0.491376	0.010443	0.459913	0.958241	0.041449	0.320217	0.714367	0.505276	0.430141	0.399145	0.821465	1.01255	1.21145	0.6276	0.859121	0.549957	0.449722	0.862613	0.772833	0.253852	0.495231	0.646645	0.220997	0.324648	0.439272	-0.035617	0.707903	0.487766	0.073035	1.27577	0.926316	-0.311222	0.626927	-0.002263	-0.07018	-0.105648	0.123296
1552613_s_at	56990	'CDC42SE2'	CDC42 small effector 2	0.122054	0.664906	0.511954	-0.040242	0.48392	-0.02819	-0.196242	0.524724	0.271011	0.235275	0.563023	0.319019	0.558773	0.55739	0.394351	0.487352	0.646999	0.334849	-0.08088	0.479397	0.236933	0.128653	0.428735	0.595821	0.12057	0.228699	0.249024	0.133451	0.263303	-0.114889	-0.267395	0.637049	0.175071	0.201882	0.507184	-0.096634	-0.155872	-0.016943	0.126111
1552617_a_at	64326	'RFWD2'	ring finger and WD repeat domain 2	-0.204854	-0.165873	-0.198557	-0.309358	-0.140723	-0.072243	-0.081046	-0.076674	-0.174027	0.299506	-0.049699	-0.077683	0.326978	0.232554	0.050382	0.257741	0.329048	0.111835	0.055706	0.015156	-0.020236	-0.005802	-0.152449	-0.0916	-0.006315	0.063234	-0.240354	-0.056014	-0.174713	-0.447335	-0.182496	-0.068278	-0.420447	0.021522	-0.165014	-0.304442	0.088665	-0.046204	-0.36269
1552618_at	10228	'STX6'	syntaxin 6	-0.489432	-0.148813	-0.761106	-0.436485	-0.385062	-0.776301	-0.506735	-0.301804	-0.540891	-0.41841	-0.352052	-0.500017	-0.423824	-0.200457	-0.467981	-0.273009	0.015744	-0.529783	-0.433444	0.141245	-0.544122	-0.417117	-0.18039	-0.698694	-0.261639	-0.24386	-0.810209	-0.470894	-0.616685	-1.02094	-0.665493	-0.404224	-0.791275	-0.556485	-0.650032	-0.986422	-0.726306	-0.141976	-0.876963
1552619_a_at	54443	'ANLN'	anillin, actin binding protein	-0.059089	0.461807	0.02713	-0.56	0.947539	0.283353	-0.259494	0.62211	0.091425	-0.329826	1.08946	0.244687	0.263226	1.45818	0.387757	-0.174388	2.28894	0.854001	-0.256191	1.40268	0.234708	-0.187019	1.32016	0.156083	-0.074603	0.921469	-0.172162	0.067466	0.471636	-0.181821	0.145545	0.509877	0.238825	-0.156667	0.401975	-0.256312	0.150611	1.40393	0.230166
1552621_at	84820	'POLR2J4'	polymerase (RNA) II (DNA directed) polypeptide J4, pseudogene	-0.614723	-0.650955	-0.417346	-0.910062	-0.426512	-0.230355	-0.995133	-0.487618	-0.155751	-1.50712	-0.856294	-0.683948	-1.25451	-0.673681	-0.585461	-1.11354	-0.569076	-0.422184	-1.33673	-0.749595	-0.181007	-1.31336	-0.642032	-0.599683	-1.34801	-1.02875	-0.818753	-1.21084	-0.990259	-0.550617	-1.55371	-0.762358	-0.474789	-1.13053	-0.62883	-0.658173	-0.681195	-0.422576	-0.309205
1552622_s_at	84820	'POLR2J4'	polymerase (RNA) II (DNA directed) polypeptide J4, pseudogene	-1.20298	-0.759608	-0.81517	-1.00004	-0.5871	-0.145466	-1.29782	-0.799345	-0.189648	-1.66838	-0.835604	-0.502442	-1.24084	-0.858725	-0.593473	-1.30044	-0.609432	-0.541005	-1.47675	-0.938279	-0.26425	-1.32376	-0.596043	-0.859913	-1.71445	-1.36283	-1.1537	-1.70805	-1.36021	-0.845986	-1.4158	-1.11177	-0.439061	-1.12694	-0.843602	-1.3936	-0.916418	-0.568706	-0.463239
1552625_a_at	51095	'TRNT1'	tRNA nucleotidyl transferase, CCA-adding, 1	-0.011618	0.412032	-0.162278	-0.094291	0.580746	-0.153576	0.077988	0.607245	0.234414	0.331126	0.284834	0.163975	0.358801	0.592557	0.236522	0.258854	0.808798	0.328543	0.088436	0.710137	0.146547	0.180345	0.642338	0.254032	0.135273	0.585361	0.115222	0.221169	0.531385	-0.379231	-0.934398	0.480708	0.126653	0.305897	0.967769	0.258521	0.471448	0.598855	0.223708
1552628_a_at	64224	'HERPUD2'	HERPUD family member 2	0.370765	1.1281	1.27545	0.518088	1.11382	1.22993	0.234613	0.945795	1.01678	0.33484	1.08674	0.556436	0.335669	1.19895	0.879934	0.380141	0.790009	0.951076	-0.033309	0.503947	0.617372	0.334617	1.00379	0.806476	0.252531	0.639623	0.580927	0.35544	1.25457	0.694327	0.309082	1.20249	0.519839	0.714968	1.73537	1.09588	0.867922	1.02882	1.07593
1552634_a_at	94039	'ZNF101'	zinc finger protein 101	0.337681	0.474699	0.649695	0.271688	0.695898	0.656534	0.216917	0.251639	0.576427	0.148646	0.053867	0.025994	0.30044	0.298899	-0.09287	0.204544	0.136979	0.272097	0.203914	0.290431	0.010241	0.229394	0.494684	0.274234	0.099817	0.06209	-0.097809	0.167181	0.309182	0.153436	-0.237839	0.636542	0.2937	0.342907	1.20923	0.3332	-0.01289	0.464246	0.432165
1552644_a_at	80012	'PHC3'	polyhomeotic homolog 3 (Drosophila)	-0.651413	0.267982	1.12092	-0.809532	0.352779	1.40901	-0.255809	0.326218	1.57416	0.220802	0.529527	0.520419	0.484135	0.647858	1.07441	0.037096	0.489334	0.878883	-0.867336	0.173088	0.473988	-0.03875	0.291831	1.28239	-0.310107	0.155821	0.67109	0.014638	0.588857	0.546852	-1.39697	0.734596	0.881412	-0.05336	0.992854	1.08046	-0.171253	0.265649	0.908785
1552648_a_at	8797	'TNFRSF10A'	tumor necrosis factor receptor superfamily, member 10a	0.212493	0.825448	0.711008	-0.108229	1.10055	0.575708	0.089135	0.816206	0.653712	0.12769	1.09109	0.221973	0.954119	1.25624	1.10319	0.408719	1.13548	0.606256	-0.007316	1.1887	0.755892	-0.621656	0.63971	0.339879	-0.24594	0.868129	0.222355	0.364762	1.1247	0.437739	-0.035058	1.66918	0.734147	-0.308799	0.814734	0.415077	-0.059416	0.738814	0.168857
1552652_at	89781	'HPS4'	Hermansky-Pudlak syndrome 4	0.019164	-0.042832	0.256991	0.054495	-0.339334	-0.311131	0.233213	-0.025411	0.081969	0.061536	-0.049794	0.583201	0.117547	-0.130959	0.12573	0.212519	-0.203622	-0.130239	0.438886	-0.176806	0.002767	0.224288	-0.109641	0.327399	0.299284	-0.18709	0.191731	0.049631	-0.336038	0.274347	0.022789	-0.308589	-0.095825	0.218902	-0.078785	0.170717	0.113667	-0.019431	0.204712
1552656_s_at	127933	'UHMK1'	U2AF homology motif (UHM) kinase 1	0.034338	-0.110148	-0.443595	-0.324839	0.097912	-0.048109	-0.13786	-0.583513	-0.684676	0.085266	0.270795	-0.680325	0.13439	0.463033	-0.00372	0.132322	0.235031	-0.053657	-0.626365	0.120228	-0.94275	-0.112752	0.168709	-0.380563	0.22868	-0.083675	0.106806	0.143068	0.27198	-0.278986	-0.616221	0.113551	-0.517635	-0.17706	-0.564016	-0.86702	0.531205	0.315694	-1.0601
1552658_a_at	89795	'NAV3'	neuron navigator 3	0.980219	0.094923	0.70908	0.819294	-0.541109	1.65475	1.08513	0.033201	1.45405	1.89324	0.546901	1.61115	1.72081	1.13063	1.63444	1.64762	1.00452	1.64149	1.4146	0.698674	1.58278	1.16665	0.378652	1.77896	1.17985	0.380804	0.669563	1.61228	-0.282464	1.09423	1.25864	0.137306	1.14141	1.61439	0.15983	1.50938	1.88253	1.11146	1.47691
1552660_a_at	55322	'C5orf22'	chromosome 5 open reading frame 22	0.04326	1.01526	0.392952	-0.007086	1.22394	0.852697	-0.207992	0.814961	0.294793	1.42668	2.14075	1.54515	1.4191	2.41769	1.80389	1.73298	2.33203	1.68603	0.465884	1.26466	0.967457	1.08884	1.75198	1.25417	1.16016	1.6991	1.16174	0.992107	2.02435	0.610687	-0.237223	1.87956	1.06201	0.364392	1.55906	0.16289	0.574116	1.28976	0.686136
1552664_at	201163	'FLCN'	folliculin	0.893677	0.174911	0.828258	0.650928	0.261928	1.02876	0.574997	0.231973	0.678241	0.334025	0.285822	0.189986	0.403574	0.136032	0.603546	0.321253	0.248638	0.312505	0.038311	0.259874	0.368233	1.01981	0.257091	0.82806	0.430553	0.229208	0.274836	0.438454	0.198136	0.251327	0.612979	0.068726	0.436461	0.877492	0.418061	0.865781	0.862289	0.382193	0.581698
1552671_a_at	84679	'SLC9A7'	solute carrier family 9 (sodium/hydrogen exchanger), member 7	-0.63242	-2.02959	-1.95551	-0.472755	-1.93731	-1.80452	-0.434384	-1.96011	-1.98624	-0.365337	-1.87779	-1.94015	-0.014891	-1.96955	-1.73672	-0.26535	-1.81766	-1.94265	-0.426378	-2.02042	-1.91275	-0.397703	-2.21215	-2.1101	-0.555219	-1.8354	-1.74871	-0.83487	-2.21869	-2.49169	-0.224996	-1.94057	-1.82346	-0.284091	-2.171	-1.58311	-0.463543	-2.09163	-2.04667
1552678_a_at	57646	'USP28'	ubiquitin specific peptidase 28	-0.157082	0.630924	0.342689	-0.00582	0.451318	0.2769	0.225174	0.358297	0.506124	0.246566	0.919092	0.426765	0.086822	1.09097	0.532586	0.069622	1.09081	0.712085	-0.223274	0.518682	0.45763	-0.088369	0.424824	0.657961	0.354681	0.894872	0.587352	-0.295053	1.29377	0.182589	0.062866	1.18627	0.28117	-0.046424	1.07769	0.145512	-0.330232	0.435898	0.144076
1552691_at	115761	'ARL11'	ADP-ribosylation factor-like 11	-0.783426	-0.552173	0.353603	-0.543203	-0.410327	0.784652	-0.77179	-0.849765	0.345687	-1.37947	-0.849765	-0.42962	-1.95105	-1.06445	-0.251481	-0.783585	-0.668341	0.058942	-1.48422	-0.556789	-0.051062	-0.991712	-0.639034	-0.380838	-0.977918	-0.724841	-0.497375	-1.71199	-0.815088	-0.678744	-1.43272	-1.27465	-0.769062	-0.550677	-0.99423	-0.160919	-1.07195	-0.249395	-0.105759
1552701_a_at	114769	'COP1'	caspase recruitment domain family, member 16	-0.343922	3.01593	4.219	-0.113288	3.59527	4.01196	-0.15354	3.15899	3.82452	-0.566269	2.77448	2.72864	-1.32964	3.02711	2.7856	-0.308239	1.92246	3.37258	-1.32036	2.29487	3.16046	-0.46853	2.77528	3.14424	-0.79895	2.32035	2.66065	-1.06837	3.36772	2.96114	-1.9086	3.55497	3.03521	-0.100982	4.55611	3.62207	-0.266567	2.26948	3.5533
1552703_s_at	114769	'COP1'	caspase recruitment domain family, member 16	-0.218763	3.37392	3.16597	0.09611	3.63417	3.2161	-0.121415	3.15952	3.0399	-0.307592	3.06607	2.50886	-0.362226	3.23173	2.44689	-0.029078	2.19785	2.83756	-0.206119	2.79963	2.68137	-0.345519	3.07894	2.74365	-0.151119	2.73655	2.38748	-0.572227	3.41473	2.43684	-1.05758	3.32794	2.60992	0.442124	4.2204	3.0172	0.171761	2.70166	3.13025
1552711_a_at	124637	'CYB5D1'	cytochrome b5 domain containing 1	0.257954	0.082427	0.090244	0.449001	-0.262275	0.196264	0.415129	-0.126483	-0.026114	0.538931	0.306821	-0.043143	0.71058	0.089441	0.155937	0.707178	0.269163	0.117144	0.29499	-0.431986	-0.05325	0.623426	-0.090199	0.502171	0.559015	0.183487	0.142423	0.66533	-0.009932	0.345164	0.516053	-0.471111	0.193382	0.538534	-0.249191	0.232622	0.549293	0.196725	0.095053
1552715_a_at	59350	'RXFP1'	relaxin/insulin-like family peptide receptor 1	-0.740245	3.16194	2.73239	-0.83195	3.662	2.47418	-0.636741	3.27364	2.35327	0.420935	3.83589	2.18447	0.166529	4.14318	2.22422	-0.112924	2.90883	2.66087	-0.252476	2.62795	2.08484	-0.491874	3.73728	2.22586	-0.332631	2.96876	1.7914	-0.207222	4.37376	2.33518	-0.86703	4.26297	1.72871	-0.26811	4.70881	1.70531	-0.164555	2.71944	2.43042
1552717_s_at	645455	'CEP170L'	centrosomal protein 170kDa-like	-0.262747	-0.027436	-0.245423	-0.547518	0.134656	-0.345247	0.015059	-0.062622	-0.270858	0.662431	1.19012	0.581405	0.467663	1.17189	0.880505	1.03352	1.12978	0.56749	0.104928	0.411702	-0.14932	0.31831	0.688034	0.342117	0.892563	0.795117	0.35839	0.22706	0.659486	0.114507	0.233583	0.528931	-0.311056	0.463793	0.017406	-0.70366	0.678094	0.762653	-0.191574
1552729_at	84973	'SNHG7'	small nucleolar RNA host gene 7 (non-protein coding)	0.63177	0.512002	-0.049201	0.725075	0.341809	0.148482	0.286031	0.254927	-0.148232	0.642225	-0.104051	0.25389	0.835734	0.155323	-0.107129	0.462935	0.29522	0.132899	0.819872	0.171547	0.369624	0.836748	0.312367	0.233728	0.665167	0.42778	0.290454	0.853993	0.369574	-0.347367	0.872149	0.677344	0.351789	0.599893	0.277445	0.263609	0.378875	-0.054391	0.257319
1552739_s_at	54879	'ST7L'	suppression of tumorigenicity 7 like	-0.2811	-0.036594	0.237974	-0.345172	-0.168044	-0.065422	-0.319929	-0.056378	0.23516	-0.224387	-0.375624	-0.021453	-0.332646	-0.074163	0.213224	-0.013136	0.163718	-0.001225	-0.252479	0.127115	0.028429	-0.225236	-0.119942	0.075014	-0.203104	-0.00866	-0.470865	-0.168044	0.082253	-0.530626	-0.371626	-0.419092	0.178999	-0.094888	-0.030589	-0.480892	-0.201572	0.096635	0.043628
1552755_at	157983	'C9orf66'	chromosome 9 open reading frame 66	-0.016351	1.50486	0.298145	0.003723	1.59228	0.349438	-0.169714	1.22689	0.292729	-0.456953	0.746386	-0.541153	-0.189647	0.942135	0.101731	-0.154314	0.883781	-0.380115	-0.297892	1.02819	0.199756	0.059538	0.744655	0.059066	-0.152274	0.848056	-0.440695	-0.439316	0.956078	-0.456209	0.035493	1.38032	0.005741	-0.112468	2.4636	-0.076865	-0.276767	0.778798	0.254619
1552760_at	9734	'HDAC9'	histone deacetylase 9	-0.604649	-0.011571	0.58611	-0.199199	0.466515	0.863882	-1.10824	0.049323	0.748068	-0.41093	0.401498	0.193673	-0.296495	0.50478	0.801636	-0.205148	0.428648	0.369216	-0.319025	1.05817	0.793062	-0.462557	0.175849	0.229352	-0.325145	0.213622	0.384381	-0.104503	-0.040315	0.063887	-0.005249	0.759933	0.950478	-0.260335	-0.308042	0.463652	-0.320409	0.096052	-0.193546
1552787_at	92797	'HELB'	helicase (DNA) B	-0.347195	0.385612	0.77543	-0.524875	1.18706	0.463777	-0.120507	0.32087	0.395304	-0.080479	1.26086	0.250064	-0.134159	1.36617	0.770799	-0.229189	0.292703	0.756634	-0.059786	-0.036361	0.221568	0.166633	1.0418	0.207423	-0.032742	0.408533	-0.033137	-0.372645	1.19924	-0.303226	-0.000384	1.81192	0.343081	-0.247614	2.77616	0.161983	-0.200495	0.326782	0.194603
1552788_a_at	92797	'HELB'	helicase (DNA) B	-0.174245	0.631559	0.236552	0.071192	0.619716	0.135528	-0.18154	0.707384	0.247007	-0.204957	0.650416	0.368015	0.087135	0.823234	0.264857	-0.122072	0.106934	0.41495	-0.44542	0.203699	0.42729	-0.248255	0.790522	0.410732	0.154828	0.235636	0.358908	0.33486	0.970922	0.242075	0.443834	1.34272	0.560316	-0.370057	1.70971	0.412451	-0.298901	-0.002587	-0.113376
1552790_a_at	7095	'TLOC1'	SEC62 homolog (S. cerevisiae)	-0.187064	-0.029409	-0.017748	0.068988	-0.390812	0.302842	0.447591	-0.213195	-0.217011	-0.013032	-0.009727	-0.077897	-0.790591	-0.412258	-0.096669	0.383621	0.367231	-0.011091	-0.223639	0.328427	0.095217	0.045101	0.288184	-0.286717	0.451376	0.318526	0.275142	-0.091531	-0.197504	-0.027073	-0.004319	-0.719469	-0.151438	0.307691	-0.478843	-0.314444	0.380386	0.607134	0.454638
1552798_a_at	7099	'TLR4'	toll-like receptor 4	-0.16793	0.303823	-0.86837	-0.552778	0.848643	-0.597283	-0.40269	0.008884	-1.31214	0.496507	0.461129	-0.460815	1.01312	0.482531	-1.16443	0.470962	0.398534	-0.339617	-0.180636	-0.135999	-0.736442	0.212835	0.533723	-0.783384	0.213049	0.582298	-0.711837	0.31065	0.599639	-0.478362	-0.303649	0.774559	-1.34882	-0.20926	1.13797	-1.39418	-0.093711	-0.409422	-1.53685
1552804_a_at	114609	'TIRAP'	toll-interleukin 1 receptor (TIR) domain containing adaptor protein	0.521006	0.486901	0.483117	0.471551	0.495143	0.331059	0.400155	0.367475	0.254454	0.688006	0.491994	0.762499	0.493839	0.823274	0.939884	0.636989	0.587235	0.519541	0.495508	0.727675	0.612899	0.304267	0.887368	0.59262	0.820925	0.704106	0.551059	0.220748	0.709122	0.675582	0.758557	0.255209	0.517929	0.091091	0.004966	0.145561	0.260151	0.565179	0.124201
1552863_a_at	59285	'CACNG6'	calcium channel, voltage-dependent, gamma subunit 6	0.129038	-0.05412	-0.08574	0.132776	0.049428	-0.026139	-0.121597	0.332672	-0.129274	0.110137	0.295069	0.397029	0.067876	0.148625	0.087962	-0.108751	-0.258593	0.012006	0.166257	-0.056821	0.232988	0.120071	0.099412	0.043649	0.289462	0.112156	0.216472	0.14678	0.253865	0.608526	0.186461	0.353115	0.223417	-0.264149	-0.214402	0.188864	-0.010284	0.090836	-0.010893
1552868_at	148046	'C19orf23'	chromosome 19 open reading frame 23	0.332935	0.022263	-0.031131	0.570915	-0.040251	-0.271799	-0.033238	0.270599	0.05105	0.665649	0.15545	0.026772	0.3368	0.144388	0.136565	0.452727	0.081534	-0.080408	0.248851	-0.177693	0.131271	0.574371	-0.056392	0.295311	0.45388	0.076632	-0.169758	0.450437	0.391414	-0.095554	0.304385	-0.037942	-0.162407	0.404112	-0.558644	-0.284688	-0.123345	-0.136759	0.031151
1552889_a_at	90332	'EXOC3L2'	exocyst complex component 3-like 2	0.009495	-0.190991	-0.138045	-0.050034	-0.49798	-0.342374	-0.1254	-0.08679	-0.234848	-0.133804	-0.181175	-0.07139	-0.141904	-0.174467	-0.198328	-0.346451	-0.398712	-0.168924	-0.15476	-0.147322	0.016234	-0.2543	-0.264973	-0.006823	-0.094313	-0.083662	-0.083667	0.168276	-0.019731	0.200821	-0.1836	-0.036659	-0.032908	-0.450401	-0.29694	-0.097399	-0.280304	-0.386138	-0.264402
1552910_at	114132	'SIGLEC11'	sialic acid binding Ig-like lectin 11	-0.978435	-0.110354	-0.406893	-0.889346	0.111117	-0.376731	-0.817484	-0.013233	-0.724603	-1.38039	-0.596422	-1.02839	-0.894444	-0.870049	-1.20056	-1.11854	-0.736869	-1.1792	-1.42503	-0.678925	-0.979543	-1.40021	-0.851566	-1.61647	-0.820299	-0.901757	-1.29145	-1.18767	-0.529915	-1.60988	-1.08745	-0.347839	-0.954838	-1.09772	0.294712	-1.24157	-1.0747	-0.708891	-0.748592
1552914_a_at	80381	'CD276'	CD276 molecule	-0.208308	-0.551326	-0.282727	-0.022363	-0.190988	-0.281284	-0.307295	-0.674084	-0.469508	1.06996	0.730617	0.750375	1.06162	0.251393	0.513214	0.869384	0.439445	0.79531	-0.039923	-1.0298	-0.324018	0.327367	-0.90447	-0.140326	0.184057	-0.090915	-0.16906	0.092872	-0.0609	-0.132044	-0.70793	-0.249936	-0.579809	0.228309	-0.507719	-1.00051	0.408402	0.059681	-0.044801
1552921_a_at	63979	'FIGNL1'	fidgetin-like 1	0.599611	0.443471	-0.094191	0.438561	0.497438	-0.55695	0.131068	0.65627	0.089697	1.82033	0.605251	0.434472	0.757193	1.20914	0.677019	1.5187	1.72281	0.348749	1.18299	0.91397	0.118318	1.17653	0.790481	0.610084	1.23146	1.07925	0.573243	1.1298	0.670234	-0.094191	0.668083	0.385975	0.051379	0.979889	0.131564	-0.121482	1.09804	1.00853	0.049532
1552931_a_at	5151	'PDE8A'	phosphodiesterase 8A	0.140714	0.62941	0.627792	-0.358944	0.091041	0.759682	0.330861	0.638736	0.919315	1.15281	0.906552	1.39929	0.906	0.995799	1.5111	0.936605	1.33617	1.54419	0.365436	0.822048	1.2391	0.393543	0.589162	0.955733	0.310891	1.02	0.536684	0.850034	0.878375	1.12618	-0.116241	0.600395	1.22242	0.53608	0.738132	1.19872	0.962354	1.18497	0.884718
1552935_at	203430	'ZCCHC5'	zinc finger, CCHC domain containing 5	0.815009	0.2251	-0.029325	0.558786	0.090818	0.426282	0.790069	0.250976	0.075763	0.664234	0.085999	0.22568	0.740299	-0.140096	0.134442	0.220063	0.17736	0.066897	0.52528	0.415164	0.201079	0.54992	0.075868	-0.098379	0.60077	0.165306	0.181106	0.478016	0.212332	-0.289364	0.302542	-0.476707	-0.131941	0.440182	-0.047548	-0.074171	0.387856	0.287927	0.08871
1552977_a_at	10695	'CNPY3'	canopy 3 homolog (zebrafish)	-0.42906	-0.405552	-0.420576	-0.439269	-0.441465	-0.28109	-0.456082	-0.554637	-0.271904	-0.461264	-0.88852	-0.479344	-0.270737	-0.855953	-0.417671	-0.361023	-0.330181	-0.126215	-0.494109	-0.689145	-0.577122	-0.750268	-1.18544	-0.800747	-1.05097	-0.930831	-1.03379	-1.09755	-1.53026	-0.980894	-1.00325	-1.19737	-0.625854	-0.57541	-1.06517	-0.720324	-0.8042	-0.815418	-0.65299
1552978_a_at	9522	'SCAMP1'	secretory carrier membrane protein 1	-0.035836	0.449467	0.044794	-0.261793	0.824465	-0.001893	-0.228018	0.301917	-0.162526	0.342157	0.973023	0.029316	0.283631	1.17581	0.288876	0.38167	0.787278	0.24433	-0.360501	0.550785	-0.19576	-0.101269	0.694197	-0.097124	-0.032063	0.522456	-0.141055	-0.042472	0.885927	-0.287795	-0.867674	0.464979	-0.670838	-0.125529	0.428058	-0.626801	0.125551	0.62561	-0.664056
1553015_a_at	9401	'RECQL4'	RecQ protein-like 4	0.318511	0.550264	0.334724	0.219665	0.409403	0.370905	0.297927	0.567032	0.27717	0.201476	0.447386	0.167707	-0.186451	0.271314	0.307416	-0.250196	0.553846	0.406888	-0.003731	0.538334	0.40371	-0.16229	0.099436	0.312268	-0.049919	0.268852	0.106225	0.150977	0.599882	-0.134803	-0.101131	0.203543	0.10038	-0.155636	0.038575	0.195647	-0.488449	0.407427	0.360794
1553042_a_at	84807	'NFKBID'	nuclear factor of kappa light polypeptide gene enhancer in B-cells inhibitor, delta	0.12803	-0.396136	-0.100905	0.320618	-0.599042	-0.025743	0.477591	-0.138769	0.061118	0.558223	-0.299908	-0.070482	1.0473	-0.429374	-0.199591	0.555824	-0.101144	0.003602	0.359235	-0.438562	-0.153881	0.132179	-0.568132	-0.225554	0.207065	-0.27429	-0.150274	0.497334	-0.981554	-0.364838	0.153684	-0.316726	-0.346271	0.285281	-1.02613	-0.738956	0.566364	-0.39045	-0.086784
1553043_a_at	146722	'CD300LF'	CD300 molecule-like family member f	-0.210522	-0.081831	1.05262	-0.529978	-0.196091	0.792292	-0.29575	0.070899	1.207	-0.230501	-0.535486	0.844524	-0.098238	-0.130251	0.917801	-0.077335	-0.173482	0.782829	-0.012999	-0.424965	0.77229	-0.18678	-0.432576	0.657891	-0.259625	-0.022375	0.62354	-0.404482	0.098271	0.518486	-0.311834	0.280471	1.00123	-0.307354	0.558638	0.882003	-0.415501	-0.60695	0.506416
1553055_a_at	162394	'SLFN5'	schlafen family member 5	0.643605	1.37045	0.921032	0.400409	1.85373	1.24099	0.861259	1.46942	0.562105	2.58586	3.10201	1.99609	2.81453	3.27273	2.23311	2.2546	2.58784	2.14682	1.18814	1.74597	0.338133	1.60231	2.33447	1.61794	1.83754	2.05921	1.41035	2.08025	2.6635	1.43124	0.493887	1.80948	0.523639	1.4211	2.25388	-0.156703	2.33099	2.05469	0.934592
1553088_a_at	10018	'BCL2L11'	BCL2-like 11 (apoptosis facilitator)	0.063282	0.148983	0.071562	0.078769	-0.000387	-0.047926	-0.037658	0.068297	-0.095533	0.069031	0.230177	-0.026623	-0.047048	-0.052589	0.016696	-0.12246	-0.299699	-0.087967	0.096326	-0.261348	0.071471	-0.04746	0.018528	0.037711	0.096818	0.115404	-0.015602	-0.185874	0.239876	0.17908	0.151859	0.062744	-0.000549	-0.114502	0.195675	0.209733	0.068757	0.00836	0.032866
1553096_s_at	10018	'BCL2L11'	BCL2-like 11 (apoptosis facilitator)	0.295026	0.231423	-0.215315	0.662646	0.343256	-0.475365	0.296078	0.213784	-0.506757	0.181748	0.201158	-0.108923	0.28478	-0.389238	-0.131756	-0.102263	-0.403535	-0.648306	0.36369	-0.127576	-0.24212	0.032592	-0.093823	-0.324185	0.122817	-0.236965	-0.133152	0.115083	-0.264287	-0.449714	-0.0866	-0.071036	-0.157254	-0.081274	-0.330357	-0.197742	-0.126881	-0.444105	-0.20076
1553101_a_at	54890	'ALKBH5'	alkB, alkylation repair homolog 5 (E. coli)	0.174636	0.104485	0.327322	0.309489	0.237852	0.526015	-0.01329	0.453546	0.297003	0.365194	0.52392	0.774207	0.540128	0.682837	0.870999	0.292882	0.756159	0.527423	0.251631	0.654585	0.896609	0.006173	0.001153	0.420459	-0.035773	0.305999	0.151622	-0.129621	0.225854	-0.193987	0.577537	0.723084	0.518542	0.020376	-0.264441	0.478878	-0.173784	-0.012044	-0.090103
1553103_at	4799	'NFX1'	nuclear transcription factor, X-box binding 1	0.198248	-0.060004	0.282151	0.352808	-0.047949	0.462272	0.244849	0.149322	0.398537	0.000546	-0.01916	0.006489	0.087324	0.17167	0.247378	0.370538	0.259247	0.240751	-0.005996	0.090299	0.120877	0.261873	0.010964	0.20466	0.185518	0.031545	0.153333	0.158998	0.072303	0.282508	0.049163	-0.188859	0.203424	0.478726	0.259336	0.457742	0.389255	0.341115	0.417624
1553106_at	134553	'C5orf24'	chromosome 5 open reading frame 24	1.16057	0.086953	-0.109276	0.843493	0.348277	-0.132745	0.712844	-0.326561	-0.246286	1.18469	0.406699	-0.369896	0.725677	-0.006532	0.171445	1.13971	0.413339	0.015472	0.857144	0.065808	-0.363672	0.83169	0.039758	-0.130743	0.831012	0.065999	-0.138405	0.506982	-0.465729	-0.528679	0.105329	-1.06033	-0.239508	1.47695	-0.160378	-0.688744	1.31582	0.509949	-0.419497
1553107_s_at	9879	'DDX46'	DEAD (Asp-Glu-Ala-Asp) box polypeptide 46	0.314285	0.016738	0.267487	0.253304	-0.305897	0.065819	0.390901	-0.530876	-0.008694	0.336076	-0.310851	-0.333049	0.434995	-0.089989	0.029987	0.340192	-0.367058	0.047705	0.16865	-0.280057	-0.158934	-0.264704	-0.206641	-0.080633	-0.030813	-0.043485	-0.027365	0.181475	-0.524029	-0.572948	0.324863	-0.192987	-0.141391	0.149462	-0.322943	0.151885	0.582831	-0.206519	-0.298985
1553108_at	9879	'DDX46'	DEAD (Asp-Glu-Ala-Asp) box polypeptide 46	0.042616	-0.243555	-0.075827	0.585079	0.176481	-0.081447	0.498498	-0.107892	-0.22448	1.01962	0.247203	0.018321	0.610281	0.222766	0.14598	0.973439	0.72918	0.118363	0.076582	0.090618	0.014313	0.718772	0.197006	0.014581	0.715423	0.301638	0.111965	0.64263	0.37936	-0.120566	0.045269	-1.13237	-0.386793	0.873133	-0.208802	-0.428704	0.927188	0.498273	-0.048388
1553112_s_at	1024	'CDK8'	cyclin-dependent kinase 8	-0.301133	-0.437795	-0.145097	-0.638663	-0.390795	-0.500904	-0.625864	-0.324078	0.137737	0.372247	0.080614	0.30362	0.078786	0.351906	0.016282	0.670191	0.656376	0.157063	-0.023197	0.736957	0.376706	-0.036178	0.154713	-0.05185	0.164177	0.337947	-0.25407	-0.247623	0.130691	-0.386173	-0.274629	0.156635	-0.307583	-0.004881	-0.464325	-0.219181	0.374319	0.270504	-0.491817
1553113_s_at	1024	'CDK8'	cyclin-dependent kinase 8	-0.134809	0.277583	0.205503	0.104936	0.356301	-0.011	-0.070713	0.265424	0.220453	0.178922	0.272834	-0.037788	0.535892	0.314327	0.273387	0.347078	0.321831	0.133179	-0.128437	0.310004	0.012025	0.211921	0.196366	0.117537	0.124593	0.157904	0.237913	0.105869	-0.346291	-0.306137	-0.351959	-0.438611	-0.093484	0.717168	0.461226	-0.002356	0.480446	0.567577	0.547038
1553117_a_at	11329	'STK38'	serine/threonine kinase 38	-0.371675	0.250128	0.401638	-0.525708	0.141968	0.61416	-0.509053	0.397381	0.503025	0.382129	0.509767	0.677351	0.306794	0.802233	0.52164	0.380064	0.866711	0.768262	0.148269	0.51298	0.820507	-0.104414	0.548965	0.327183	0.159032	0.457671	0.275109	0.122699	0.156265	0.0689	-0.031985	0.922542	0.560318	0.132797	0.449631	0.667682	0.169977	0.94843	0.537361
1553118_at	117145	'THEM4'	thioesterase superfamily member 4	0.029018	-0.524018	-0.29681	0.24349	-0.481078	-0.485357	0.393874	-0.56332	-0.36959	0.148305	-0.658714	-0.910494	0.475729	-0.278152	-0.518414	0.453216	-0.047861	-0.523209	0.155122	-0.150786	-1.12603	0.071113	-0.963264	-0.962467	0.040184	-0.289682	-0.87708	0.0109	-1.05734	-1.10535	-0.305591	-1.05344	-0.575178	0.312197	-0.641489	-0.40642	0.240623	0.023126	-0.492347
1553136_at	130535	'KCTD18'	potassium channel tetramerisation domain containing 18	0.334043	0.042103	0.208817	0.135239	0.085051	0.072187	0.269249	0.188377	0.158729	0.208215	0.206231	0.436868	0.070914	0.224831	0.406649	0.141554	-0.282785	0.135844	0.201204	0.132279	0.382103	0.029638	0.18398	0.425639	0.225652	0.043423	0.32879	0.191919	0.459898	0.649853	0.025283	0.040204	0.452252	0.182404	0.261564	0.191101	0.005805	0.131324	0.233253
1553141_at	144811	'C13orf31'	chromosome 13 open reading frame 31	0.094945	-0.252224	-0.289798	-0.284419	-0.24735	-0.160411	0.723765	0.097343	-0.386429	1.80484	0.989116	0.410691	1.06346	1.20566	0.648299	1.42407	0.960291	0.784484	0.638789	0.429813	0.024711	1.16211	0.853938	0.827894	1.43203	0.617208	0.182061	1.32918	0.964092	0.426463	0.041204	0.342113	-0.257209	0.79373	0.517728	-0.665113	1.49174	0.944402	0.14933
1553142_at	144811	'C13orf31'	chromosome 13 open reading frame 31	0.043452	-0.56375	-0.731483	0.133814	-0.225587	-0.566318	0.599885	-0.065782	-0.417054	1.00067	0.522204	-0.282086	0.084881	0.510682	0.001468	0.793496	0.115979	0.076877	0.722501	0.286404	-0.172086	0.573565	0.337687	0.073943	0.685584	-0.237866	-0.189447	0.608442	0.177236	-0.693351	-0.236399	-0.358334	-0.494667	0.766382	0.061548	-0.014624	1.27268	0.482899	0.072726
1553151_at	245972	'ATP6V0D2'	ATPase, H+ transporting, lysosomal 38kDa, V0 subunit d2	-0.068298	-0.652335	1.58866	-0.351752	-0.757804	1.46859	-0.078376	-0.375392	1.58163	0.041196	0.377624	1.569	-0.031043	0.394947	1.68292	0.250807	-0.092851	1.84278	0.202137	-0.317397	1.57364	-0.09583	-0.411277	1.22496	0.073642	-0.178542	1.61352	-0.354509	0.194861	1.04613	-0.484872	-0.111218	1.33626	-0.248702	-0.2689	0.73407	-0.543305	-0.714628	0.834741
1553153_at	245972	'ATP6V0D2'	ATPase, H+ transporting, lysosomal 38kDa, V0 subunit d2	0.064513	-0.639579	1.22014	-0.315991	-1.21116	1.06013	0.00027	-0.456231	1.15711	0.177922	0.142861	0.987925	-0.215526	0.288011	1.23708	0.230546	-0.302633	1.50641	0.353573	-0.315096	1.31198	-0.10054	-0.600041	0.416245	0.009729	-0.29312	1.11748	-0.072261	0.044855	0.845976	0.022455	-0.147409	0.74439	-0.256501	-0.646599	0.088219	-0.130467	-0.646918	0.326564
1553155_x_at	245972	'ATP6V0D2'	ATPase, H+ transporting, lysosomal 38kDa, V0 subunit d2	0.122849	-0.732886	1.17126	-0.12689	-0.932486	1.09329	0.117223	-0.377044	1.0927	0.24001	0.212422	1.19553	-0.046927	0.414179	1.36233	0.344294	-0.209171	1.49663	0.455983	-0.402487	1.48136	-0.152334	-0.558808	0.62642	0.163506	-0.587556	1.2051	-0.143013	0.18506	0.646137	0.239924	-0.256376	0.930497	-0.261509	-0.84419	0.146082	-0.278104	-0.520718	0.406575
1553158_at	84984	'C3orf34'	chromosome 3 open reading frame 34	0.218755	0.094493	0.885794	0.413561	-0.135447	0.689959	0.405625	0.254724	0.690943	0.211507	0.280443	0.507553	-0.037713	0.346679	0.39589	0.87794	0.62814	0.518055	0.562793	0.702713	0.779678	0.630428	0.660495	0.400772	0.449509	0.46715	0.290872	-0.132411	0.639992	0.152857	-0.119526	-0.024996	0.229755	0.664574	0.412	0.467642	0.608645	0.677176	0.671877
1553162_x_at	148137	'C19orf55'	chromosome 19 open reading frame 55	0.224844	-0.201128	-0.066741	0.194285	-0.075693	-0.234403	0.334731	0.065704	-0.237316	0.552275	0.263833	0.253259	0.590371	0.075006	0.091466	0.848839	-0.131025	0.104803	0.322109	0.105195	0.048934	0.389286	-0.037727	0.209892	0.336188	0.177299	-0.04958	0.322712	-0.227083	-0.047839	0.817197	0.12255	0.418101	-0.080052	-0.393003	-0.182369	0.094715	-0.054208	-0.26485
1553167_a_at	51091	'SEPSECS'	Sep (O-phosphoserine) tRNA:Sec (selenocysteine) tRNA synthase	0.363838	0.595442	0.21039	0.269076	0.863866	0.391983	0.257617	0.494448	-0.059626	0.856148	0.430616	-0.396094	1.00346	0.624753	0.254314	1.17584	1.17876	0.309674	0.358156	0.429178	0.117619	1.2006	0.874948	0.40647	0.846779	1.05945	0.183738	0.827147	0.487327	0.104205	0.011839	-0.144382	-0.204883	1.06747	0.914159	-0.320066	0.866419	0.872413	0.430716
1553172_at	27153	'ZNF777'	zinc finger protein 777	0.725091	0.006303	0.389439	0.554342	0.115881	0.422307	0.482125	0.73374	0.44552	0.760655	0.107653	0.076055	0.613934	-0.077499	0.15764	0.562345	0.204959	0.406222	0.44273	0.085204	-0.051066	0.626159	0.238539	0.192665	0.569888	0.46419	0.449485	0.701072	0.031062	0.128004	0.290788	-0.256141	0.129086	1.06017	-0.153088	0.116007	0.468279	0.30611	0.194313
1553178_a_at	6753	'SSTR3'	somatostatin receptor 3	-0.139172	-0.275886	-0.322058	-0.144204	-0.079208	-0.151036	0.130979	-0.299767	-0.260548	-0.027352	-0.014085	-0.206165	-0.194587	-0.330458	-0.261958	-0.118644	-0.56128	0.009504	-0.034434	-0.058953	0.037605	-0.163246	-0.362644	0.017645	-0.001735	-0.126389	-0.090565	-0.007823	-0.092369	0.082954	-0.004633	-0.250651	-0.124876	-0.411999	7.80E-05	0.16604	-0.051796	0.101016	-0.148091
1553185_at	158158	'RASEF'	RAS and EF-hand domain containing	-1.35606	-0.743502	0.20641	-1.43614	-0.678224	0.562259	-1.38732	-0.622614	-0.00205	-0.549339	-0.547741	2.06872	-0.928948	0.429052	1.95506	-0.941657	-0.285927	2.01027	-1.76544	-0.654554	-0.002281	-1.18697	-0.564645	1.39238	-0.940719	-0.376084	1.70036	-0.998755	-0.30451	2.87243	-1.07294	-0.06507	0.061108	-0.216089	0.389364	2.40811	0.470238	0.683247	2.44857
1553186_x_at	158158	'RASEF'	RAS and EF-hand domain containing	-1.15659	-0.600908	0.406057	-1.12056	-0.259664	0.464799	-1.28546	-0.447293	0.296005	-0.193358	-0.267306	2.36626	-0.649384	0.603144	2.16309	-1.07409	-0.185926	2.27308	-1.33807	-0.575328	0.241847	-0.728124	-0.020618	1.64719	-0.547786	-0.145632	2.10278	-0.336691	-0.201037	3.33588	-1.18753	0.046866	0.369361	-0.173948	0.378023	2.54206	0.664841	0.679267	2.54538
1553205_at	253868	'C20orf200'	chromosome 20 open reading frame 200	0.289875	-0.092462	-0.416114	0.068869	-0.566683	-0.271012	0.10925	-0.231224	-0.280029	-0.005863	0.159007	-0.032065	-0.1158	-0.389359	-0.106797	-0.212914	-0.390627	-0.357919	0.136641	-0.197116	-0.291568	-0.2698	-0.185581	-0.270448	0.152511	-0.599967	-0.016738	-0.154608	-0.160728	-0.097669	-0.070054	-0.540855	-0.300217	-0.403932	-0.515986	-0.235092	0.077711	-0.464988	-0.544941
1553218_a_at	84450	'ZNF512'	zinc finger protein 512	-0.209219	0.194066	0.78747	-0.055027	0.364902	0.792906	-0.363085	0.223426	0.561336	0.425473	0.823568	1.04477	0.432966	0.925055	1.33781	0.457832	0.561231	1.0957	0.015273	0.429862	1.23215	0.158994	0.725663	0.997356	0.538241	0.776292	1.12186	0.288982	0.916544	1.0883	0.104688	0.736345	0.802019	0.137135	0.285395	1.09821	0.165714	0.709466	0.934304
1553263_at	124590	'USH1G'	Usher syndrome 1G (autosomal recessive)	-0.28186	-0.256424	-0.755342	-0.089848	-0.214317	-0.569199	0.09187	-0.541043	-0.548072	-0.458961	-0.221769	-0.373016	-0.398731	-0.1965	-0.440737	-0.348199	-0.599709	-0.573822	-0.19987	-0.492607	-0.341884	-0.345134	-0.198026	-0.55448	-0.209015	-0.322425	-0.566741	-0.153565	-0.352858	-0.215756	-0.029306	-0.352379	-0.389741	-0.613473	-0.396711	-0.508434	-0.300002	-0.412819	-0.199434
1553264_a_at	6853	'SYN1'	synapsin I	-0.205625	0.015309	-0.211593	-0.140127	-0.217821	-0.299975	0.069037	-0.104921	-0.210172	-0.143287	-0.197962	-0.101635	-0.227757	-0.195986	-0.352455	-0.49295	-0.508266	-0.173325	0.040096	-0.149156	-0.038809	-0.314192	-0.405934	-0.210464	-0.248848	-0.167654	-0.537813	-0.206961	-0.041224	-0.395623	-0.429528	-0.196432	-0.262446	-0.237542	-0.481721	-0.282763	-0.095338	-0.31953	-0.447809
1553297_a_at	1441	'CSF3R'	colony stimulating factor 3 receptor (granulocyte)	-0.035163	-0.03951	0.124959	-0.010223	-0.124406	0.015948	0.157694	-0.124393	0.202367	0.03424	-0.135953	0.146926	0.034615	-0.389084	0.257748	-0.1439	-0.267102	0.316806	0.071064	0.078231	0.252258	0.142279	-0.180073	0.379818	0.159806	-0.02805	-0.148834	0.117551	0.020763	-0.101438	0.070212	0.182314	0.048201	0.06527	0.036625	0.367199	-0.109333	-0.215116	0.072067
1553338_at	163859	'C1orf55'	chromosome 1 open reading frame 55	-0.441676	0.41936	0.741929	-0.214463	0.708089	0.612708	0.004917	0.508656	0.413342	0.164585	0.180413	0.27094	0.417384	0.823971	0.404543	-0.006894	0.196356	0.502431	0.088131	0.300295	0.343133	0.008125	0.36927	0.395613	0.054585	0.238395	0.228532	0.117665	0.695372	0.250645	-0.35873	1.44655	0.591067	-0.204595	1.31556	0.297757	-0.165209	-0.071388	0.350832
1553348_a_at	4799	'NFX1'	nuclear transcription factor, X-box binding 1	-0.030091	-0.427516	-0.172208	-0.233678	-0.479428	-0.085837	-0.085205	-0.403223	-0.152065	0.933881	0.307768	0.695843	0.984001	0.521078	0.648463	1.13549	0.693426	1.07228	0.102383	-0.138089	0.083172	0.712261	0.234286	0.419782	0.562927	0.399896	0.383914	0.248288	0.07763	0.299334	-0.207943	-0.417514	-0.123156	0.966349	0.48013	0.204891	0.935767	0.740577	0.67444
1553386_at	84879	'MFSD2'	major facilitator superfamily domain containing 2	0.129619	-1.12276	-1.22359	-0.120967	-1.30549	-1.05005	-0.326065	-0.789693	-0.868802	-0.022992	-0.883819	-0.780821	0.556192	-1.3603	-0.987337	-0.318588	-0.68773	-0.632841	0.245103	-1.16619	-0.497426	-0.085727	-0.965436	-0.653713	-0.174233	-1.06225	-1.17024	0.18091	-1.92968	-0.852696	-0.273544	-1.00214	-0.591439	0.224124	-0.712024	-0.589181	0.401972	-0.885506	-0.066997
1553438_at	283135	'C11orf72'	chromosome 11 open reading frame 72	0.144728	0.426865	-0.095672	0.140416	-0.145841	-0.177108	-0.097962	0.026622	-0.28262	0.015688	0.491992	0.136112	-0.001522	-0.144282	-0.021315	-0.31955	-0.100426	-0.148405	0.127429	-0.090341	-0.083514	-0.317965	0.083377	0.22887	0.061857	0.29075	0.27993	0.081176	0.476935	0.435716	0.139756	0.117852	0.258837	-0.102827	-0.069729	-0.210881	-0.140759	-0.080496	-0.152444
1553449_at	283860	'C16orf81'	chromosome 16 open reading frame 81	0.664576	1.17046	1.87373	0.396217	1.13777	1.59954	0.092828	1.4624	2.19279	-0.176122	1.25456	1.95305	-0.564993	1.1907	2.50928	0.410693	0.278237	1.8644	-0.212981	0.788979	1.74716	-0.145101	0.712209	1.1234	-0.059022	1.09366	1.74213	-0.622649	0.56945	1.22421	0.350944	1.40492	2.49656	0.141955	1.06731	1.29244	-0.045413	0.356254	1.13861
1553493_a_at	157739	'TDH'	L-threonine dehydrogenase	-0.068848	-0.061424	-0.180303	-0.221274	-0.008206	-0.336786	0.070774	-0.004076	-0.377862	0.104204	0.485374	0.062258	-0.009404	0.319359	-0.108602	-0.220772	0.001268	-0.161299	0.176401	-0.200749	-0.125754	-0.135887	0.344816	-0.024829	0.115794	0.112871	0.226114	0.290673	0.693747	0.400553	0.247907	0.231022	0.067824	-0.133741	-0.087467	-0.431126	-0.125195	-0.173005	-0.326035
1553510_s_at	9125	'RQCD1'	RCD1 required for cell differentiation1 homolog (S. pombe)	0.327522	0.211352	0.458527	0.215777	0.226391	0.451182	0.390131	0.288244	0.466614	0.346015	0.065381	0.462708	0.410504	0.006027	0.441486	0.417564	0.179758	0.537625	0.360383	0.302066	0.427142	0.345532	-0.121769	0.363944	0.135325	0.304845	0.257751	0.329299	-0.074026	0.313797	-0.226123	-0.085247	0.233626	0.300366	0.184411	0.013591	0.378962	0.330042	0.243334
1553528_a_at	6877	'TAF5'	TAF5 RNA polymerase II, TATA box binding protein (TBP)-associated factor, 100kDa	0.654034	0.765874	0.765399	0.864863	0.520228	0.533233	1.07908	0.322601	0.672695	1.39951	0.741533	0.367829	1.0324	0.412742	0.637329	1.48461	0.654034	0.664638	1.34504	0.523938	0.21574	1.24696	0.579942	0.046821	0.913405	0.652107	0.625541	0.951165	0.095003	0.259083	0.843604	0.435033	0.711144	1.77211	0.740912	0.744299	1.28714	0.915532	0.711144
1553530_a_at	3688	'ITGB1'	integrin, beta 1 (fibronectin receptor, beta polypeptide, antigen CD29 includes MDF2, MSK12)	-0.074331	-0.360189	-0.480164	-0.361044	-0.125374	-0.237853	0.004007	-0.319645	-0.457033	1.16824	0.840158	0.262552	1.23408	0.758066	0.402443	1.11012	0.792413	0.325912	0.650234	0.707645	0.450442	0.514198	0.292546	0.11896	0.588191	0.441194	0.252085	0.603892	0.377295	-0.257707	0.357394	0.130922	-0.282436	0.241762	-0.643337	-0.569733	0.471972	0.314788	-0.233746
1553535_a_at	5905	'RANGAP1'	Ran GTPase activating protein 1	-0.088327	0.66266	0.316551	-0.149214	0.637656	0.352241	-0.246545	0.704071	0.441994	0.588066	0.868971	0.663078	0.696299	1.29343	0.669069	0.549994	1.31757	0.758637	-0.209599	0.759344	0.294493	-0.268816	0.953035	0.604909	0.077673	0.806044	0.34756	0.107054	0.850325	0.231584	0.220078	0.826292	0.313383	0.271556	1.18126	0.151049	0.280969	1.24417	0.509794
1553538_s_at	4512	'COX1'	cytochrome c oxidase I	-0.079468	0.128328	0.277196	-0.184365	0.086389	0.116391	-0.243326	0.013753	0.225451	-0.123943	0.111324	0.267541	-0.178609	0.208903	0.325404	-0.29931	0.153923	0.205535	-0.435445	0.134594	0.236983	-0.400773	0.141836	0.150033	-0.340247	0.075583	0.314043	-0.352249	0.198258	0.187374	-0.407035	0.211221	0.363174	-0.182428	0.183553	0.289779	-0.111974	0.245995	0.223191
1553551_s_at	4536	'ND2'	NADH dehydrogenase, subunit 2 (complex I)	-0.030513	0.172314	0.530306	-0.059371	0.034827	0.247329	-0.073084	0.134766	0.460777	-0.315308	0.206957	0.418092	-0.141229	0.313917	0.496978	-0.182627	0.120866	0.379062	-0.19542	0.168081	0.313236	-0.547591	-0.146474	-0.011553	-0.588048	-0.117302	0.384572	-0.537944	-0.023207	0.261262	-0.491314	0.447161	0.558786	-0.401778	0.355184	0.43161	-0.223057	0.073637	0.34585
1553559_at	134285	'TMEM171'	transmembrane protein 171	0.696958	3.25378	0.877007	0.284514	3.47126	1.0489	0.143487	3.22365	0.797205	0.513086	2.37177	0.759694	0.722293	3.24455	0.744805	0.12616	2.08874	0.854959	0.672356	1.97856	0.750521	0.495124	2.71371	0.995645	0.547852	2.26827	0.404882	0.776221	3.08725	0.413258	0.553453	3.463	0.933403	0.525028	3.37811	0.369602	0.568546	1.60249	0.611373
1553567_s_at	100133315	'LOC100133315'	similar to hCG1640299	0.002528	0.013476	-0.202093	-0.062521	-0.131439	-0.530404	-0.077519	-0.095094	-0.395593	-0.240613	-0.046429	-0.454195	-0.153532	-0.06856	-0.307389	-0.131804	-0.083702	-0.310528	-0.141052	-0.007986	-0.308135	-0.244903	-0.161548	-0.512329	-0.352946	-0.192083	-0.361283	-0.336179	-0.315926	-0.564563	-0.54231	-0.165068	-0.394396	-0.114706	0.070342	-0.389845	-0.030155	0.00959	-0.204177
1553569_at	4513	'COX2'	cytochrome c oxidase II	0.007361	0.166654	0.155781	-0.06131	0.116424	0.078514	-0.060245	0.139125	0.157053	-0.119282	0.092681	0.11769	-0.017737	0.179094	0.146808	-0.044903	0.091605	0.06984	-0.00174	0.259276	0.227874	-0.144953	0.127914	0.000672	-0.111675	0.085402	0.127589	-0.135986	0.084844	0.094764	-0.037763	0.194132	0.195853	-0.249419	0.073832	0.134735	-0.207441	0.00853	0.003602
1553570_x_at	4513	'COX2'	cytochrome c oxidase II	0.034001	0.119363	0.145701	-0.100535	0.115686	0.066722	-0.093487	0.130603	0.1458	-0.137873	0.11315	0.100708	-0.006566	0.162191	0.14803	-0.121413	0.097137	0.062581	-0.016035	0.19385	0.162779	-0.187597	0.131316	0.0334	-0.124719	0.094425	0.12245	-0.11703	0.099665	0.06819	-0.066903	0.219089	0.185425	-0.264545	0.062424	0.096808	-0.172676	0.008106	0.025383
1553575_at	4541	'ND6'	NADH dehydrogenase, subunit 6 (complex I)	0.625934	0.421866	0.103489	0.348975	0.464437	0.369347	0.298325	0.03486	0.182474	0.465618	-0.028303	0.016032	0.296549	0.290465	0.482387	0.320396	0.212191	0.068907	-0.004413	0.450463	-0.020399	0.48103	0.472902	0.738161	0.384186	0.130827	0.337287	0.507133	0.094589	0.83682	0.295321	-0.304909	0.187363	0.504956	0.357082	0.927777	0.769499	0.526038	0.866573
1553581_s_at	285672	'SFRS12IP1'	SFRS12-interacting protein 1	-0.363485	-0.118372	0.324462	-0.016981	-0.258635	0.379254	-0.011185	-0.25673	0.446482	-0.517104	-0.112335	-0.355551	-0.620342	-0.480782	-0.063423	-0.294672	-0.26054	-0.004097	-0.755766	-0.47872	0.030982	-0.634843	-0.660699	-0.251523	-0.631806	-0.705702	-0.39367	-0.871709	-0.588983	-0.840181	-0.437158	-0.504945	0.068414	-0.486375	-0.075803	0.161745	-0.301937	-0.261583	0.015974
1553587_a_at	56655	'POLE4'	polymerase (DNA-directed), epsilon 4 (p12 subunit)	0.029421	0.406436	-0.617037	0.11054	0.214058	-1.33242	0.179507	0.389214	-0.827288	0.16867	0.38099	-0.605701	0.377685	0.144532	-0.7267	0.287003	0.408796	-0.432075	0.189917	0.249656	-0.784752	0.206138	0.144187	-0.888351	0.003753	0.271673	-0.419114	0.047651	0.228098	-1.16516	-0.072258	-0.076529	-1.04174	0.334722	0.369533	-0.751963	0.24108	0.406692	-0.203299
1553588_at	30011	'SH3KBP1'	SH3-domain kinase binding protein 1	0.097675	0.034659	0.083503	0.061518	-0.014884	-0.149769	-0.153542	0.07344	-0.043144	-0.023486	0.093503	-0.057194	0.060776	0.111505	0.057982	-0.014408	0.055134	-0.017963	0.007383	0.087965	0.02675	-0.094904	-0.017034	-0.212311	-0.045834	-0.019908	0.042911	-0.077366	-0.044355	-0.19373	-0.084465	0.129711	0.067767	-0.013261	0.177721	0.102082	-0.039363	0.096497	-0.012905
1553594_a_at	3640	'INSL3'	insulin-like 3 (Leydig cell)	-0.046103	-0.173359	-0.391133	-0.130696	-0.417875	-0.627346	-0.324862	-0.22459	-0.492872	-0.17697	-0.111327	-0.187128	-0.029756	-0.264424	-0.444697	-0.448966	-0.540631	-0.583471	-0.098862	-0.490622	-0.355518	0.114553	-0.026388	-0.187057	0.045449	-0.179857	-0.037699	0.213086	-0.118065	-0.262475	-0.061223	-0.075428	-0.46767	-0.244194	-0.715767	-0.449418	-0.435672	-0.483298	-0.515127
1553611_s_at	283212	'FLJ33790'	kelch-like 35 (Drosophila)	0.17547	0.10909	-0.043633	0.292583	0.276894	-0.360648	0.026466	0.268149	-0.460892	-0.052648	-0.01014	0.019537	0.203206	-0.08939	-0.474311	0.173873	0.025974	-0.354896	0.161305	-0.213848	-0.372515	-0.299264	-0.032491	-0.174148	0.413018	-0.129347	-0.337672	-0.033735	-0.122734	-0.222058	-0.05303	-0.155026	-0.213296	0.248138	-0.249413	-0.676811	0.015769	-0.123964	-0.256935
1553635_s_at	200132	'TCTEX1D1'	Tctex1 domain containing 1	-0.11119	-0.52586	-0.434908	-0.342057	-0.385775	-0.609977	-0.188315	-0.465796	-0.582063	-0.37081	-0.691427	-1.00979	-0.738138	-0.590963	-0.796535	-0.160049	-0.712531	-0.68424	-0.273135	-0.355227	-0.602528	-0.12755	-0.436347	-0.851816	-0.083157	-0.509256	-0.647627	-0.48339	-0.798538	-1.00657	-0.452338	-0.693648	-0.753007	-0.00495	-0.17416	-0.505821	0.0541	-0.3065	-0.493905
1553639_a_at	133522	'PPARGC1B'	peroxisome proliferator-activated receptor gamma, coactivator 1 beta	0.307818	0.401052	0.042191	0.384172	0.529896	0.280717	0.483972	0.187407	-0.001911	-0.215907	0.08708	0.147074	-0.285421	-0.020696	-0.011343	0.037945	0.000169	-0.076407	0.061897	0.461519	-0.152489	0.221009	0.189567	-0.019631	0.119243	0.118598	0.237522	0.156923	0.775813	-0.144635	0.430836	0.16783	-0.082613	0.126073	0.389545	0.13286	0.111816	0.43058	0.23346
1553647_at	124359	'CDYL2'	chromodomain protein, Y-like 2	0.232024	0.590852	0.04282	0.160261	0.307164	0.087778	-0.241914	0.502164	0.206376	0.190406	0.65813	0.674524	0.255052	0.543208	0.65972	-0.146234	-0.227831	0.484818	0.174115	0.240805	0.340056	0.133639	0.426932	0.118783	0.337237	0.431434	0.340056	0.206376	0.728226	0.226293	0.17402	0.517241	0.605205	0.431297	0.589318	0.596748	0.217418	0.471529	0.644164
1553677_a_at	261726	'TIPRL'	TIP41, TOR signaling pathway regulator-like (S. cerevisiae)	0.32197	0.270477	-0.216121	0.049628	0.252757	-0.253341	0.145258	0.215769	-0.262754	0.280674	0.371423	-0.335816	0.418663	0.608205	0.100525	0.329083	0.30485	-0.384401	0.203537	0.595402	-0.301675	0.197126	0.354809	-0.332486	0.339352	0.314529	0.036587	0.478742	0.325373	-0.034243	0.678021	0.353344	-0.13863	0.107352	0.206705	-0.173491	0.638733	0.08684	-0.867403
1553678_a_at	3688	'ITGB1'	integrin, beta 1 (fibronectin receptor, beta polypeptide, antigen CD29 includes MDF2, MSK12)	-0.163166	-0.525185	-0.802381	-0.365615	-0.375902	-0.354729	-0.107741	-0.552753	-0.563487	0.686643	0.450524	-0.009	0.812304	0.448643	0.109483	0.638432	0.4505	0.156562	0.475909	0.522885	0.354756	0.309412	0.031388	-0.275078	0.304597	0.054999	-0.083728	0.073584	-0.038525	-0.841227	0.090694	-0.140959	-0.24015	0.194659	-0.83674	-0.647804	0.210726	0.058399	-0.464236
1553685_s_at	6667	'SP1'	Sp1 transcription factor	-0.092703	-0.503131	-0.609233	0.020372	-0.475131	-0.068185	-0.478279	-0.716525	-0.871059	0.86564	0.572859	0.336664	0.939536	1.12498	0.89179	1.06174	0.922353	0.337237	0.13635	0.175521	-0.154948	0.244819	-0.141007	-0.24405	0.274486	-0.085693	-0.444474	0.349705	-0.07016	-0.348188	-0.324252	-0.503131	-0.612513	0.194201	-0.392709	-0.799759	0.468973	0.398864	-0.566981
1553689_s_at	131965	'METTL6'	methyltransferase like 6	-0.195184	-0.486264	-0.077035	0.03543	0.025722	0.298567	-0.047446	-0.316914	-0.030325	-0.012339	-0.437903	-0.546685	-0.359252	-0.340462	0.022783	-0.091757	-0.010156	0.024792	-0.498723	-0.278777	-0.329442	0.020225	-0.301612	-0.143079	-0.200195	-0.298072	-0.158389	-0.49469	-0.678154	-0.269162	-0.44142	-0.709256	-0.430959	0.153693	-0.150822	-0.738971	-0.07442	-0.313116	-0.377896
1553694_a_at	5286	'PIK3C2A'	phosphoinositide-3-kinase, class 2, alpha polypeptide	-0.63454	0.567801	0.893411	-0.329723	0.618619	1.1327	-0.502092	0.71173	1.35397	0.758385	1.45182	1.86446	-0.339994	2.17065	2.03019	0.784619	2.1761	2.26455	-0.770783	1.03481	1.18963	0.349067	1.6256	1.81255	0.795073	1.25243	1.44772	0.402966	1.50282	1.41993	-1.00988	1.34394	1.45972	0.299265	1.51695	0.51775	0.634617	1.79267	1.56253
1553702_at	90874	'ZNF697'	zinc finger protein 697	0.944024	0.21363	0.450277	0.713397	0.416069	0.456799	0.842506	0.489098	0.67669	2.03657	0.988856	1.11067	2.22064	1.25164	1.04382	1.64152	1.10097	1.44692	0.995458	0.219271	0.37176	1.67428	0.980269	1.47852	1.62372	1.06157	1.29899	2.10389	0.89371	1.20373	1.06038	0.234898	0.806907	1.32359	0.895148	0.238746	1.82884	1.23801	0.982445
1553703_at	163049	'ZNF791'	zinc finger protein 791	0.097431	-0.105876	0.603581	0.12743	-0.111581	0.874368	0.15695	0.035817	0.745847	-0.448911	-0.481855	0.228313	-0.751296	-0.271221	0.220891	0.057103	-0.046858	0.501627	-0.31893	-0.371012	0.463575	-0.180451	-0.44343	0.364125	-0.344546	-0.296882	0.172445	-0.567218	-0.269479	0.045047	0.430516	0.090621	0.462032	-0.265411	-0.21452	0.41653	-0.378933	-0.465294	0.220105
1553704_x_at	163049	'ZNF791'	zinc finger protein 791	0.077702	-0.074039	0.574152	0.065951	-0.347012	0.994672	-0.068314	0.006168	0.785348	-0.577833	-0.559594	-0.040327	-0.582835	-0.156857	0.027049	0.008348	0.042396	0.156639	-0.316597	-0.319144	0.213208	-0.122582	-0.403838	0.109735	-0.515273	-0.475064	-0.287671	-0.512181	-0.365758	0.212443	0.299229	-0.061747	0.325126	-0.354839	-0.069883	0.616744	-0.443852	-0.278071	0.240333
1553709_a_at	84950	'PRPF38A'	PRP38 pre-mRNA processing factor 38 (yeast) domain containing A	0.030021	-0.115645	-0.026424	-0.061804	-0.059383	0.038977	0.085514	-0.125456	0.001351	0.035209	-0.37748	-0.216661	0.103333	-0.20893	-0.064772	0.242114	0.040708	0.024217	0.28031	0.187695	0.045731	-0.008316	-0.38341	-0.142434	0.02496	-0.115476	-0.389736	-0.023719	-0.398219	-0.079178	-0.061828	0.077822	-0.057294	0.105267	-0.260035	-0.304906	-0.061033	-0.097012	-0.26389
1553713_a_at	121268	'RHEBL1'	Ras homolog enriched in brain like 1	-0.219575	0.407049	0.409775	0.176426	0.801013	0.233008	0.535362	0.549882	0.433083	0.098142	0.426299	0.043374	0.302779	0.649263	0.437811	-0.198361	0.21214	0.292413	-0.027592	0.810055	0.657043	0.084648	0.468144	0.239989	0.044788	0.227603	0.43867	0.088727	0.54026	0.64415	0.072566	0.995998	0.648027	-0.139114	0.823451	0.567107	-0.044241	0.384383	0.196181
1553715_s_at	84331	'C16orf14'	chromosome 16 open reading frame 14	0.124686	-0.170104	-0.372755	0.22234	-0.409514	-0.42761	0.298817	-0.061995	-0.153875	0.248113	-0.271289	-0.186024	0.249556	-0.436138	-0.331966	0.288654	0.026095	-0.156619	0.346581	-0.296151	-0.285242	0.200707	-0.521195	-0.536478	-0.017212	-0.270643	-0.304356	0.016407	-0.587637	-0.625972	0.291881	-0.555807	-0.191401	0.10325	-0.635619	-0.437115	-0.119146	-0.299087	-0.418344
1553718_at	147694	'ZNF548'	zinc finger protein 548	0.072693	-0.380898	-0.364	-0.179329	-0.400432	-0.23766	-0.196817	-0.426592	-0.278843	-0.167495	0.012513	0.00504	0.046822	-0.047058	-0.118921	-0.212694	-0.225549	-0.24995	0.172235	0.075522	0.088781	-0.196817	-0.127912	-0.094724	0.08886	-0.196862	-0.021823	0.148006	0.013873	0.290044	-0.053962	-0.325751	-0.00545	-0.19163	-0.466267	-0.157324	0.110005	0.192968	-0.096732
1553725_s_at	84146	'ZNF644'	zinc finger protein 644	0.650093	1.30448	1.4527	0.677973	1.24449	1.67739	0.908216	0.806932	1.02124	2.75582	2.28435	2.01125	1.815	2.83754	2.58922	2.55866	2.46932	2.41576	1.69364	1.74377	2.04655	1.84089	2.05475	2.19602	2.15386	1.86312	2.20683	1.66417	1.95459	1.93556	0.667167	1.87203	1.70348	1.5354	1.60971	1.73465	2.0847	2.17522	1.80001
1553740_a_at	3656	'IRAK2'	interleukin-1 receptor-associated kinase 2	0.595014	0.063874	-0.111919	0.126839	-0.508506	0.268431	0.634316	0.315942	0.278497	2.14605	1.25346	0.53136	3.08981	1.08733	0.887801	1.39253	1.38377	1.04369	1.19485	0.430224	0.426981	0.787406	0.350035	0.325525	0.675174	0.561676	0.081483	0.880495	0.186506	-0.091746	0.736853	0.546832	-0.350949	0.826117	0.001624	0.197389	0.920374	0.658876	-0.094935
1553743_at	151194	'FAM119A'	family with sequence similarity 119, member A	-0.327684	0.094216	0.395224	-0.244265	0.013592	0.520353	-0.322433	-0.304408	0.542698	-0.610196	-0.55241	0.028956	-0.726085	-0.239316	-0.196038	-0.173435	0.131476	0.044251	-0.405067	0.091726	0.139242	-0.442584	-0.139215	0.058829	-0.460892	0.112766	-0.260638	-0.363384	-0.238919	-0.582895	-0.527937	-0.442584	0.041604	-0.028563	-0.439479	0.257056	-0.49617	0.106016	0.147325
1553749_at	143684	'FAM76B'	family with sequence similarity 76, member B	0.545554	0.421221	-0.007637	0.256165	0.327704	-0.737818	0.404274	0.2031	-0.185819	0.790136	0.535075	0.139816	0.595702	0.27044	-0.041555	0.897114	0.689334	-0.513689	0.483708	0.309794	0.059085	1.40659	1.45497	0.568044	1.2354	0.688582	0.610658	1.38131	0.990812	0.43604	-0.032416	-0.414451	0.143775	1.13791	0.533537	-0.290633	0.793173	0.438799	0.381413
1553768_a_at	285761	'DCBLD1'	discoidin, CUB and LCCL domain containing 1	0.042691	0.520167	-0.119844	0.046282	0.343261	0.29351	0.271575	0.447397	-0.196312	0.818147	0.934166	0.607964	1.0772	1.13324	0.570655	0.964401	0.989927	0.531001	0.269477	0.419881	0.105087	0.222344	0.573568	0.503357	0.734913	0.708092	0.024386	0.872352	0.54287	0.34802	0.041965	0.505955	-0.338895	0.046411	0.215203	0.150215	0.915065	0.507692	0.395652
1553770_a_at	89886	'SLAMF9'	SLAM family member 9	-0.218812	0.457152	0.613296	-0.33082	0.31697	1.31667	-0.018933	0.226764	1.06497	-0.106971	0.005244	0.517774	-0.476935	0.573385	0.404396	-0.644571	-0.090196	0.525078	-0.274888	0.166943	0.888427	-0.422103	-0.085897	0.230776	-0.615645	0.261562	0.048394	-0.49701	0.200988	0.198969	0.042056	0.500378	0.245426	-0.34925	0.197653	0.258049	-0.478219	-0.016901	0.465775
1553780_at	196872	'MGC23270'	hypothetical LOC196872	-0.118915	-0.540352	-0.332469	-0.064312	-0.168403	-0.476501	-0.066162	-0.353436	-0.662652	-0.188779	0.010253	-0.163466	-0.268002	-0.210817	-0.425193	-0.30787	-0.530286	-0.290071	-0.078048	-0.351904	-0.082465	-0.164248	-0.131614	-0.163466	-0.107368	-0.147379	0.072681	-0.290034	-0.087328	-0.098165	0.003676	-0.330195	-0.073347	-0.38134	-0.497969	-0.21698	-0.253482	-0.385936	-0.31251
1553785_at	153020	'RASGEF1B'	RasGEF domain family, member 1B	0.132525	0.561459	0.546362	-0.018364	0.674745	0.197963	0.038415	0.720559	0.271592	0.410234	0.644439	-0.024533	0.413709	0.95589	0.290487	-0.020868	0.43175	-0.115485	0.054646	0.431206	0.009724	-0.019825	0.575753	0.198343	-0.122872	0.571026	0.042516	0.485264	0.738941	-0.023167	0.118995	1.0724	0.057546	-0.078586	1.22562	-0.15147	0.040132	0.328825	-0.199533
1553787_at	219833	'C11orf45'	chromosome 11 open reading frame 45	-0.161256	-0.393443	-0.242967	0.016333	-0.265772	-0.561988	-0.482306	-0.935288	-0.779588	0.480185	-0.370989	-0.439902	-0.148406	-0.641243	-0.673473	0.65348	-0.398276	-0.197101	0.076495	-0.738378	-0.994825	0.782297	-0.265543	-0.862819	0.340325	-0.210216	-0.359378	0.23985	-0.701696	-1.48599	0.244358	-1.00531	-1.11972	0.828322	-0.63306	-0.760906	0.355918	-0.478909	-0.509341
1553803_at	124783	'C17orf46'	chromosome 17 open reading frame 46	0.139732	0.085102	0.071392	0.074551	0.178293	-0.034011	0.143862	-0.007317	0.110482	-0.205414	0.317056	0.28747	-0.231973	0.305702	0.160894	-0.198583	-0.041282	0.056957	-0.028876	-0.09093	0.333353	-0.159742	0.086093	-0.130642	0.03438	0.240862	0.217333	-0.097093	0.384568	0.327761	0.071159	0.567639	0.505855	-0.323073	-0.139787	0.018511	-0.334323	-0.183434	0.011789
1553826_a_at	146325	'LOC146325'	chromosome 16 open reading frame 11	0.050401	-0.093708	-0.39384	-0.056685	-0.310962	-0.226468	0.02453	-0.259356	-0.291076	-0.100621	-0.07634	-0.278598	-0.058276	-0.349069	0.043822	-0.324114	-0.351995	-0.198249	-0.205483	-0.317331	-0.169757	-0.369436	-0.25269	-0.344741	0.01873	-0.204698	-0.179891	-0.149501	-0.105937	-0.100312	-0.220775	-0.347638	-0.237165	-0.335474	-0.426735	-0.33173	-0.350106	-0.259659	-0.135045
1553832_at	246704	'C21orf93'	chromosome 21 open reading frame 93	0.103667	0.316687	-0.003764	0.108984	0.304022	-0.082811	0.072487	0.266276	-0.034376	0.077318	0.162781	0.03967	-0.031785	-0.121552	0.147713	-0.083449	0.074355	-0.174601	0.093678	0.141786	0.016569	-0.02961	0.026938	0.057106	0.026796	0.096441	0.02611	0.187813	0.374797	0.64315	0.348889	-0.036857	-0.054699	-0.100182	0.107597	0.076426	-0.095545	0.082303	-0.041793
1553857_at	283284	'IGSF22'	immunoglobulin superfamily, member 22	0.012494	-0.587014	-0.203917	0.241285	-0.622679	-0.318252	-0.169052	-0.268314	-0.257092	-0.146717	-0.077784	-0.1681	-0.130955	0.130422	-0.11671	-0.00552	-0.567955	0.092878	0.26738	-0.148689	-0.213683	-0.382454	-0.204878	-0.378181	-0.204878	-0.314781	-0.255431	-0.037353	-0.325046	0.328545	-0.027165	-0.102023	0.228406	-0.276532	-0.13269	-0.451935	-0.186781	-0.236356	-0.348717
1553882_at	NaN	'NaN'	NA	-1.03568	-1.12213	0.54494	-0.992419	-0.696095	-0.011269	-0.457936	-1.00254	0.515568	-0.779085	-0.234476	0.023737	-1.10908	-0.478113	0.520236	-0.675984	-0.737455	0.672561	-0.683642	-0.573689	0.080201	-0.495263	-0.700541	0.498669	-0.597623	-0.879737	0.658086	-0.64991	-0.17685	0.619116	-0.941497	-0.475736	0.298277	-0.567806	-0.530395	0.948829	-0.13825	-0.524575	0.022862
1553906_s_at	221472	'FGD2'	FYVE, RhoGEF and PH domain containing 2	-0.062097	0.731456	0.948916	-0.109148	1.39949	0.94303	-0.253946	0.934381	0.622293	-0.091967	0.697118	0.457869	-0.270103	0.703618	0.356042	-0.605257	0.145729	0.297962	0.056916	0.245479	0.405127	-0.255991	0.996256	0.749349	0.039849	0.653184	0.457021	0.041435	1.35068	0.52021	0.11407	1.47459	0.532232	-0.477655	1.58796	0.307777	-0.371161	-0.008121	0.25047
1553910_at	148545	'NBPF4'	neuroblastoma breakpoint family, member 4	0.798866	0.491699	0.997062	0.673515	-0.105651	0.860481	0.959462	0.575267	1.34312	1.12894	0.632851	1.32557	1.04618	0.840869	1.56659	1.03693	0.910416	1.24495	1.14326	0.876119	1.34231	1.00872	0.664017	1.19521	0.818158	0.653957	0.925917	1.15991	0.172301	0.771549	0.882436	0.437642	1.22465	1.04453	0.610059	1.54888	1.45068	1.12589	1.46322
1553954_at	199857	'ALG14'	asparagine-linked glycosylation 14 homolog (S. cerevisiae)	0.120603	-0.490636	-1.42399	0.478792	-0.896828	-1.4884	0.266507	-0.682814	-1.37148	-0.055813	-0.973308	-1.39133	0.096699	-1.09685	-1.24686	0.205507	-0.584866	-1.42274	0.136748	-0.517621	-1.4341	0.219336	-0.722787	-1.15987	-0.026912	-0.599433	-1.25971	-0.050605	-1.07301	-1.89127	-0.313279	-1.56974	-1.38164	0.200376	-0.972844	-1.33414	0.117321	-0.392545	-0.970985
1553955_at	129285	'CCDC128'	KLRAQ motif containing 1	-0.92218	-0.3431	0.208464	-0.86526	-0.099036	0.208364	-1.07958	-0.42599	0.220531	-0.677268	-0.445779	-0.150852	-0.42414	-0.266476	-0.091725	-0.319655	-0.353346	-0.005328	-1.09793	-0.545797	-0.135119	-0.314819	-0.132407	0.031985	-0.512257	-0.496763	-0.11159	-0.68079	-0.283341	0.009145	-0.971811	-0.728855	-0.150256	-0.152937	0.414091	0.228466	-0.784783	-0.338462	0.352187
1553957_at	163050	'ZNF564'	zinc finger protein 564	-0.110205	0.115424	0.487107	0.162254	0.138079	0.540743	-0.259717	0.201903	0.346993	-0.504114	0.047652	0.154448	-0.636397	0.082818	0.124558	0.037466	0.053541	0.173683	-0.239021	-0.107119	0.200733	0.184572	0.133521	0.353641	-0.02991	0.197924	0.283537	-0.106061	0.227588	0.479391	0.050364	0.033663	0.182788	-0.250865	0.020956	0.294122	-0.158605	-0.018519	0.401216
1553959_a_at	126792	'B3GALT6'	UDP-Gal:betaGal beta 1,3-galactosyltransferase polypeptide 6	0.53666	-0.264546	-0.703051	0.502794	-0.516645	-0.749084	0.646241	-0.341065	-0.544096	0.666292	-0.532679	-0.600586	0.762591	-0.482058	-0.463009	0.628526	-0.14738	-0.414794	0.450138	-0.46012	-0.768439	0.695621	-0.412786	-0.441768	0.55056	-0.300087	-0.473579	0.731332	-0.688992	-0.729163	0.190921	-0.776055	-0.67099	0.800695	-0.185833	-0.268485	0.786183	0.017138	-0.112324
1553960_at	90203	'SNX21'	sorting nexin family member 21	0.339578	0.186865	1.16849	0.621986	0.392615	1.57703	0.613632	0.646979	0.59865	0.294739	0.547085	0.787059	0.096729	0.096778	0.780392	0.830329	0.661794	0.564536	0.105827	0.380901	0.457085	1.04149	0.529685	0.960806	0.933828	1.21942	0.779586	0.727108	0.372938	0.281011	0.159002	0.204354	0.511631	1.21355	0.430349	0.60923	0.490582	0.966707	0.959901
1553967_at	113178	'SCAMP4'	secretory carrier membrane protein 4	-0.110741	-0.133257	-0.138948	-0.116972	-0.230055	0.219132	-0.008279	-0.084422	-0.358119	-0.217373	0.04756	0.330039	-0.308789	-0.211395	0.148079	-0.407408	-0.357061	0.068507	-0.189887	-0.064401	-0.140253	-0.305954	-0.460347	-0.334003	-0.443902	-0.198259	-0.410061	-0.204274	-0.439397	-0.381958	-0.203047	-0.024473	-0.396386	-0.227519	-0.333103	-0.258162	-0.404543	-0.370258	-0.471241
1553968_a_at	113178	'SCAMP4'	secretory carrier membrane protein 4	-0.069279	-0.038125	0.168765	-0.07256	-0.172902	0.304197	-0.069378	-0.065205	0.355874	-0.37926	0.064491	0.235547	0.040942	-0.018955	0.12552	-0.295423	-0.251047	0.267856	-0.192655	-0.359472	0.105438	-0.075198	0.064134	0.003882	-0.04262	-0.070222	0.209019	-0.142805	-0.051741	0.336338	-0.141368	0.007261	0.242144	-0.19273	-0.381953	0.233825	-0.513431	-0.458462	-0.038366
1553972_a_at	875	'CBS'	cystathionine-beta-synthase	-0.416155	0.140376	0.816146	-0.190298	0.294775	0.993243	-0.389018	0.25739	0.947211	-0.261532	0.155188	0.676649	-0.336829	0.043161	0.656388	0.009351	0.410864	0.925141	-0.58493	-0.039989	0.724143	-0.170803	0.096634	0.464431	-0.160628	0.17797	0.589442	-0.520882	0.396496	0.453999	-0.39996	0.315117	0.255729	-0.211904	0.258781	0.501268	-0.246006	0.304305	0.92456
1553976_a_at	25911	'RP11-529I10.4'	deleted in a mouse model of primary ciliary dyskinesia	0.510687	0.215415	-0.466999	0.434485	0.159235	-0.517878	0.467885	0.076058	-0.455612	0.086316	-0.41689	-0.789624	0.46866	-0.451868	-0.75241	0.50986	-0.072572	-0.520934	0.500015	0.057516	-0.394045	0.465173	-0.14596	-0.952655	0.18365	-0.035241	-0.646215	0.441704	-0.415929	-1.40658	0.036692	-0.505472	-0.637723	0.676484	0.022045	-1.24209	0.276035	0.082614	-0.549585
1553978_at	4207	'MEF2B'	myocyte enhancer factor 2B	-0.077909	0.174721	0.354006	0.024027	0.295665	0.383457	-0.054244	0.094244	0.24128	-0.283067	-0.355211	-0.345288	-0.180219	-0.081056	-0.120379	0.010753	-0.016166	-0.104581	-0.127604	-0.074401	-0.111489	-0.115133	-0.188356	-0.255519	-0.418992	-0.182174	-0.586968	-0.285744	-0.246143	-0.659082	-0.279659	-0.035796	-0.131593	0.159965	0.200549	-0.268764	-0.020719	0.019413	-0.099639
1553979_at	NaN	'NaN'	NA	0.627728	-0.172165	-0.590749	0.534791	-0.11364	-0.59657	0.777138	-0.192793	-0.45243	0.524158	-0.546253	-0.943527	0.165499	-0.393373	-0.718097	0.729483	0.171535	-0.5042	0.259414	-0.033913	-0.562438	0.512777	-0.156809	-0.697846	0.418514	-0.176492	-0.53363	0.363132	-0.798222	-1.10126	0.714226	-1.0868	-0.632712	0.73613	-0.438849	-0.385733	0.809546	-0.029799	-0.343723
1553982_a_at	338382	'RAB7B'	RAB7B, member RAS oncogene family	-0.397219	-0.584413	0.548503	-0.407473	-0.28186	0.3397	-0.271235	-0.509853	0.145919	-0.611532	-0.474801	-0.438959	-0.90982	-0.764334	-0.482096	-0.177184	-0.780084	-0.201428	-0.452044	-0.849873	-0.352921	-0.370826	-0.798763	-0.375037	-0.422468	-0.627207	-0.382737	-0.655819	-0.235357	-0.200436	-0.546747	-0.460747	-0.270589	-0.382594	-0.170772	-0.419383	-0.528785	-0.896231	-0.418459
1553984_s_at	1841	'DTYMK'	deoxythymidylate kinase (thymidylate kinase)	0.420958	0.599587	-0.491676	0.304861	0.363182	-0.556189	0.106566	0.41588	-0.440622	0.041878	0.035287	-0.589173	-0.002333	0.013249	-0.552151	0.321304	0.754915	-0.255229	0.145079	0.441256	-0.306279	0.334522	0.344975	-0.382073	0.143076	0.510974	-0.721413	0.156341	-0.131936	-1.03022	0.056287	-0.411974	-0.652527	0.290697	0.034929	-0.344546	0.075567	0.970674	-0.052311
1553987_at	51275	'C12orf47'	chromosome 12 open reading frame 47	-0.279799	-0.558073	-0.624539	-0.198409	-0.903171	-0.467892	-0.433952	-0.442785	-0.202955	-0.204088	-0.478906	-0.207167	-0.139369	-0.829295	-0.239284	-0.181978	-0.242945	-0.110191	-0.21778	-0.538733	-0.315929	-0.257812	-0.572467	-0.07246	-0.308471	-0.650668	-0.166198	-0.410915	-0.917027	-0.677178	-0.726983	-0.893367	-0.362298	-0.192321	-0.658213	-0.509843	-0.22207	-0.344958	-0.089198
1553989_a_at	245973	'ATP6V1C2'	ATPase, H+ transporting, lysosomal 42kDa, V1 subunit C2	-1.00837	-2.26265	-1.79413	-1.2719	-2.17601	-2.27727	-1.19432	-2.08487	-1.96961	-0.755661	-1.50501	-1.70248	-0.892969	-2.52344	-1.9722	-0.958417	-2.13339	-2.0179	-1.32333	-2.39648	-1.83448	-1.09046	-1.92829	-2.05723	-1.21441	-1.83909	-1.51592	-0.99148	-1.38682	-1.84074	-1.27336	-2.20679	-1.4569	-0.910427	-2.09995	-1.66073	-1.34859	-2.12929	-2.20469
1553993_s_at	81857	'MED25'	mediator complex subunit 25	-0.266715	0.641693	0.457138	-0.137012	0.92911	0.618773	-0.373794	0.725516	0.522694	-0.691497	0.082316	-0.175165	-0.3982	0.099402	-0.295081	-0.404173	0.076705	0.127675	-0.602058	0.124645	-0.059316	-0.467584	0.20995	-0.209929	-0.909227	-0.102069	-0.455125	-0.705792	0.130124	-0.663813	-0.746262	0.744359	-0.212642	-0.379225	1.02592	-0.363319	-0.626319	0.020323	0.130007
1553994_at	4907	'NT5E'	5'-nucleotidase, ecto (CD73)	0.720618	0.447658	0.316712	0.98798	0.288853	-0.255925	0.595689	0.283338	0.138059	0.197795	0.12084	-0.273956	0.232231	-0.075648	-0.19761	0.270488	-0.322825	-0.08465	0.349758	-0.092391	-0.311132	0.541375	0.117707	-0.177799	0.252282	-0.209893	-0.069508	0.138243	0.334416	-0.942412	-0.047122	-0.311186	-0.208121	0.829446	0.671165	0.002385	0.400882	-0.044214	0.309184
1553995_a_at	4907	'NT5E'	5'-nucleotidase, ecto (CD73)	0.492033	0.244858	0.438724	0.601155	0.24265	0.172909	0.577791	0.258497	0.460375	0.785996	0.632421	0.635839	0.815733	0.873717	0.732371	0.81352	0.485692	0.725653	0.424868	0.201534	0.089096	0.537071	0.23596	0.317891	0.410809	0.123627	0.347634	0.347644	0.393222	0.359047	-0.548436	0.141433	0.061529	0.880191	1.03483	0.19731	0.981599	0.697264	0.654873
1553997_a_at	253982	'ASPHD1'	aspartate beta-hydroxylase domain containing 1	-0.07217	-0.746043	-0.054257	-0.180882	-0.667219	-0.220628	-0.121783	-0.746896	-0.053877	-0.245726	-0.777441	-0.358859	-0.042856	-0.875169	-0.48619	-0.193985	-0.728958	-0.21375	-0.23751	-0.746225	-0.188074	-0.276413	-1.00117	-0.533073	-0.355148	-0.839702	-0.488003	-0.345089	-1.02163	-0.656096	-0.079152	-0.687976	0.015558	-0.439486	-0.990579	-0.635242	-0.405839	-1.0742	-0.598243
1554008_at	9180	'OSMR'	oncostatin M receptor	1.07124	1.2601	1.96104	0.988852	1.41107	1.16466	0.768169	1.41321	1.29702	0.789026	1.5372	1.32173	0.662999	1.43603	1.13661	0.866475	0.886327	1.11421	0.997294	1.20163	1.21782	0.967316	1.5199	1.01432	0.968327	1.01291	1.17902	0.879708	1.63307	0.700848	0.962699	2.47998	1.41264	0.857511	2.13265	1.40985	0.642532	0.67932	1.48557
1554010_at	3340	'NDST1'	N-deacetylase/N-sulfotransferase (heparan glucosaminyl) 1	0.14522	0.457625	0.559634	0.318344	0.240609	0.613172	0.209674	0.579402	0.478879	0.272174	0.375867	0.517087	0.604683	0.524466	0.671085	0.215094	0.320251	0.669009	0.327715	0.137524	0.110231	0.707406	0.515479	0.587182	0.377062	0.751824	0.538131	0.505392	0.54471	0.830785	-0.112082	-0.051907	0.620869	0.590805	0.721664	0.631451	0.093401	0.696326	0.863785
1554014_at	1106	'CHD2'	chromodomain helicase DNA binding protein 2	-0.078513	0.229836	1.50834	-0.014501	0.271673	1.40201	0.028944	0.421211	1.57033	0.3283	0.374592	0.795757	0.489982	0.427271	1.47343	0.337977	0.497317	0.869542	0.295952	0.478886	1.271	0.212274	0.378205	1.39881	0.163376	0.295775	0.987598	0.183881	0.23738	0.575027	-0.124358	0.203903	1.15585	0.038886	0.295183	1.09973	0.079251	-0.00699	0.712213
1554015_a_at	1106	'CHD2'	chromodomain helicase DNA binding protein 2	-0.167385	0.280585	1.22947	-0.245878	-0.014153	0.944657	-0.275505	0.016268	1.17181	0.442526	0.659946	1.37239	0.8918	0.805976	1.54098	0.417913	0.640666	1.53035	-0.349724	0.406027	0.832202	0.450252	0.477951	1.40418	0.193805	0.41015	1.14521	0.227294	0.602349	1.36329	-0.225415	0.015676	0.96284	0.291384	0.267987	0.766424	0.570047	0.299949	0.929586
1554016_a_at	79650	'C16orf57'	chromosome 16 open reading frame 57	-0.025412	0.212366	0.11675	-0.017589	-0.34825	0.166564	-0.20887	-0.026654	0.142344	-0.050619	-0.319344	0.11032	0.047719	-0.154198	0.045779	-0.130649	0.173462	-0.026104	0.140435	0.043356	0.056369	0.036564	-0.103656	-0.025593	-0.226222	0.050113	-0.007718	-0.133312	-0.571231	-0.112507	0.189979	-0.259103	-0.111292	0.000566	0.087885	0.219668	-0.184473	0.109525	0.222167
1554018_at	10457	'GPNMB'	glycoprotein (transmembrane) nmb	-0.312404	0.381281	1.42315	-0.342587	0.57148	1.34734	-0.430498	0.329527	1.41154	-0.567075	0.780203	1.14452	-0.497284	0.493947	1.2103	-0.523568	-0.084506	1.45338	-0.608705	0.116977	1.15556	-0.55747	0.688842	1.30271	-0.737066	0.411831	1.1819	-0.847787	0.570971	0.754795	-1.0335	0.40643	1.05059	-0.040232	1.29379	1.21372	-0.379979	0.34869	1.3653
1554020_at	636	'BICD1'	bicaudal D homolog 1 (Drosophila)	-0.126425	-0.685494	-0.119829	-0.033618	-0.593956	-0.524931	-0.229736	-0.864087	-0.243598	-0.187565	-0.416762	-0.593956	-0.051279	-0.55249	-0.435402	-0.042719	-0.410182	-0.413186	-0.332382	-0.650895	-0.558576	-0.086287	-0.581906	-0.371883	-0.400196	-0.387224	-0.352445	-0.335781	-0.625538	-0.760624	-0.601235	-1.1704	-0.504261	0.106437	-0.366625	-0.187062	-0.110513	-0.457801	-0.275087
1554021_a_at	7559	'ZNF12'	zinc finger protein 12	0.333697	0.047518	0.587132	0.248511	-0.005972	0.674977	0.417978	0.168508	0.846141	0.284358	-0.027125	0.218875	0.235003	0.096657	0.379428	0.597673	0.406827	0.479664	0.199951	0.277013	0.566822	0.25573	0.126856	0.47133	0.280191	-0.110528	0.309019	-0.016253	-0.194585	0.308814	0.521944	-0.017462	0.827245	0.706879	0.490204	1.09533	0.822461	0.351868	0.789243
1554026_a_at	4651	'MYO10'	myosin X	1.5707	0.447116	0.638419	1.54565	0.565886	0.059197	1.38179	0.564445	0.188312	1.54846	0.651821	0.127804	1.47955	0.640596	0.129516	1.33228	0.127655	0.577381	1.51762	0.03321	-0.053191	1.6344	0.346077	-0.104398	1.16466	0.293323	0.044973	1.85138	1.0066	-0.092028	1.39077	1.05147	-0.072262	1.82574	1.46002	0.175001	1.54148	0.117905	0.431658
1554030_at	411	'ARSB'	arylsulfatase B	0.009599	0.184004	0.807404	0.422995	0.387476	0.431061	0.053435	0.189309	0.834256	0.139994	0.082324	0.548255	0.218951	-0.001655	0.404747	0.196718	-0.008537	0.54844	0.055489	0.074956	0.41462	0.292598	0.372914	0.667659	-0.038003	0.024425	0.205183	-0.078218	0.231033	0.103058	0.07118	0.420924	0.362628	0.2262	0.371156	0.392318	0.055972	-0.181438	0.426624
1554036_at	9841	'ZBTB24'	zinc finger and BTB domain containing 24	-2.29412	-2.20223	-2.87442	-1.641	-2.58644	-2.4471	-1.87891	-2.75563	-2.33051	-2.06424	-2.76684	-2.72973	-1.71825	-2.31974	-2.52267	-1.80069	-2.44196	-2.762	-2.17553	-2.78712	-3.07562	-2.11891	-2.59705	-2.28518	-2.5336	-2.77965	-2.691	-1.33251	-2.64572	-2.59509	-2.10365	-2.80533	-2.47855	-1.38191	-2.48748	-2.59172	-1.90726	-3.04938	-2.82265
1554039_at	80017	'C14orf159'	chromosome 14 open reading frame 159	0.579369	0.699822	0.607453	0.583036	0.430822	0.530311	0.521163	0.541246	0.271437	0.334225	0.730212	0.899448	0.197458	0.731679	0.544609	0.243398	0.611932	0.552923	0.50813	0.43896	0.619147	0.347434	0.712629	0.447745	0.65387	0.589515	0.542233	0.373519	0.632131	1.10733	0.643814	0.811669	0.707314	0.041425	0.664142	0.783555	0.346279	0.686894	0.93187
1554045_at	7572	'ZNF24'	zinc finger protein 24	-0.271632	-0.293931	0.110097	-0.328834	-0.156445	0.074098	-0.415225	-0.037336	0.271824	-0.278307	0.023153	0.068997	-0.146748	0.046645	0.235496	-0.171711	0.150652	0.216195	-0.407696	-0.001162	-0.296593	-0.42999	-0.303193	0.227051	-0.245728	-0.070764	0.100749	-0.66172	-0.341567	-0.458827	-0.425977	-0.123516	-0.462323	-0.386282	-0.084352	-0.404756	-0.791277	-0.509288	-0.166248
1554049_s_at	50717	'WDR42A'	WD repeat domain 42A	0.541246	0.259912	-0.479004	0.658684	-0.001252	0.028733	0.615609	0.200349	0.020819	0.665833	0.135712	-0.018981	0.296416	0.2421	-0.075202	1.09563	0.069409	-0.382417	0.638312	0.261727	-0.458887	0.827042	0.270997	-0.384577	0.59496	-0.120546	-0.327888	0.97787	0.438613	-0.809951	0.461764	0.752644	-0.424257	1.13431	0.182113	0.076028	0.113871	0.059434	-0.227908
1554052_at	23019	'CNOT1'	CCR4-NOT transcription complex, subunit 1	-0.075735	0.106617	-0.166496	-0.938775	-0.011932	0.170974	-0.369029	-0.113709	0.077653	0.957529	1.02488	1.07755	1.06953	1.12866	0.631117	0.863265	1.12395	0.85202	-0.172651	0.141179	0.203326	0.528471	0.901767	0.908279	0.321836	0.894538	0.738134	0.593369	0.762198	0.679118	-0.468028	0.40261	0.359356	0.299506	0.442532	-0.106715	0.68069	1.02398	0.426072
1554053_at	10558	'SPTLC1'	serine palmitoyltransferase, long chain base subunit 1	0.752756	-0.021242	0.365588	0.931539	-0.298767	0.361715	1.05261	-0.241521	0.543606	0.66911	-0.148156	-0.359187	0.774868	-0.317085	0.087503	0.644761	-0.058317	0.073143	0.916593	-0.474036	-0.290449	0.478168	-0.306548	-0.268746	0.455529	-0.472225	-0.469239	0.325929	-0.255594	0.052547	0.362775	-0.343831	-0.454036	1.08295	0.520634	-0.222553	0.976301	-0.21572	0.31367
1554057_at	645676	'LOC645676'	hypothetical LOC645676	0.104676	0.715842	0.902308	0.086647	0.909582	0.949705	0.089645	0.703477	0.894551	0.154497	0.607907	0.44909	0.575349	0.748039	0.512717	0.062447	0.455718	0.482855	-0.058567	0.434794	0.437484	0.335405	0.641346	0.75425	-0.006685	0.517609	0.392554	0.642014	0.913807	0.519983	-0.116824	0.936453	0.363633	0.53597	1.58225	0.61265	0.362329	0.427476	0.549096
1554063_at	84933	'C8orf76'	chromosome 8 open reading frame 76	-0.302536	0.023225	0.357132	-0.253929	0.183302	0.641662	-0.280635	0.125737	0.722038	-0.435869	-0.290304	0.013029	-0.543924	-0.158614	0.396168	-0.199555	-0.01507	0.109628	-0.598401	0.094049	0.234184	0.072157	-0.251037	0.708988	-0.686003	-0.043236	0.364337	-0.075261	-0.289594	0.08007	-0.246973	0.286948	0.583609	-0.201177	0.473091	0.837924	-0.197692	-0.023251	0.442082
1554067_at	144577	'FLJ32549'	chromosome 12 open reading frame 66	0.908951	-0.519912	-0.841537	0.930781	-0.388911	-1.05382	0.488032	-0.65956	-0.853709	0.280337	-0.479043	-1.11992	-0.053815	-0.686551	-0.711037	0.219992	-0.64633	-1.22606	0.51536	-0.202282	-1.79862	0.570391	-0.725039	-0.914707	0.234768	-0.443359	-1.35127	0.078855	-0.979833	-2.42555	-0.064743	-0.822613	-1.14541	1.15953	-0.497785	-1.34824	0.808985	-0.335322	-0.775419
1554077_a_at	79639	'TMEM53'	transmembrane protein 53	-0.029471	-0.298248	-0.388093	-0.052372	-0.517593	-0.34468	-0.181227	-0.367231	-0.35785	-0.282449	-0.242574	-0.075538	-0.328385	-0.506633	-0.159993	0.011863	-0.564493	-0.328967	-0.016119	-0.435379	-0.181767	-0.457459	-0.479292	-0.578155	-0.330832	-0.436723	-0.190953	-0.582239	-0.513519	-0.613511	-0.011149	-0.447451	-0.311373	-0.437214	-0.6497	-0.418361	-0.422186	-0.437183	-0.262769
1554078_s_at	9093	'DNAJA3'	DnaJ (Hsp40) homolog, subfamily A, member 3	0.131516	-0.053869	-0.493736	0.083053	-0.216733	-0.666178	0.265614	-0.140916	-0.701406	0.364266	-0.462242	-0.49391	0.181192	-0.166341	-0.495354	0.359508	0.129564	-0.422413	0.188211	-0.062132	-0.529409	0.445003	-0.208419	-0.490967	0.322002	-0.061931	-0.332054	0.246315	-0.444563	-0.529732	0.056153	-0.456941	-0.510663	0.313204	-0.397437	-0.452051	0.371137	0.162452	-0.419474
1554080_at	9125	'RQCD1'	RCD1 required for cell differentiation1 homolog (S. pombe)	0.390969	0.276902	0.690723	0.54939	0.159181	0.516935	0.515911	0.238221	0.450067	0.217098	-0.069249	0.155131	0.309076	-0.054006	0.403604	0.400096	0.012514	0.291958	0.303196	0.189482	0.260797	0.576017	0.399747	0.480637	0.522969	0.173091	0.30796	0.310974	0.070458	-0.077766	-0.094206	-0.327126	0.017471	0.758822	0.52766	0.489495	0.67518	0.527923	0.546359
1554082_a_at	79707	'NOL9'	nucleolar protein 9	0.584031	-0.169812	-0.839325	0.412513	-0.128784	-0.413614	0.594542	-0.240827	-0.42665	0.696218	-0.26468	-0.412694	0.992809	-0.052238	-0.812174	0.789528	0.189208	-0.499057	0.362841	0.140491	-0.206672	0.457355	-0.027643	-0.325778	0.548084	0.002239	-0.787714	0.675343	0.069581	-1.32158	0.765383	-0.338762	-0.403374	0.589308	-0.39547	-0.773029	0.592535	-0.06625	-0.529236
1554084_a_at	79707	'NOL9'	nucleolar protein 9	0.188645	-0.285268	-0.683807	0.278549	-0.069065	-0.355792	0.046832	-0.456321	-0.612395	0.037573	-0.218504	-0.120095	0.177666	-0.086316	-0.530639	-0.075404	-0.336909	-0.321186	-0.122266	-0.140602	-0.368049	-0.015819	-0.173166	-0.327506	0.282882	0.164702	-0.448893	0.174478	0.024575	-0.030236	0.184318	-0.143658	-0.484091	0.154493	-0.381272	-0.588674	0.104685	-0.052278	-0.40273
1554085_at	317781	'DDX51'	DEAD (Asp-Glu-Ala-Asp) box polypeptide 51	-0.225127	-0.543509	-1.00554	0.096285	-0.638486	-1.29804	-0.220297	-0.798812	-1.24921	-0.146507	-0.990317	-0.966848	-0.301064	-0.916876	-1.0918	0.191043	-0.34436	-0.824052	-0.078753	-0.957005	-0.839019	-0.025094	-0.72636	-1.27977	-0.23805	-0.621307	-1.00977	-0.258067	-0.741429	-1.25191	0.080432	-0.811296	-0.91719	-0.051756	-0.8704	-1.04394	-0.415621	-0.569839	-0.796334
1554089_s_at	155370	'SBDSP'	Shwachman-Bodian-Diamond syndrome pseudogene	0.117078	-0.421836	-0.122683	0.088594	-0.530607	-0.262106	0.372191	-0.529769	-0.177224	0.313421	-0.588622	-0.296579	0.184936	-0.524007	-0.335381	0.352171	-0.175891	-0.127129	0.392169	-0.169201	-0.155923	0.245091	-0.5664	-0.187212	0.224585	-0.411276	-0.17474	0.208194	-0.860319	-0.447722	-0.220726	-0.79103	-0.232621	0.464839	-0.518924	-0.011889	0.43641	-0.110084	-0.103221
1554091_a_at	114609	'TIRAP'	toll-interleukin 1 receptor (TIR) domain containing adaptor protein	0.16241	0.265629	-0.098296	0.154603	-0.076735	0.12889	-0.05078	-0.028223	0.197375	-0.025264	0.169231	0.323587	-0.194235	0.104038	0.434963	-0.072356	0.175541	0.078733	0.066192	0.095387	0.287656	-0.081548	0.000509	-0.107188	0.054932	-0.382416	0.223171	-0.069896	0.1592	0.455848	0.130472	0.333647	0.469835	-0.00361	-0.019077	0.164487	-0.079116	0.025262	0.072759
1554093_a_at	10302	'SNAPC5'	small nuclear RNA activating complex, polypeptide 5, 19kDa	0.079352	0.078764	0.4492	-0.001954	-0.040809	0.217722	-0.044959	-0.174682	0.420333	-0.3441	-0.388674	0.111914	-0.376745	-0.308933	0.265581	-0.224223	-0.063139	0.306481	-0.314664	-0.082368	0.122967	-0.160669	-0.198316	0.145765	-0.406059	-0.134607	-0.009246	-0.292158	-0.144416	-0.321901	-0.615405	-0.507188	0.022907	-0.180495	-0.241878	0.347507	-0.079063	0.046211	0.253785
1554095_at	155435	'RBM33'	RNA binding motif protein 33	-0.343012	0.107362	0.678324	0.00446	0.128586	0.280731	-0.456224	0.174398	0.424387	-0.446131	-0.036748	0.170736	-0.635012	-0.003477	0.212884	-0.328857	0.066688	0.569829	-0.30487	0.104625	0.232626	-0.309565	0.164969	0.307761	-0.385168	0.017658	0.491488	-0.131058	0.08334	-0.094197	-0.369038	0.050153	0.567426	0.219948	0.884823	0.867203	-0.227836	0.255413	0.833355
1554103_at	NaN	'NaN'	NA	0.470537	0.126027	0.405858	0.349239	0.259566	0.274946	0.64632	0.399908	0.349054	0.894075	0.436989	0.358539	1.14853	0.585272	0.32301	0.884558	0.303054	0.457286	0.878157	0.154815	0.43715	0.686822	-0.012432	0.336796	0.84961	0.411774	0.461002	0.940276	0.478951	0.414771	0.655827	0.533126	0.499933	0.478988	0.320045	-0.079294	0.282052	0.197558	0.125
1554105_at	84548	'TMEM185A'	transmembrane protein 185A	-0.203727	-0.053834	0.104123	0.053749	-0.01272	-0.101828	-0.763321	0.240366	-0.16115	-0.265153	0.162245	0.078605	-0.013487	0.096971	0.184852	-0.146083	0.163072	0.165803	-0.103596	-0.233756	-0.291648	-0.067263	0.044888	0.031361	-0.370783	0.021332	0.0598	-0.551116	-0.389558	-0.482826	-0.6665	-0.365291	-0.390396	0.078758	-0.02434	-0.711955	0.155377	0.135831	0.095495
1554145_a_at	129285	'CCDC128'	KLRAQ motif containing 1	-0.924971	-0.159581	0.11642	-0.908198	-0.533138	0.519358	-0.335369	-0.187934	0.408317	0.19877	-0.133704	0.400587	-0.048971	0.287394	0.274615	0.155826	0.397991	0.576009	-0.545766	-0.26249	-0.114089	-0.17739	-0.050775	0.553441	-0.343957	0.336066	-0.205588	-0.341662	-0.526655	0.082122	-1.14661	0.035504	0.408011	-0.161385	0.178805	-0.062125	-0.040856	-0.026094	0.666009
1554148_a_at	9197	'SLC33A1'	solute carrier family 33 (acetyl-CoA transporter), member 1	-0.449512	0.114543	0.379288	-0.373912	0.280268	0.69649	0.026876	0.317102	0.784455	0.478446	0.621529	1.10505	0.437302	1.16629	1.1996	0.471738	0.841137	1.04267	0.013532	0.673353	0.758265	0.296015	0.645268	0.856122	0.167982	0.68911	0.648638	0.117352	0.519701	0.867371	-0.370755	0.545989	0.618191	-0.202322	0.469035	0.633206	0.002259	0.397175	0.495599
1554149_at	56650	'CLDND1'	claudin domain containing 1	0.084787	0.16805	0.17364	-0.074363	-0.16209	0.185457	-0.168554	0.031703	0.300902	-0.256043	-0.027362	0.113961	-0.281688	-0.017818	0.226169	-0.229374	0.142575	0.223852	0.008974	0.235286	0.268838	-0.408055	-0.080007	0.157536	-0.279493	-0.173393	0.120356	0.007622	-0.03452	0.004818	-0.45233	-0.06386	0.404329	-0.188155	0.127709	0.285188	-0.078936	0.055411	0.07221
1554151_at	4967	'OGDH'	oxoglutarate (alpha-ketoglutarate) dehydrogenase (lipoamide)	0.351999	0.110683	0.271496	0.033017	-0.077147	-0.069036	0.446323	0.12516	0.083257	0.195707	0.082344	0.038657	-0.005354	0.085356	-0.194256	0.040162	0.331127	-0.158632	0.107988	0.272517	-0.016269	0.098387	-0.084817	0.233515	0.29283	-0.036468	0.18458	0.142721	0.420093	0.199943	0.25359	0.065034	0.014664	0.012307	0.426445	-0.04669	0.056153	-0.020467	-0.008285
1554152_a_at	4967	'OGDH'	oxoglutarate (alpha-ketoglutarate) dehydrogenase (lipoamide)	-0.340829	0.270083	-0.81812	-0.190989	-0.440932	-0.560444	-0.405943	-0.323136	-0.481607	2.14408	2.22861	1.5095	2.26288	2.24887	0.993236	2.01794	2.37643	1.82451	0.048866	-0.054076	-0.288761	1.37155	1.59122	1.58064	1.11394	1.9806	0.519636	1.22544	1.52249	0.835696	-0.983066	-0.242558	-1.13435	1.47139	1.82518	-1.08515	1.96111	2.49791	1.35217
1554153_a_at	51317	'PHF21A'	PHD finger protein 21A	-0.184598	0.479298	0.883837	-0.347545	0.360937	0.919008	-0.993314	0.382851	0.974114	-0.446806	0.138238	0.685638	-0.671367	0.371128	0.438836	-0.090073	0.37988	0.729342	-0.59959	0.291017	0.739501	-0.394162	0.40302	0.407252	-0.833153	0.411726	0.26698	-0.75108	0.462872	0.098823	-0.456275	0.733168	0.624696	-0.489647	0.295743	0.257702	-0.54778	0.344168	0.335286
1554154_at	54834	'GDAP2'	ganglioside induced differentiation associated protein 2	-0.217126	-0.298436	0.256997	-0.493432	-0.295391	0.372182	-0.23435	-0.266882	0.377846	-0.389196	-0.404153	-0.317261	-0.481115	-0.12284	0.006711	-0.459201	-0.281242	-0.079492	-0.809457	-0.079929	-0.127312	-0.538448	-0.349769	-0.258556	-0.527342	-0.77894	-0.144427	-0.606847	-0.289196	0.187284	-0.41408	-0.264033	0.082344	-0.311142	-0.002734	0.352428	-0.312406	-0.216245	-0.084516
1554155_at	79648	'MCPH1'	microcephalin 1	0.154772	0.050035	0.721653	-0.187977	0.203956	0.537179	-0.192941	0.083462	0.567669	0.392753	0.397604	0.717078	0.43001	0.443461	0.831871	0.969477	0.321576	0.813794	0.100184	0.408239	0.278239	0.67723	0.676255	0.588344	1.00836	0.613876	0.341713	0.475806	0.192273	0.559072	0.150797	0.139521	0.568684	0.638757	0.887612	0.601082	0.388853	0.081033	0.676318
1554167_a_at	51125	'GOLGA7'	golgi autoantigen, golgin subfamily a, 7	0.188726	-0.383173	-0.160748	0.09751	-0.443507	-0.259459	0.346894	-0.372092	-0.204326	0.546175	-0.296017	-0.010649	0.436424	-0.328019	0.049269	0.388796	-0.155462	0.007962	0.627515	0.036377	-0.043998	0.368468	-0.408755	0.033137	0.446065	-0.094707	0.216814	0.491573	-0.166695	0.028197	0.026498	-0.370207	0.099182	0.142096	-0.517069	-0.480115	0.310166	-0.270179	-0.242896
1554168_a_at	30011	'SH3KBP1'	SH3-domain kinase binding protein 1	-0.090004	-0.374873	-0.646682	-0.180903	-0.215292	-0.362758	-0.246558	-0.310885	-0.667682	-0.176406	-0.377489	-1.07119	0.080156	-0.408332	-1.01481	-0.111275	-0.277788	-0.708143	-0.173237	-0.315559	-0.524227	-0.239665	-0.606185	-1.00045	-0.397315	-0.589371	-0.900644	-0.362563	-0.489156	-1.45016	-0.187595	-0.619368	-0.898723	-0.003513	-0.390203	-0.811261	0.004991	-0.13312	-0.392647
1554175_at	124599	'CD300LB'	CD300 molecule-like family member b	0.442193	-0.517481	-0.57668	0.119369	-0.576439	-0.78586	0.034537	-0.43348	-0.785189	-0.420857	-0.305532	-0.641411	0.083586	-0.799843	-0.649907	-0.174049	-0.799834	-0.771635	-0.012607	-0.682504	-0.410884	0.005974	-0.644926	-0.257609	-0.393208	-0.49158	-0.35445	-0.080902	-0.556837	-0.751699	-0.004291	-0.785062	-0.61192	0.034635	-0.33338	-0.379196	-0.076778	-0.391682	-0.614966
1554177_a_at	27109	'ATP5S'	ATP synthase, H+ transporting, mitochondrial F0 complex, subunit s (factor B)	0.204349	-0.294426	-0.473158	0.397266	-0.067743	-0.624207	0.281734	-0.308885	-0.191224	0.242182	-0.198753	-0.555294	0.053328	-0.285279	-0.343853	0.193667	-0.363809	-0.391832	0.187316	-0.340773	-0.673971	0.505525	-0.173437	-0.414377	0.3697	-0.049208	-0.390505	0.366569	-0.243644	-0.58297	0.409506	-0.148869	-0.500754	0.731999	0.076295	-0.425873	0.405956	-0.099313	-0.371409
1554178_a_at	285172	'FAM126B'	family with sequence similarity 126, member B	-0.232908	-0.043264	0.731291	0.052499	-0.134245	0.917448	0.05271	-0.175471	0.988572	-0.372404	-0.16119	0.181756	-0.738914	-0.123162	0.501498	-0.00692	0.083892	0.591619	-0.524452	-0.285683	0.293209	-0.386141	-0.005094	0.236839	-0.378177	-0.56386	0.05292	-0.502918	-0.97045	-0.116002	-0.4556	-0.194424	0.378425	0.345442	0.634024	0.847132	0.340211	0.555062	0.980462
1554201_at	57010	'CABP4'	calcium binding protein 4	0.400907	0.469667	0.315509	0.518584	0.09674	0.406395	0.676851	0.0419	0.349092	0.011656	0.08223	0.28408	0.233707	0.010569	0.170105	0.035048	-0.094198	0.30054	0.386289	0.349092	0.505834	0.097067	0.134555	0.287072	0.258606	0.101608	0.241782	0.305229	-0.020217	0.663333	0.318725	0.30649	0.457945	0.174298	0.244673	0.738793	0.462037	0.222398	0.3037
1554202_x_at	57010	'CABP4'	calcium binding protein 4	0.206148	0.154751	0.063564	0.210718	-0.065044	-0.003962	0.190903	-0.220507	0.077449	-0.117162	-0.077444	0.0375	0.028936	-0.261343	-0.172955	-0.198575	-0.434613	0.038753	0.022409	-0.11732	0.247308	0.070861	-0.242847	-0.000171	-0.161103	0.055684	0.04208	0.18238	0.029891	0.016561	0.142431	0.016339	0.294195	-0.157878	-0.05571	0.191066	0.107449	0.12227	0.024371
1554208_at	150365	'MEI1'	meiosis inhibitor 1	0.340331	0.107802	1.08351	0.388303	0.10088	1.22683	0.242509	0.280596	1.41167	0.392374	0.148029	1.00013	0.435416	0.238693	1.21676	0.381985	0.04338	1.04299	0.626067	0.06698	1.13115	0.428465	-0.169157	0.819571	0.325546	0.317387	0.582904	0.381726	0.079227	0.804955	0.493847	-0.018249	1.04339	0.173739	-0.027406	0.663735	0.225022	-0.028725	0.898034
1554229_at	153222	'C5orf41'	chromosome 5 open reading frame 41	-0.277359	0.721705	1.18697	-0.078929	0.685019	1.17111	-0.15837	0.538453	1.36481	0.385014	1.18982	1.68999	0.163743	1.42064	1.92274	0.359681	0.893738	2.1374	0.079022	0.59423	1.05019	-0.221066	0.923085	1.94334	-0.136728	0.821752	1.5056	0.1999	0.876951	2.22214	0.126923	1.0769	1.42553	0.007642	1.36508	1.18652	0.231227	0.782072	1.31384
1554239_s_at	284273	'ZADH2'	zinc binding alcohol dehydrogenase domain containing 2	-0.039323	-0.258413	-0.178667	-0.190349	-0.638682	-0.074879	-0.115417	-0.481575	0.114142	0.188653	-0.401236	0.124794	0.247923	-0.256034	0.084301	0.289651	-0.111311	0.23056	-0.154812	-0.554073	-0.471508	0.055145	-0.521177	-0.159106	0.049103	-0.607926	-0.155531	-0.017897	-0.310089	-0.557834	-0.195443	-0.388087	-0.25459	0.032453	-0.273487	-0.132868	-0.187081	-0.415685	-0.003519
1554240_a_at	3683	'ITGAL'	integrin, alpha L (antigen CD11A (p180), lymphocyte function-associated antigen 1; alpha polypeptide)	-1.25377	-1.04488	-2.04712	-0.886307	-0.650456	-1.64662	-1.06474	-0.949354	-1.89353	-0.889332	-0.76153	-1.96793	-0.314042	-0.812238	-2.18276	-0.289154	-0.639453	-1.61783	-1.10548	-1.08355	-1.9913	-0.889854	-1.34189	-2.55711	-1.13476	-1.04709	-2.48934	-1.3854	-0.903109	-2.85597	-0.739005	-0.985733	-2.80321	-0.574812	-1.02809	-2.25293	-0.829305	-0.768412	-1.90683
1554241_at	1690	'COCH'	coagulation factor C homolog, cochlin (Limulus polyphemus)	0.232217	0.259104	0.628142	0.141503	0.269624	0.963755	0.465394	0.272067	1.067	0.215908	0.294305	0.635986	0.203197	0.411932	0.732057	0.442493	0.518589	0.983151	0.228161	0.250457	0.696302	0.259772	0.295788	1.06426	0.215031	0.227067	0.667685	0.131245	0.135395	0.720376	-0.250844	0.172051	0.45605	0.497485	0.774619	0.792585	0.876554	0.760054	1.18592
1554249_a_at	27332	'ZNF638'	zinc finger protein 638	-0.357595	-0.151462	0.046744	-0.32676	-0.611333	0.544064	-0.076378	-0.613063	0.282267	1.13092	0.604681	0.9244	0.766888	0.800731	1.04188	0.647081	0.782819	0.967491	-0.078406	0.008174	0.0385	0.693688	0.410485	1.18485	0.723796	0.463155	0.657446	0.453635	0.014304	0.522465	-0.894832	-0.71062	0.026841	0.691404	0.588593	0.23941	0.671143	0.796372	0.953234
1554260_a_at	285527	'FRYL'	FRY-like	-0.291558	-0.090217	0.329976	-0.346992	0.104691	0.249603	-0.440979	0.445073	0.429454	0.295255	0.472737	0.60557	0.135635	0.908178	0.769836	0.215945	0.603353	0.47882	0.049065	0.597768	0.645667	0.136321	0.247076	0.662625	0.055496	0.290905	0.585006	0.299184	0.492559	0.887264	-0.119812	0.575182	0.640744	0.271036	0.150311	0.272245	0.28412	0.711829	0.162244
1554271_a_at	91687	'CENPL'	centromere protein L	0.729816	0.450234	0.120856	0.793923	0.31983	0.526079	0.740842	0.254625	-0.066367	1.02248	0.217336	-0.021828	0.551619	0.223314	-0.24548	0.91668	0.55455	0.323914	0.617122	0.319749	-0.042792	0.842861	0.494491	0.494403	0.923925	0.362392	-0.053519	0.62425	-0.004819	-0.443116	0.382194	0.071677	-0.165021	0.912433	0.610221	-0.743516	1.00356	0.790086	0.022432
1554285_at	84868	'HAVCR2'	hepatitis A virus cellular receptor 2	-0.986306	0.084434	-0.321976	-1.03964	0.469993	-0.062689	-0.768447	0.097671	-0.466542	-0.55122	0.742439	-0.710996	-0.375699	0.519419	-0.762293	-0.212921	0.021251	-0.226909	-0.510401	0.143663	-0.375019	-0.992842	0.027387	-0.746108	-0.873254	0.18739	-1.02629	-1.10387	0.626271	-1.02263	-0.925991	1.0923	-0.669495	-0.824871	0.513145	-1.04408	-0.953686	-0.370688	-0.917117
1554317_s_at	115708	'C14orf172'	tRNA methyltransferase 61 homolog A (S. cerevisiae)	0.269724	0.061995	-0.066582	0.134015	0.004999	-0.624683	0.060525	0.178937	-0.411537	0.272803	0.096016	-0.316261	0.310008	0.082995	-0.598508	0.163701	-0.287557	-0.226709	0.144536	-0.10589	-0.464528	-0.05759	-0.140882	-0.335218	-0.010128	0.01525	-0.505503	-0.093633	-0.021886	-1.22987	0.165803	0.314516	-0.302002	-0.121476	0.059653	-0.31048	0.166442	-0.124174	-0.388101
1554321_a_at	9054	'NFS1'	NFS1 nitrogen fixation 1 homolog (S. cerevisiae)	-0.428177	-0.145434	-0.729814	-0.454468	-0.138586	-0.145313	-0.561173	-0.13961	-0.347603	-0.348379	-0.121796	-0.161742	-0.392456	-0.282408	-0.217833	-0.116869	0.085553	-0.128831	-0.686367	-0.291836	-0.467512	-0.41766	-0.361097	-0.401272	-0.329472	-0.250682	-0.604762	-0.78813	-0.713723	-0.901704	-1.10729	-0.777839	-0.509636	-0.59328	-0.49291	-1.71496	-0.64323	-0.034576	-0.463715
1554327_a_at	124583	'CANT1'	calcium activated nucleotidase 1	-0.29803	-0.408634	-0.147568	-0.195038	-0.471526	-0.279914	-0.027803	-0.5006	-0.386741	0.960538	0.184923	0.615617	1.19046	0.186887	0.46008	0.523775	0.120092	0.259419	-0.003771	-0.411145	-0.45026	0.440793	-0.139402	0.141448	0.379223	0.026376	0.238426	0.599357	0.040972	0.030298	-0.294068	-0.128167	-0.220245	0.461889	-0.274203	-0.368093	0.575833	-0.16854	-0.077297
1554333_at	55466	'DNAJA4'	DnaJ (Hsp40) homolog, subfamily A, member 4	-0.666592	0.741208	0.931179	-0.885055	0.846197	0.398367	-1.30297	0.388233	0.886196	-0.466956	1.02121	1.16379	0.037112	1.30708	1.23203	-0.452803	0.73382	1.18545	-1.01332	0.643729	0.428594	-1.52808	0.63907	0.810679	-1.38327	-0.405121	0.591543	-1.24137	0.339747	0.521315	-1.61863	0.753212	1.08645	0.040516	1.90022	1.20973	-0.096782	0.890487	1.07597
1554334_a_at	55466	'DNAJA4'	DnaJ (Hsp40) homolog, subfamily A, member 4	-0.752803	0.325325	0.559234	-0.996974	0.273171	0.505872	-0.876898	0.521307	0.625813	-0.297187	0.70409	0.941462	0.085572	0.992061	0.852552	-0.312908	0.672113	0.882144	-0.711551	0.453599	0.486964	-0.477239	0.647842	0.836183	-0.3569	0.496422	0.683097	-0.327827	0.738213	0.748462	-1.14582	0.945584	0.94554	-0.440657	1.33166	1.08345	-0.468617	0.542996	0.584863
1554335_at	27128	'PSCD4'	cytohesin 4	-1.20538	-1.2197	-0.917889	-1.05258	-0.815461	-0.958946	-1.66387	-1.02177	-0.886436	-1.48567	-1.3114	-0.928452	-1.4605	-1.20915	-1.08371	-1.3532	-0.962264	-1.1087	-1.33427	-1.09061	-1.02457	-1.12	-1.0566	-0.964601	-1.05763	-1.01175	-0.997929	-1.69501	-0.82573	-1.14454	-0.852629	-1.12846	-1.01004	-1.49286	-1.6698	-1.54784	-1.73975	-1.28406	-1.16967
1554341_a_at	113510	'HEL308'	helicase, POLQ-like	-0.355769	0.911008	0.327903	0.411062	0.339559	0.344964	-0.155007	0.184061	0.490778	-0.454153	0.475331	-0.137099	-0.229108	0.354777	0.079961	0.137775	0.233412	0.37468	-0.082102	0.236896	0.12159	-0.122162	0.578117	0.017796	-0.418398	-0.022221	-0.080602	-0.413114	0.081241	0.114767	-0.297891	0.166681	0.22106	0.288693	1.15965	0.145993	-0.030057	0.675833	0.194307
1554342_s_at	113510	'HEL308'	helicase, POLQ-like	-0.265476	0.807471	0.896118	-0.050963	0.897541	1.05908	0.004106	0.485355	0.716744	-0.163195	0.398702	0.152535	-0.061874	0.647913	0.339245	0.036085	0.42972	0.750318	-0.026913	0.680428	0.353842	0.000494	0.600821	0.577562	-0.006674	0.530188	0.236598	0.036128	0.684553	0.354407	-1.17309	0.849295	0.404301	-0.345653	0.948928	0.115273	0.046148	0.271616	0.302983
1554343_a_at	26228	'STAP1'	signal transducing adaptor family member 1	0.467388	3.16033	2.89819	0.024762	4.11848	2.6522	0.026772	3.39084	2.12931	0.08052	3.04867	1.05065	0.430959	3.1498	0.685614	0.566536	1.9129	1.69693	-0.289202	2.86258	1.55376	0.460901	3.17573	1.70745	0.098119	2.93464	1.18999	0.044286	3.71802	1.5242	0.200194	4.32438	1.34203	-0.365303	4.05839	1.19549	0.09355	1.84505	1.1828
1554344_s_at	375318	'AQP12A'	aquaporin 12A	0.119954	0.0573	-0.179982	0.06893	-0.086245	0.09382	-0.071488	0.146329	-0.008668	0.02814	0.262296	0.295074	-0.000178	-0.04189	0.218911	-0.073915	-0.425324	0.089031	0.25991	-0.217124	0.315662	0.107626	-0.058183	0.179963	0.084522	0.131882	0.250805	0.145503	0.134186	0.505092	0.137293	0.103553	0.253971	-0.042983	-0.177904	0.113062	0.061105	-0.185135	0.154384
1554345_a_at	54826	'GIN1'	gypsy retrotransposon integrase 1	-0.226264	0.329831	0.713477	0.333827	0.486185	0.561021	0.383229	0.731424	0.913195	0.370337	0.589287	0.517859	-0.104867	0.57796	0.767897	0.515682	0.665174	0.794351	0.208475	0.63561	0.528981	0.494441	0.802842	0.975933	0.513064	0.542878	0.486185	0.274185	0.650387	0.083312	-0.778626	-0.011163	0.160017	0.547222	0.8251	0.552956	0.705596	0.532147	1.01375
1554351_a_at	261726	'TIPRL'	TIP41, TOR signaling pathway regulator-like (S. cerevisiae)	0.230054	0.191126	-0.598444	0.24278	0.28617	-0.462881	0.24823	0.131113	-0.401064	0.150575	0.026273	-0.6052	0.379204	0.191953	-0.350829	0.235895	-0.09993	-0.274082	0.231987	0.202661	-0.507699	0.030478	0.000488	-0.578509	0.078161	-0.011426	-0.476244	0.092774	-0.013447	-0.933462	-0.416908	0.127681	-0.477705	0.326464	0.436012	-0.343528	0.379642	-0.025251	-0.536415
1554352_s_at	10260	'DENND4A'	DENN/MADD domain containing 4A	0.00819	0.367994	0.451407	-0.103959	0.282955	0.566553	0.154893	0.265937	0.766709	0.65462	0.354776	0.643692	0.948423	0.636985	0.691651	0.569561	0.572914	0.576485	0.393576	0.558467	0.655183	0.524988	0.8161	0.826004	0.356867	0.551395	0.693436	0.644929	0.387248	0.529135	0.021227	0.564869	0.729967	0.728961	1.04747	0.893354	0.773113	0.958477	0.919025
1554365_a_at	5527	'PPP2R5C'	protein phosphatase 2, regulatory subunit B', gamma isoform	-0.281593	0.881693	1.14531	-0.082573	0.930524	1.4672	-0.316151	0.875566	1.29084	-0.147657	0.696771	0.840183	-0.091188	0.772701	1.05308	-0.019377	0.796212	1.08676	-0.02358	0.988751	1.12335	-0.01549	0.761272	1.07774	-0.279669	0.844603	0.804698	-0.224332	0.918638	1.02393	-0.504517	0.616468	1.0084	0.04474	1.00885	0.960453	0.053311	0.881685	1.07185
1554390_s_at	10097	'ACTR2'	ARP2 actin-related protein 2 homolog (yeast)	0.365411	0.143704	-0.213823	0.198138	0.2808	0.03312	0.394962	0.138099	0.021092	0.820058	0.66758	0.087163	1.25246	0.902484	0.250794	0.83723	0.653888	0.356925	0.495362	0.474935	-0.048195	0.502069	0.405666	0.237167	0.685847	0.519479	-0.022767	0.682085	0.468984	-0.112423	0.358536	0.576335	-0.174712	0.505842	0.466776	-0.262792	0.851682	0.396575	-0.275934
1554397_s_at	55293	'UEVLD'	UEV and lactate/malate dehyrogenase domains	-0.110485	0.587883	0.14732	-0.003588	0.590425	0.276831	0.00062	0.482322	0.275299	0.706457	0.665828	0.659411	0.632624	0.80746	0.719484	0.552889	0.996602	0.916217	0.259917	0.67424	0.471364	0.205242	0.696608	0.711518	0.501149	0.787718	0.301528	0.437802	0.739923	0.64164	-0.197983	0.561319	0.38099	0.460041	0.965648	-0.406945	0.724695	0.905313	0.628008
1554403_a_at	NaN	'NaN'	NA	-0.960127	-0.095591	0.910839	-0.767132	0.138313	0.851171	-0.820905	-0.262572	0.798478	-1.09201	-0.516978	0.196186	-0.690667	-0.73841	-0.005361	-1.05702	-0.584444	0.350995	-1.1899	-0.645957	0.344268	-1.10959	-0.814638	0.235103	-1.03602	-0.645497	0.043415	-1.15492	-0.256941	-0.287467	-1.45829	-0.089706	0.162349	-0.945529	-0.033854	-0.068901	-1.08939	-0.655438	0.292408
1554408_a_at	7083	'TK1'	thymidine kinase 1, soluble	-0.187678	1.54841	0.08753	-0.091036	1.69198	0.604831	-0.192735	1.50067	-0.071146	0.049427	0.621019	0.404977	0.046182	1.32034	0.183086	-0.260773	1.56208	0.538821	-0.180568	1.73421	0.471975	-0.233172	1.46189	0.52714	-0.199205	1.25978	0.218848	0.445175	0.873174	0.087085	0.077728	0.56354	-0.03298	-0.19466	0.603772	-0.282433	-0.406101	1.61819	0.297708
1554410_a_at	81554	'WBSCR16'	Williams-Beuren syndrome chromosome region 16	-0.01604	0.1339	-0.600689	-0.017292	-0.054973	-0.635132	0.244252	-0.039082	-0.538399	0.322203	0.102505	-0.03649	0.521537	0.302351	-0.047999	0.513437	0.583243	-0.029106	0.122575	-0.098433	-0.459291	-0.006625	-0.09833	-0.56217	-0.023071	-0.081436	-0.69443	-0.143527	-0.214826	-0.609091	-0.375659	-0.014408	-0.344884	0.192087	-0.009598	-0.540116	0.054927	0.23957	-0.368724
1554414_a_at	734	'OSGIN2'	oxidative stress induced growth inhibitor family member 2	0.062851	0.625826	0.704574	0.052488	0.47804	0.497972	0.426091	0.682367	0.78377	0.789732	1.11725	1.27732	0.954759	1.18494	1.40118	0.627755	0.979934	1.3335	0.558934	0.754502	0.993015	0.29757	0.860485	1.12494	0.464148	0.92565	1.40589	0.621018	0.94729	0.929331	0.068797	0.861575	0.958166	0.413401	0.916921	0.832107	0.522342	0.747168	0.999242
1554415_at	27097	'TAF5L'	TAF5-like RNA polymerase II, p300/CBP-associated factor (PCAF)-associated factor, 65kDa	0.05032	-0.634681	-0.85877	0.150765	-0.981919	-0.686213	0.15323	-0.893032	-0.705392	0.270694	-0.79714	-1.20979	0.258311	-0.955127	-0.978443	0.49576	-0.246522	-0.866974	0.036316	-0.722484	-1.07027	0.126247	-0.980506	-1.02596	0.057868	-0.840548	-0.93122	0.043407	-1.1017	-1.02684	0.111854	-1.18081	-1.28763	0.523912	-0.704746	-0.757363	0.515078	-0.817266	-0.644356
1554417_s_at	51107	'APH1A'	anterior pharynx defective 1 homolog A (C. elegans)	0.089772	0.028655	-0.135076	0.015793	0.151139	0.303318	-0.257987	0.206685	-0.140952	0.186365	0.182599	-0.081085	0.372571	0.081833	-0.124298	0.330238	0.119187	-0.028981	-0.101766	0.134144	-0.461635	-0.238165	-0.10675	-0.538856	-0.07048	-0.038425	-0.586478	-0.207121	-0.200235	-0.794663	-0.169106	0.281036	-0.392346	-0.322301	-0.334534	-1.54202	-0.16641	-0.428933	-0.818975
1554420_at	467	'ATF3'	activating transcription factor 3	0.305929	0.718428	0.862235	0.281038	0.555176	1.02915	0.163408	1.18646	0.830338	-0.196227	1.08986	1.92512	0.186124	1.20141	1.57037	-0.172125	0.710456	1.78457	0.163056	0.435346	1.02339	0.211344	0.768398	0.929637	0.497272	0.49606	1.01464	0.082384	0.72054	1.2377	-0.490488	1.23649	0.98088	-0.124157	1.39166	1.09112	-0.356791	0.637498	1.04381
1554423_a_at	25793	'FBXO7'	F-box protein 7	0.071283	0.349067	0.155389	0.006488	0.431481	0.06203	0.005425	0.393861	0.267899	0.057572	0.365229	0.130367	0.124758	0.394617	0.287719	0.237813	0.373649	0.300197	0.368981	0.375488	0.340272	-0.039839	0.137114	-0.014757	-0.068952	0.119314	-0.110293	-0.091279	0.35997	-0.000579	0.090825	0.622453	0.080955	-0.17818	0.367638	-0.330922	-0.308667	-0.027356	-0.222762
1554428_s_at	57555	'NLGN2'	neuroligin 2	0.188824	-0.089734	0.231505	0.111223	-0.177561	-0.230143	-0.229584	-0.160463	-0.067303	0.156127	0.217329	0.108915	0.013483	-0.080795	0.176826	-0.274985	-0.072483	-0.189294	0.039842	-0.083998	0.069579	0.089655	-0.026381	0.160287	0.09214	0.197	0.182919	0.020184	0.430416	0.530182	0.314587	0.095794	0.245964	-0.409759	-0.379595	0.050941	-0.078715	-0.573018	-0.322037
1554429_a_at	1762	'DMWD'	dystrophia myotonica, WD repeat containing	-0.235111	-0.557433	-0.790951	-0.015361	-0.749359	-0.541078	-0.066252	-0.25499	-0.622911	-0.26589	-0.547176	-0.696044	-0.132901	-0.783656	-0.820653	-0.208284	-0.868075	-0.836963	-0.257277	-0.536556	-0.541409	-0.269355	-0.532379	-0.83467	-0.342225	-0.596225	-0.576576	-0.342769	-0.882035	-0.679642	-0.238495	-0.689137	-0.574938	-0.348684	-0.857828	-0.886201	-0.354708	-0.660842	-0.784103
1554432_x_at	54065	'C21orf51'	family with sequence similarity 165, member B	-0.089124	0.059545	-0.348114	0.086902	0.006064	-0.278087	-0.125686	-0.108198	-0.104861	-0.346187	-0.111004	-0.31693	-0.379357	-0.25941	-0.316765	-0.429172	-0.449048	-0.108581	-0.183141	-0.073014	-0.081488	0.021035	-0.108088	-0.049483	0.281777	0.29481	-0.053939	0.082333	-0.023121	-0.706011	-0.046001	-0.526735	-0.200153	-0.038695	0.234197	-0.342548	-0.188196	-0.024729	-0.622947
1554433_a_at	7705	'ZNF146'	zinc finger protein 146	0.10974	-0.032217	-0.062069	-0.155674	0.172864	-0.123087	0.573135	-0.114024	0.068301	1.32819	0.592852	0.496792	0.997698	0.965208	0.716985	1.18959	0.972829	0.589547	0.370546	0.411695	0.168451	0.794921	0.544282	0.584175	0.926119	0.658708	0.466532	0.873409	0.48052	0.361567	-0.195002	0.261202	0.191607	0.640827	0.152275	-0.048306	1.24196	0.768187	0.086626
1554441_a_at	23063	'WAPAL'	wings apart-like homolog (Drosophila)	0.039125	0.075019	0.516094	-0.133413	0.079803	0.557795	0.032813	0.152566	0.404544	0.611295	0.482808	0.577499	0.731272	0.788681	0.519448	0.686385	0.519448	0.619586	0.356541	0.634907	0.633566	0.427174	0.527357	0.735673	0.431312	0.372735	0.355737	0.579142	0.384428	0.541165	0.436943	0.571223	0.534069	0.281873	0.576681	0.570669	0.747197	0.51109	0.307976
1554443_s_at	7439	'BEST1'	bestrophin 1	0.076463	0.122985	0.473828	0.246744	0.070669	0.885118	0.185563	0.572004	0.862876	0.258384	0.262648	0.627819	0.446178	0.507833	0.843359	0.718704	0.760208	0.885704	0.488601	0.426885	0.647295	0.448907	0.270094	0.676282	0.379243	0.447287	-0.172171	0.197268	0.434068	0.360694	0.543087	0.57161	0.453803	0.36104	0.435501	0.3656	0.171052	0.337021	0.876741
1554444_s_at	54978	'C2orf18'	chromosome 2 open reading frame 18	0.113445	-0.003828	0.068587	0.168968	-0.058427	0.388925	0.059706	-0.309194	0.237264	-0.043162	-0.317028	0.250093	-0.099933	-0.191631	-0.07709	-0.123843	-0.222803	-0.125984	0.223274	-0.081367	0.158498	-0.099653	-0.057031	0.036535	0.048003	-0.223884	0.008882	0.120558	-0.078334	-0.026238	0.132955	-0.050454	0.091651	-0.100178	-0.165948	-0.048677	-0.482424	-0.251102	-0.150461
1554451_s_at	85406	'DNAJC14'	DnaJ (Hsp40) homolog, subfamily C, member 14	0.162131	0.059601	0.239018	0.061976	-0.093253	0.062667	-0.050623	-0.104254	0.366724	1.08521	0.959514	0.812311	1.39088	1.31283	1.24502	1.19955	1.11432	0.88625	0.424593	0.653851	0.64086	0.677012	0.193853	0.433638	0.756646	0.967911	0.327201	0.33771	0.18316	-0.114905	0.462918	0.652165	0.200041	0.359988	-0.09109	-1.1273	0.152992	0.019281	-0.679448
1554452_a_at	29923	'HIG2'	hypoxia-inducible protein 2	0.662711	0.483603	0.392156	0.790753	0.03809	0.208277	0.483957	0.119758	0.441657	0.658963	-0.258276	0.153881	0.515217	-0.165051	0.141014	0.630957	0.915759	0.993858	0.547849	0.636045	0.245517	0.6733	0.139064	0.163707	0.699094	0.390528	0.503885	0.490105	-0.764906	-0.241481	0.672742	-0.052503	1.49454	0.839244	0.137255	1.10857	0.794496	0.718943	0.395745
1554453_at	92906	'HNRPLL'	heterogeneous nuclear ribonucleoprotein L-like	0.509623	1.66357	1.9997	0.2274	2.5985	1.41078	-0.215036	1.9908	1.878	0.439194	2.10086	1.40123	0.117056	2.48224	1.8276	0.578841	1.74827	1.82999	0.090214	1.66481	1.40292	0.053617	2.22035	1.55476	0.977117	1.77779	1.342	0.335692	2.87775	1.86585	0.091767	3.08652	1.48187	0.324773	3.2937	1.20418	0.186112	1.31065	1.7112
1554455_at	55180	'LINS1'	lines homolog 1 (Drosophila)	0.484586	0.863347	1.4143	0.587339	0.799776	1.47996	0.045563	0.905506	1.52388	-0.305927	0.60129	0.819918	0.270725	0.258567	1.19936	0.564661	0.682813	0.913951	-0.35836	1.05534	1.03812	0.588083	0.947486	0.904806	-0.020213	0.479341	1.0883	0.139651	0.473836	0.788902	0.236801	0.161772	1.0495	0.941469	1.14854	1.66119	0.895181	1.04024	1.56414
1554456_a_at	55180	'LINS1'	lines homolog 1 (Drosophila)	-0.407509	0.196648	0.835168	-0.209039	0.140818	0.951891	-0.437325	0.249963	0.855793	0.163049	-0.121064	0.551456	-0.160063	0.131852	0.999451	0.018399	0.421618	0.430116	-0.188258	0.062988	0.710102	-0.152775	0.214493	0.529034	-0.330062	0.116123	0.55098	-0.076805	-0.006456	0.378915	-0.158738	0.315861	0.938927	0.079143	0.300574	0.313203	0.24326	0.209048	0.354068
1554462_a_at	4189	'DNAJB9'	DnaJ (Hsp40) homolog, subfamily B, member 9	0.703104	0.487981	1.13306	0.394284	0.536798	0.939334	0.733833	0.405592	1.23452	0.754316	0.272937	0.728543	0.431556	0.56073	1.35012	0.324745	-0.037077	0.888647	0.809946	0.540514	0.972911	0.350888	0.306178	1.0864	0.348331	0.080379	0.817051	0.501613	0.01478	0.864369	-0.014547	0.799805	1.61093	0.967756	1.04589	1.31553	0.700795	0.294056	0.939191
1554464_a_at	10491	'CRTAP'	cartilage associated protein	-0.41448	0.230055	-0.138528	-0.550612	0.304713	0.090999	-0.591891	0.070685	-0.091649	-0.341214	0.256421	0.100036	-0.122045	-0.007135	-0.033714	-0.430118	0.346658	0.19728	-0.425652	0.299998	-0.090425	-0.576766	-0.201766	-0.321209	-1.23424	-0.145577	-0.449062	-0.683629	-0.096182	-1.0558	-0.843328	-0.424957	-0.465521	-0.536012	-0.664511	-1.65204	-0.680587	0.142014	-0.518835
1554466_a_at	84326	'C16orf13'	chromosome 16 open reading frame 13	-0.324561	-0.299031	-1.08882	-0.135115	-0.427712	-1.21623	0.047672	-0.580156	-1.38044	-0.361997	-1.14338	-1.31304	-0.034546	-0.968773	-1.39757	-0.035571	-0.299141	-1.24	-0.377981	-0.716168	-1.17263	-0.325025	-0.926441	-1.3482	-0.368988	-0.66204	-1.34022	-0.379972	-1.10747	-1.4548	-0.383637	-0.977943	-1.19406	-0.344748	-0.913457	-1.39061	-0.475185	-0.737815	-1.33742
1554468_s_at	64978	'MRPL38'	mitochondrial ribosomal protein L38	0.172054	-0.294287	-0.346447	0.041151	-0.377603	-0.447734	-0.107202	-0.104774	-0.577171	0.092724	-0.197924	-0.163768	-0.23238	-0.244488	-0.267831	-0.299018	-0.378479	-0.322576	-6.00E-06	-0.27716	-0.662057	-0.381501	-0.346283	-0.265699	-0.129718	-0.218237	-0.373173	-0.365011	-0.166896	-0.253169	-0.240163	-0.473891	-0.633131	-0.1348	-0.346283	-0.537281	-0.151076	-0.254618	-0.392654
1554471_a_at	81573	'ANKRD13C'	ankyrin repeat domain 13C	0.375461	0.187511	0.730669	0.434839	-0.003754	0.875054	0.3235	0.458569	0.65596	0.621053	0.616437	1.00478	0.525139	0.649285	1.37186	0.992375	1.09974	1.25426	0.448333	0.557043	0.89834	0.848388	0.516214	0.626223	0.655396	0.318863	0.887156	0.142817	0.233835	0.567384	0.319639	0.04016	0.853006	0.479038	-0.140159	0.492645	0.437623	0.522264	0.68245
1554479_a_at	22900	'CARD8'	caspase recruitment domain family, member 8	-0.525446	0.640791	0.700692	-0.620104	0.727548	0.716604	-0.896967	0.558266	0.831396	-0.663743	0.616974	0.333891	-0.581037	0.774974	0.298994	-0.221271	0.616938	0.516025	-0.435993	0.840785	0.620625	-0.634358	0.529473	0.185155	-0.564465	0.420029	0.03721	-0.784402	0.628551	-0.283842	-0.464521	0.898998	0.725758	-0.475369	0.752062	0.552655	-0.513218	0.47858	0.278542
1554480_a_at	83787	'ARMC10'	armadillo repeat containing 10	-0.8196	-0.651395	-0.718866	-1.01018	-0.4893	-1.01279	-0.711424	-0.512384	-0.856629	-0.885739	-0.897815	-1.38986	-0.846131	-0.960688	-1.14595	-0.765537	-0.441053	-0.844381	-0.960754	-0.58247	-1.23346	-0.750405	-0.661424	-1.28463	-0.65554	-0.74353	-0.869553	-0.980732	-0.825891	-1.52972	-0.753956	-0.708815	-1.01891	-0.578525	-0.893225	-0.989236	-0.964256	-0.904376	-1.18477
1554482_a_at	51128	'SAR1B'	SAR1 homolog B (S. cerevisiae)	-0.362811	-0.261305	0.074154	-0.30434	-0.189261	0.150727	-0.455582	-0.126679	0.207243	-0.096078	-0.377073	0.139357	-0.064335	-0.20568	0.156193	-0.074851	0.020654	0.265167	-0.236942	-0.143371	0.102973	-0.363111	-0.24711	0.083268	-0.12782	-0.254109	-0.048111	-0.329434	-0.367487	-0.272991	-0.503266	-0.505461	-0.011146	-0.090911	0.150731	0.156186	-0.079441	0.04846	0.111935
1554508_at	118788	'PIK3AP1'	phosphoinositide-3-kinase adaptor protein 1	0.532402	1.28426	-0.069948	-0.243621	1.29709	0.550142	-0.18299	1.23945	0.258585	1.87149	2.15212	1.05296	2.07233	2.61702	0.855473	1.5696	2.10841	1.32248	0.465164	1.81	0.389813	0.846469	1.79151	0.402017	0.893973	1.44552	0.170717	1.13452	1.73358	0.206271	-0.268698	1.78888	-0.006788	0.781672	1.93625	0.213781	1.23286	1.94775	0.228428
1554509_a_at	80013	'C10orf97'	chromosome 10 open reading frame 97	0.365194	0.153115	0.452589	0.246225	0.015024	0.3029	0.370052	0.074894	0.195139	0.742737	0.105024	0.219513	0.880287	0.390504	0.458792	0.659275	0.452458	0.500211	0.721259	0.377727	0.546524	0.434179	0.153356	0.77351	0.312565	0.496308	0.075869	0.855819	0.224938	0.149787	0.132884	-0.077223	0.105446	0.670961	0.136858	-0.064231	0.641388	0.268023	0.59791
1554510_s_at	27069	'GHITM'	growth hormone inducible transmembrane protein	0.037027	0.049049	-0.483287	-0.110691	0.039465	-0.576027	0.225582	-0.013526	-0.490777	0.052798	-0.190714	-0.542814	0.251397	-0.117813	-0.435668	0.243643	0.049699	-0.264684	0.302472	0.093488	-0.332648	-0.024831	-0.211563	-0.72517	-0.137889	-0.07777	-0.431322	0.006956	-0.147456	-0.776333	-0.228406	-0.158655	-0.505121	0.10954	-0.034481	-0.705731	0.110427	0.0928	-0.460499
1554514_at	54988	'ACSM5'	acyl-CoA synthetase medium-chain family member 5	0.408315	2.54763	1.20544	0.037872	2.89241	0.603489	0.038	2.37967	0.414403	-0.21441	1.71436	0.217987	-0.159658	1.52529	0.533643	0.124167	1.0226	0.627679	0.41248	1.04191	0.54134	0.378756	1.71959	0.716871	0.572576	1.65191	0.258728	0.14551	2.17802	0.37662	0.024105	2.99982	0.11738	0.088293	3.21565	0.330154	0.455496	1.19883	0.13792
1554516_at	203274	'LOC203274'	hypothetical protein LOC203274	0.043086	0.071564	0.152532	0.130693	0.262709	0.047309	0.053727	0.129502	-0.100831	0.039661	-0.196605	-0.16564	-0.450397	-0.144328	-0.153261	-0.399249	-0.259926	-0.037301	0.109203	0.329996	0.017124	-0.125539	0.008623	0.169319	-0.027501	0.038537	-0.013499	0.126002	0.382897	0.457944	-0.049711	0.383553	0.011553	-0.305449	0.190276	-0.260049	-0.024192	0.051084	0.018532
1554517_x_at	203274	'LOC203274'	hypothetical protein LOC203274	-0.179072	0.291243	0.070418	0.097655	0.17983	0.071415	0.119171	0.010183	-0.016041	-0.088336	0.000445	-0.044512	-0.051782	-0.036122	-0.163192	-0.113528	-0.002356	-0.071999	-0.000529	0.033508	0.016089	-0.090963	0.290087	-0.11151	-0.018111	-0.111749	-0.038674	0.292509	0.345604	0.199681	0.191215	0.254158	0.142991	-0.058312	0.016345	0.054265	0.272825	0.020155	-0.047786
1554519_at	941	'CD80'	CD80 molecule	0.283263	3.23104	3.37696	0.748312	3.22696	3.97511	0.094585	3.17763	3.8205	0.90922	3.13763	3.14266	0.829646	3.62697	3.5231	0.794315	2.89168	3.63999	0.262067	2.86405	3.28857	0.58724	3.32187	4.21501	0.998862	2.92318	2.67912	1.37521	3.62021	3.74258	0.406669	4.30102	3.59265	0.7355	4.67526	4.07046	1.38871	3.03136	3.5765
1554520_at	283861	'LOC283861'	hypothetical locus LOC283861	0.479517	0.253078	-0.006557	0.406703	0.250099	-0.158581	0.064961	0.220874	0.170477	0.468547	0.477054	0.262709	0.463832	0.195064	0.050784	0.2443	0.457255	0.181862	0.943705	0.319322	-0.030901	0.43655	0.274807	0.29913	0.487456	0.264905	0.079029	0.5764	0.542558	-0.07697	0.443094	0.189906	-0.144158	0.126715	0.263932	-0.149212	0.244817	-0.101495	-0.113973
1554533_at	717	'C2'	complement component 2	0.080396	1.82453	2.17257	-0.358785	2.36723	2.23037	0.303166	1.57517	1.91758	-0.086064	0.97014	1.15354	0.446118	1.01946	1.25208	-0.025447	0.653263	1.50564	-0.069553	1.04988	1.21669	0.061988	1.14187	0.998447	-0.064718	0.730918	0.644848	-0.129068	1.104	0.823918	-0.08814	2.08643	0.932644	0.206756	3.07074	1.08901	0.280778	0.621221	0.775648
1554539_a_at	54509	'RHOF'	ras homolog gene family, member F (in filopodia)	-0.340634	-0.74626	-0.963005	-0.144839	-0.369715	-1.17333	-0.166765	-0.726834	-0.929392	0.004697	-0.587365	-1.01933	0.090096	-0.736855	-0.870142	-0.086289	-0.705096	-0.849792	0.01128	-0.772928	-0.633127	-0.32998	-0.597536	-0.932055	-0.474651	-0.554041	-0.600259	-0.249969	-0.542004	-0.860619	-0.209055	-1.24432	-0.541836	-0.472525	-1.18571	-1.37492	-0.477089	-0.702521	-1.17552
1554543_at	9043	'SPAG9'	sperm associated antigen 9	-1.23338	-0.904514	-0.592713	-0.847447	-0.80728	-0.125861	-1.37048	-0.725207	0.011681	-1.06254	-0.766675	-0.17861	-1.11548	-0.51057	-0.230918	-1.39139	-0.982509	0.053589	-1.31377	-1.16219	0.002618	-1.42923	-0.399646	-0.694733	-1.14661	-0.669929	-0.691702	-1.26091	-0.950412	-0.558812	-0.788477	-0.341657	-0.005874	-1.25296	0.006483	0.199486	-0.885855	-0.843221	0.013279
1554544_a_at	4155	'MBP'	myelin basic protein	-0.099948	-0.596612	0.021527	-0.185023	-0.470838	0.182898	-0.344011	-0.460829	-0.084701	-0.611259	-0.539308	-0.34397	-0.579151	-0.26992	-0.174273	-0.140857	-0.510019	-0.230558	-0.580226	-0.420005	-0.544164	-0.156498	-0.471554	-0.309445	-0.135323	-0.456956	-0.276335	-0.556466	-0.466698	0.028131	-0.005494	-0.303142	-0.350563	-0.264374	-0.602451	-0.213122	-0.397499	-0.352532	-0.440285
1554553_s_at	90522	'YIF1B'	Yip1 interacting factor homolog B (S. cerevisiae)	-0.343192	-0.018789	-0.073463	-0.173202	-0.250949	0.132739	0.02753	-0.378262	-0.203452	-0.13543	-0.3292	0.006324	0.097966	-0.418703	-0.139975	-0.148529	-0.074851	-0.027912	-0.168761	-0.205028	0.079479	-0.265972	-0.678954	-0.415522	-0.598264	-0.500621	-0.480174	-0.680309	-1.12213	-0.939907	-0.569166	-0.643742	-0.10244	-0.18363	-0.550871	-0.435577	-0.499167	-0.479884	-0.089184
1554555_a_at	79918	'SETD6'	SET domain containing 6	0.313704	-0.06489	-0.233449	0.169297	-0.464432	-0.580828	0.37713	-0.278744	-0.019165	0.407973	-0.646191	-0.515195	0.494875	-0.231547	-0.260009	0.698104	0.374703	-0.338284	0.119574	-0.194369	-0.787091	0.53219	-0.210913	-0.164776	0.501389	-0.147947	-0.544784	0.622222	-0.625628	-0.359894	0.144491	-0.625387	-0.773505	0.536419	-0.214166	-0.804207	0.378372	-0.039055	-0.686022
1554556_a_at	23200	'ATP11B'	ATPase, class VI, type 11B	0.057727	-0.113023	0.007461	0.168744	-0.313549	0.379383	-0.25836	0.068432	0.095536	-0.005777	-0.000875	0.321828	-0.01467	-0.041718	0.61811	0.090737	-0.171036	0.287795	0.074635	0.107005	0.474224	0.101458	0.271689	0.190741	0.303743	0.023917	0.349547	0.103348	0.242552	-0.01931	0.149734	0.124396	0.682206	0.173228	0.023035	0.193088	0.085427	0.016225	0.06219
1554572_a_at	79723	'SUV39H2'	suppressor of variegation 3-9 homolog 2 (Drosophila)	0.259526	-0.096977	-0.095521	0.713963	-0.145472	-0.20624	0.61663	0.109892	-0.635019	0.722481	-0.342197	-0.766607	0.668572	-0.051826	-0.312664	0.854237	0.455231	-0.469199	0.451369	0.426158	-0.244861	0.598767	0.254814	-0.044449	0.634768	0.031564	-0.166014	0.566072	-0.429293	-0.555559	0.400256	-0.495226	-0.133626	0.817662	-0.323442	-0.433729	0.653211	0.563338	-0.736361
1554574_a_at	1727	'CYB5R3'	cytochrome b5 reductase 3	-0.025354	0.087444	-0.296961	0.077173	0.028816	-0.20081	0.134106	-0.082321	-0.301704	0.039627	0.091382	-0.223867	0.176594	0.120623	-0.192396	0.110117	0.244916	0.191993	0.01955	-0.046608	-0.15939	-0.481618	-0.546304	-0.753848	-0.316891	-0.163988	-0.685401	-0.269946	-0.183346	-0.589237	-0.536079	0.03007	-0.786336	-0.450581	-0.280854	-1.30871	-0.24209	0.059537	-0.480538
1554575_a_at	10380	'BPNT1'	3'(2'), 5'-bisphosphate nucleotidase 1	-0.11787	-0.081999	-0.341689	-0.118931	-0.002848	-0.006135	-0.189101	-0.017292	-0.209589	-0.118764	-0.104486	-0.08715	0.134565	-0.008166	0.002934	-0.156663	-0.050766	-0.42565	-0.081993	0.218894	0.210376	-0.268231	-0.061452	-0.365285	-0.038207	-0.095937	-0.32436	-0.085325	-0.267403	-0.539117	0.071335	-0.133775	-0.423731	-0.526883	-0.359413	-1.19336	-0.002803	0.198727	-0.379908
1554577_a_at	5716	'PSMD10'	proteasome (prosome, macropain) 26S subunit, non-ATPase, 10	0.224856	0.030835	-0.072633	-0.056336	0.069953	-0.137537	0.172618	-0.000507	-0.094763	0.202518	-0.029786	0.08862	0.435587	0.178968	0.008559	0.314552	0.173418	0.169074	0.222473	0.272665	0.073245	0.172173	0.160227	0.198962	0.362702	0.327796	0.116686	0.304081	0.141032	0.186738	-0.206359	-0.087381	-0.16632	0.20642	-0.101939	-0.329243	0.27257	0.226907	-0.048519
1554586_a_at	23221	'RHOBTB2'	Rho-related BTB domain containing 2	-0.134619	-0.297506	0.334257	0.032128	-0.241862	0.609892	-0.294697	-0.433732	0.29484	-0.671567	-0.223159	0.175383	-0.162565	-0.326799	0.050046	-0.122286	0.017608	0.137001	-0.550195	-0.335133	0.044772	-0.160535	-0.497351	0.09741	-0.143765	-0.10646	0.261891	-0.041548	-0.638583	-0.000206	-0.054557	-0.526285	-0.388694	-0.170497	-0.40916	0.278346	-0.427576	-0.202657	0.191243
1554594_at	201175	'LOC201175'	SH3 domain containing 20	0.251788	1.14255	1.38587	0.214947	0.668514	0.623852	0.282208	1.13215	0.929462	0.65919	1.26603	0.861607	0.950196	1.34246	0.795893	0.314418	0.963181	0.839734	0.157388	0.509784	0.321838	-0.037925	0.870318	0.177194	-0.426229	0.371082	0.22564	0.160475	1.43622	0.198976	0.300904	1.42307	0.185751	0.401987	1.87196	0.665183	0.33195	-0.019357	0.631599
1554595_at	8189	'SYMPK'	symplekin	-0.462923	-0.657012	-0.50502	-0.388343	-0.932196	-0.268513	-1.32606	-0.115609	-0.20061	-0.622952	-1.01348	-0.309311	-0.58195	-0.420078	-0.383655	-0.663882	-0.569755	-0.571836	-0.737778	-0.537696	-0.277204	-0.738678	-0.563004	-0.569352	-0.737632	-0.528396	-0.297408	-0.430931	-0.627649	-0.027348	-0.46201	-0.23987	-0.182142	-0.881114	-0.175604	-0.338959	-0.757329	-0.698636	-0.258044
1554600_s_at	4000	'LMNA'	lamin A/C	-0.339309	-0.268907	-0.288829	-0.265924	-0.106998	-0.377994	-0.346409	-0.120193	-0.320243	-0.468746	-0.351549	-0.289736	-0.24896	-0.44532	-0.377067	-0.292754	-0.25723	-0.112874	-0.319725	-0.311397	-0.353287	-0.702296	-0.881165	-1.04131	-0.831105	-0.623252	-0.809544	-0.958496	-0.475713	-0.941081	-0.380455	-0.432377	-0.723348	-0.553803	-0.71094	-0.900803	-0.754684	-0.468356	-0.539911
1554616_at	5271	'SERPINB8'	serpin peptidase inhibitor, clade B (ovalbumin), member 8	0.379985	0.236003	0.081093	0.194994	0.057956	-0.192994	0.314094	0.040272	0.040488	0.241034	0.371455	-0.074459	0.260022	0.135537	-0.061439	-0.216067	-0.473206	0.238702	0.075929	0.147851	-0.039545	0.352605	-0.064964	0.159913	0.34534	-0.162293	-0.024299	0.507981	0.289288	0.207166	0.249087	0.480984	0.166828	0.23051	0.284483	-0.014573	0.180128	0.158368	-0.018294
1554627_a_at	51008	'ASCC1'	activating signal cointegrator 1 complex subunit 1	-0.062097	0.263988	-0.186254	-0.208109	0.127773	0.617643	-0.648637	0.052274	0.001052	-0.047752	0.089984	-0.098255	0.28011	0.325589	0.115346	-0.112021	0.41318	0.037773	0.293436	0.585362	0.337576	0.16536	0.156183	0.105779	-0.042187	0.493019	-0.351273	-0.484088	0.036376	-0.574935	-0.511746	-0.340317	-0.375669	-0.194111	-0.319331	-0.728604	-0.170011	0.299783	-0.286732
1554628_at	126295	'ZNF57'	zinc finger protein 57	0.679146	0.142171	0.328433	1.08812	-0.099249	0.216495	0.774536	-0.486	0.311427	0.27923	-0.368468	-0.307078	0.457446	-0.776733	0.033958	0.812606	0.078034	0.169832	0.461782	-0.065492	-0.326668	1.10736	-0.098479	-0.031439	0.494309	-0.090773	0.290673	0.820433	-0.374682	-0.58628	0.336843	-0.520337	0.191409	0.898963	-0.186787	0.399787	0.673972	0.215778	0.335777
1554631_at	472	'ATM'	ataxia telangiectasia mutated	-0.05751	0.101358	-0.189958	-0.032289	-0.028872	-0.3582	-0.480156	-0.180955	-0.271974	0.015448	0.12938	0.052639	-0.041849	-0.410158	-0.215569	-0.453813	-0.301581	-0.109567	-0.145571	-0.166594	-0.298086	-0.194382	0.000287	0.081876	0.094067	0.171002	0.077713	0.272379	0.072332	0.320534	0.136094	-0.137528	-0.109255	-0.192114	-0.480808	-0.205492	-0.281467	-0.257313	-0.517404
1554638_at	9765	'ZFYVE16'	zinc finger, FYVE domain containing 16	-1.28057	-0.305071	0.370624	-1.58602	-0.671185	1.0721	-1.4862	0.032888	1.04348	-0.563067	-0.096968	1.10266	-0.453325	0.297022	0.722782	-0.918655	0.187536	1.52183	-1.28051	0.030184	0.929324	-0.830456	0.672015	0.945688	-0.608459	-0.180992	0.294444	-0.417162	-0.385928	0.666933	-1.01244	-0.048129	0.152235	-0.463418	0.792365	0.773314	-0.236153	0.265077	1.63694
1554660_a_at	163882	'C1orf71'	chromosome 1 open reading frame 71	-0.659205	-0.275975	0.435756	-0.552421	-0.582576	0.37657	-0.580114	-0.245412	0.29699	0.158623	0.654524	0.774976	0.6148	0.371415	0.953441	0.655467	0.960449	1.29338	-0.590124	-0.187434	0.091474	-0.337035	-0.147613	0.657414	-0.336072	0.116065	0.741437	-0.259056	0.19976	0.517214	-0.899894	-0.237617	0.348525	0.073739	0.533069	0.560103	-0.161171	0.383172	0.637148
1554661_s_at	163882	'C1orf71'	chromosome 1 open reading frame 71	-0.415336	-0.193444	0.413847	-0.281095	0.094384	0.024088	-0.412693	-0.488095	0.316868	0.273622	0.188827	0.514576	0.351448	0.322473	0.49399	-0.286029	0.221933	0.409668	-0.620656	-0.314188	0.198636	-0.011169	-0.04481	0.764222	-0.24153	-0.017852	0.607556	-0.078842	0.236238	0.201069	-0.361745	0.065046	0.377034	-0.061511	0.172611	0.345428	-0.023029	0.146118	0.349077
1554667_s_at	79828	'METTL8'	methyltransferase like 8	-0.271498	-0.174702	-0.274353	-0.443612	0.021977	-0.3849	-0.274988	-0.206104	-0.202181	-0.298337	-0.325453	-0.689939	-0.207586	-0.246074	-0.361736	-0.145394	0.099456	-0.235768	-0.459973	-0.041038	-0.404514	-0.292575	-0.49078	-0.266361	-0.293823	-0.238282	-0.552913	-0.351638	-0.506872	-0.719173	-0.491592	-0.592589	-0.475875	-0.290632	-0.13738	-0.326097	-0.206649	-0.066827	-0.203606
1554670_at	26088	'GGA1'	golgi associated, gamma adaptin ear containing, ARF binding protein 1	-0.402723	-0.619317	0.2079	-0.465325	-0.458481	0.18538	-0.781554	-0.401251	0.615924	-0.387752	-0.393541	-0.239307	-0.442341	-0.495892	0.19321	-0.589843	-0.097791	0.058687	-0.672959	-0.420207	0.303552	-0.684342	-0.42775	0.146018	-0.643911	-0.536383	-0.118393	-0.657815	-1.18531	-0.768124	-0.897796	-0.792676	0.580974	-0.082835	-0.735929	-0.044668	-0.331147	-0.437545	-0.44671
1554678_s_at	9987	'HNRPDL'	heterogeneous nuclear ribonucleoprotein D-like	0.249948	0.099741	-0.554251	0.297265	0.150319	-0.640762	0.820433	-0.016962	-0.558779	0.090069	-0.174041	-0.724519	0.168623	-0.060073	-0.420032	0.255931	0.093373	-0.264727	0.472215	0.338334	-0.442438	0.232165	-0.041954	-0.417905	0.03841	-0.121865	-0.50263	-0.111694	-0.485765	-1.12905	-0.404253	-0.545312	-0.399071	0.491158	0.08383	-0.364798	0.494735	0.376253	-0.140255
1554679_a_at	55353	'LAPTM4B'	lysosomal protein transmembrane 4 beta	0.132937	0.516676	-1.02056	0.187672	0.523658	-0.564644	0.243428	0.407175	-0.747973	0.598825	0.505036	-0.336391	0.703431	0.584595	-0.271559	0.520299	0.898839	-0.041871	0.479659	0.829244	-0.253183	0.446437	0.405139	-0.418108	0.250729	0.559603	-0.557298	0.322853	0.050623	-1.56794	-0.436873	-0.204453	-1.05899	0.603915	0.081255	-1.51426	0.399445	0.869371	-0.361955
1554685_a_at	57214	'KIAA1199'	KIAA1199	0.122767	0.84637	0.346516	-0.478673	0.941057	0.857325	-0.111044	0.510048	0.641706	0.907424	2.75936	1.92585	0.863912	2.50028	1.40549	1.11493	2.52456	2.26183	-0.232645	0.807799	0.467928	0.354805	1.67933	1.56251	0.642431	1.87939	0.832326	0.234032	2.24771	1.27726	0.106258	0.612052	-0.09233	0.379977	1.58399	0.333667	1.03266	2.24549	1.64809
1554690_a_at	6867	'TACC1'	transforming, acidic coiled-coil containing protein 1	-0.500327	-0.835547	-0.966917	-0.704221	-0.757211	-0.895015	-0.663201	-1.06219	-1.04801	-0.461676	-0.397863	-1.01778	-0.268739	-0.645769	-0.954789	-0.390233	-0.337687	-0.760807	-0.749954	-0.635341	-0.866766	-0.844039	-0.877936	-1.0813	-0.495889	-0.845182	-1.36659	-0.521094	-0.770872	-1.75684	0.186105	-0.957359	-0.941193	-0.285486	-0.81639	-0.610924	-0.136225	-0.245587	-0.718953
1554691_a_at	11252	'PACSIN2'	protein kinase C and casein kinase substrate in neurons 2	-0.251817	-0.324372	-0.224022	-0.359687	-0.482613	-0.109864	-0.372047	-0.428933	-0.163399	0.571194	0.317276	0.431615	0.602831	0.424543	0.220661	0.640477	0.431677	0.685778	-0.219185	-0.464963	-0.138448	0.242391	0.096443	0.213962	0.219783	0.200881	0.114069	0.286843	0.106038	0.07169	-0.394384	-0.262231	-0.182776	0.272355	0.114264	-0.468667	0.094787	0.285806	0.099582
1554696_s_at	7298	'TYMS'	thymidylate synthetase	-0.243219	3.10054	0.357325	-0.117535	3.00066	0.717903	-0.123186	2.85246	0.22561	-0.151015	2.06361	0.596362	0.296212	2.59195	0.311514	-0.07594	3.35662	1.33217	0.094251	3.22771	0.915647	0.247317	2.87926	0.963301	0.18305	2.92354	0.41943	-0.022284	1.62691	-0.12331	-0.018697	1.81918	-0.152033	-0.175674	2.07415	-0.24237	-0.113945	3.34585	0.800002
1554701_a_at	125058	'TBC1D16'	TBC1 domain family, member 16	0.142629	-0.003484	0.108543	0.005958	-0.291522	-0.265985	-0.091947	-0.045679	-0.335861	0.08215	-0.274538	-0.009058	0.152016	-0.003646	-0.014945	0.321739	-0.278172	-0.017303	-0.065847	0.015351	-0.388902	0.142214	0.097636	-0.01564	0.520332	-0.126205	0.185757	0.0535	0.44954	-0.436245	0.247494	-0.184575	-0.262996	0.511436	0.031659	-0.350328	0.046221	-0.103795	0.082161
1554721_a_at	6873	'TAF2'	TAF2 RNA polymerase II, TATA box binding protein (TBP)-associated factor, 150kDa	-0.178803	-0.150613	-0.052467	-0.317685	-0.263495	0.037947	-0.252913	-0.151283	-0.060629	0.418592	0.245112	0.267388	0.187271	0.323151	0.449973	0.298281	0.459484	0.144402	-0.037209	0.136008	0.365521	0.114265	-0.12546	0.137713	0.416207	0.296202	0.219581	0.446532	0.280541	0.420602	0.665894	0.176868	0.096913	-0.203828	-0.210265	0.1245	0.251567	-0.079865	-0.038131
1554740_a_at	3652	'IPP'	intracisternal A particle-promoted polypeptide	-0.366696	-0.660358	-0.058945	-0.713671	-0.559513	0.298832	-0.483509	-0.119868	0.086763	0.162826	-0.270168	0.171959	0.351503	0.33998	-0.114632	0.199865	0.144468	0.296205	0.059978	0.143898	0.191669	0.208365	-0.172584	0.367154	-0.391592	-0.107264	-0.178111	0.391894	0.016716	0.331966	-0.212843	-0.373335	-0.106367	-0.072522	-0.21174	-0.36232	-0.01139	0.469687	0.221282
1554747_a_at	4735	'SEPT2'	septin 2	0.091824	0.150107	-0.10789	-0.087611	0.128439	0.298523	0.299607	-0.064135	-0.07008	1.2605	0.726199	0.830342	1.28707	0.826485	0.780575	1.07384	1.07764	1.01974	0.59965	0.391354	0.421813	0.727207	0.629288	0.869744	0.950545	0.745679	0.571945	0.811793	0.552802	0.501819	-0.23667	0.154521	0.256496	0.467958	-0.1713	-0.256804	0.787189	0.690544	0.274652
1554761_a_at	54919	'HEATR2'	HEAT repeat containing 2	-0.201972	-0.51765	-0.834541	-0.435297	-0.550032	-1.02402	-0.221098	-0.436204	-0.752606	0.183927	-0.541908	-1.00922	0.313748	-0.361966	-0.979385	0.516652	0.339663	-0.677714	-0.392274	-0.354405	-1.24031	-0.0145	-0.840656	-1.23137	-0.522034	-0.64641	-1.01375	-0.521003	-1.35455	-1.95979	-0.545177	-0.660654	-1.23008	0.302641	-0.618972	-1.08643	-0.182404	0.171108	-0.556776
1554762_a_at	80014	'WWC2'	WW and C2 domain containing 2	-0.210577	-0.232155	-0.349675	-0.054883	0.038383	-0.214622	-0.136974	-0.200888	-0.208188	0.251276	0.188879	-0.391784	0.376341	0.564167	-0.193098	0.104781	0.308272	-0.558587	-0.141259	0.17977	-0.633947	-0.072245	0.036857	-0.480705	0.118121	-0.258496	-0.182398	0.371879	-0.016725	-0.061588	0.449884	0.373687	-0.257032	-0.037775	-0.328225	-0.789313	0.618169	0.357852	-0.577121
1554767_s_at	9946	'CRYZL1'	crystallin, zeta (quinone reductase)-like 1	0.06616	0.191658	0.188543	0.173693	0.331972	0.221152	0.187799	0.326716	0.346947	0.057526	0.070514	0.092674	0.302498	-0.05285	0.02043	0.20908	0.40858	0.574645	0.192636	0.485214	0.178752	-0.050243	-0.010401	0.115323	-0.004995	0.036933	-0.268097	0.018938	-0.249195	-0.355194	-0.815822	-0.442616	-0.101895	0.420458	0.271952	-0.226971	0.350299	0.543496	0.594354
1554768_a_at	4085	'MAD2L1'	MAD2 mitotic arrest deficient-like 1 (yeast)	0.023252	1.93036	0.020288	0.084996	1.53613	0.396537	0.17096	1.36168	-0.076616	0.518138	0.929111	0.647737	0.460045	1.37096	0.048015	0.439208	2.20143	1.27269	0.285576	2.28275	1.25731	0.117195	1.9701	0.817268	0.569382	1.93014	0.121324	0.184283	0.50595	-0.471223	-0.121052	0.464379	0.135765	0.036122	0.758194	0.147717	0.21246	1.97001	0.521772
1554780_a_at	57157	'PHTF2'	putative homeodomain transcription factor 2	0.06435	-0.077019	-0.352067	-0.041051	-0.34224	-0.213532	-0.094779	-0.155738	-0.103246	0.361527	0.119412	-0.034486	0.124877	-0.125293	0.152035	-0.314297	-0.131408	-0.105065	0.168523	0.015834	-0.057007	-0.176414	-0.061359	-0.147403	0.10065	0.005305	0.211502	0.333405	-0.071937	0.042383	-0.219668	-0.159158	0.019394	-0.316505	-0.418081	-0.42543	-0.151108	-0.334885	-0.379154
1554783_s_at	9181	'ARHGEF2'	rho/rac guanine nucleotide exchange factor (GEF) 2	-0.254861	-0.622203	-0.133913	-0.186383	-0.458435	0.126417	-0.349539	-0.299164	-0.546192	1.34787	0.830577	0.625029	1.39087	0.832093	1.0759	1.27716	0.943149	0.745334	0.206289	-0.205049	0.234853	0.425595	0.237327	0.507577	0.607948	0.597681	0.260946	0.766658	0.406103	0.306472	-0.106442	0.128974	-0.277625	-0.060011	-0.520963	-0.896812	0.835229	0.169269	-0.797857
1554794_a_at	9690	'UBE3C'	ubiquitin protein ligase E3C	0.56438	0.406	-0.355821	0.585699	0.205081	-0.525956	0.484541	0.02211	-0.326141	1.46366	0.92456	0.164703	1.62117	1.02376	0.057518	1.25332	0.974783	0.452161	0.473254	0.062655	-0.637458	0.813334	0.656791	-0.165892	0.72176	0.829263	0.010724	1.10933	0.496992	-0.491873	0.204773	0.293762	-0.406729	1.21958	0.617356	-0.486885	1.1083	0.95599	-0.104831
1554800_at	54734	'RAB39'	RAB39, member RAS oncogene family	0.423424	1.81923	1.16596	-0.043183	2.08832	1.06855	0.262067	2.01023	1.12753	0.374979	1.90936	0.856476	0.342694	2.25382	0.854468	0.277851	1.58319	1.32742	0.210714	1.62884	1.15158	0.285899	2.08542	1.29925	0.59373	1.59508	1.01802	0.554207	2.10439	0.234893	0.29487	2.46587	1.01639	0.101358	2.4132	0.832038	0.39462	1.41132	0.7892
1554804_a_at	149461	'CLDN19'	claudin 19	0.286285	0.150192	-0.135457	0.455706	-0.041208	-0.272055	0.322758	-0.079658	-0.235406	0.01404	-0.07927	0.114149	-0.083496	-0.130835	-0.12545	-0.131335	-0.107875	-0.154239	0.289599	0.140375	0.083241	0.002213	-0.216853	0.171795	0.347412	0.002669	0.009635	0.388583	0.089205	0.096507	0.373914	0.159066	-0.185669	-0.208413	-0.409591	0.046164	0.40118	0.248089	0.285063
1554806_a_at	26269	'FBXO8'	F-box protein 8	-0.055035	0.387336	0.737514	-0.108697	0.241956	1.05924	-0.101301	-0.010435	0.825411	0.063086	0.231563	0.676387	-0.166758	0.362859	0.648579	0.076841	0.263626	0.694142	0.059101	0.315343	0.797014	-0.014396	0.146521	0.656462	-0.035198	0.395999	0.817696	-0.013634	0.317463	0.409057	-0.511454	0.430172	0.5423	0.087961	0.278471	0.470494	-0.168628	0.242328	0.620223
1554807_a_at	56907	'SPIRE1'	spire homolog 1 (Drosophila)	-0.28193	-0.084004	0.145375	-0.415995	-0.381175	-0.044446	-0.640857	-0.817794	0.178744	0.061955	0.294729	0.788834	0.66843	0.110553	0.866599	0.534317	0.371985	0.540375	0.027233	-0.217334	0.446649	-0.079611	-0.141563	0.177222	-0.341875	0.162305	0.64434	0.153552	0.089202	0.504496	-0.590171	-0.54022	0.378883	0.48343	0.155464	0.264189	0.125901	0.410097	0.539722
1554821_a_at	9189	'ZBED1'	zinc finger, BED-type containing 1	-0.379168	1.69521	1.44385	-0.005499	1.81532	1.6936	-0.179606	1.02473	0.591601	0.503006	1.98043	0.963149	0.433971	1.98226	0.885674	0.675146	1.86307	1.1679	-0.268095	0.721227	0.545243	-0.02775	1.642	0.43888	0.246146	1.2052	0.672231	0.152342	2.01959	0.422288	0.070464	2.02791	0.089527	0.55532	2.41395	0.752987	0.224888	1.18081	0.495588
1554827_a_at	113	'ADCY7'	adenylate cyclase 7	0.241561	0.130869	0.387298	-0.06524	0.136907	0.221546	0.220225	0.34291	0.172466	-0.133722	0.62115	0.209627	0.069987	0.078605	0.010308	-0.073904	-0.452578	0.149428	-0.044752	-0.279346	0.173596	-0.013388	-0.059122	-0.433516	0.355194	0.030946	0.527709	0.083287	0.235223	-0.059179	0.112281	0.534036	0.149151	0.179689	0.163634	-0.411159	-0.063208	0.122047	0.050482
1554834_a_at	83593	'RASSF5'	Ras association (RalGDS/AF-6) domain family member 5	0.234086	-0.464534	-0.925231	-0.057992	-0.442137	-0.912096	0.483797	-0.449005	-0.562124	1.45086	0.75448	0.592696	2.21351	0.448891	0.721429	1.2209	0.79437	0.610841	0.698918	-0.081536	-0.040293	0.775782	-0.171988	-0.146105	0.713746	0.207704	0.13767	0.973994	-0.114574	-0.014558	0.191129	-0.615566	-0.794528	0.7143	-0.524078	-0.827434	1.17373	0.541246	-0.100142
1554867_a_at	51334	'PRR16'	proline rich 16	0.323431	0.238318	0.046311	0.315891	0.31828	0.327407	0.419952	0.299347	0.310596	0.493437	0.246999	-0.07298	0.505732	0.446299	0.125244	0.694482	0.422383	0.045013	0.534706	0.396785	0.42142	0.31151	0.092323	-0.086218	0.377085	0.258586	-0.394071	0.383674	0.257066	-0.220388	0.291329	0.818543	0.099135	0.346957	0.105641	-0.163366	0.2015	0.139092	-0.431363
1554868_s_at	57092	'PCNP'	PEST proteolytic signal containing nuclear protein	0.01019	-0.112803	-0.100602	-0.050568	-0.200513	0.165603	0.174895	-0.208413	0.029471	0.623475	0.105428	-0.026532	0.416222	0.288671	0.456073	0.447617	0.442675	0.1978	0.578249	0.692944	0.570932	0.084554	0.027661	0.130936	0.187262	-0.001412	-0.087521	0.144214	-0.078043	-0.082473	-0.101744	0.138829	0.229505	0.084387	-0.244527	-0.18321	0.274	0.140381	0.067731
1554869_at	22884	'WDR37'	WD repeat domain 37	0.549468	-0.201876	-0.340518	0.210274	-0.187481	-0.54348	-0.17751	-0.231492	-0.408099	-0.155608	-0.228401	-0.497272	-0.307115	-0.446498	-0.534032	-0.16963	-0.768287	-0.62493	0.30136	-0.549263	-0.527999	0.141541	-0.036663	-0.254868	0.279836	-0.438245	-0.431483	0.06387	-0.146195	-0.305521	-0.013749	-0.272452	-0.58929	-0.23055	-0.491155	-0.250767	0.149802	-0.511414	-0.225377
1554878_a_at	5825	'ABCD3'	ATP-binding cassette, sub-family D (ALD), member 3	0.792197	0.062096	-1.22173	0.619035	-0.053746	-0.840552	0.807902	-0.049815	-0.774735	1.48692	0.644376	0.401977	1.45371	0.712679	0.478139	1.49023	1.17759	0.544668	1.10504	0.283443	-0.740715	1.53782	0.906551	0.066393	1.01539	1.10427	0.102844	1.25497	0.527015	0.91948	0.038855	-1.04498	-1.00546	1.63123	-0.148233	-1.36867	1.42665	1.21761	0.128849
1554883_a_at	1161	'ERCC8'	excision repair cross-complementing rodent repair deficiency, complementation group 8	0.274494	-0.131564	-1.10344	0.587184	-0.11827	-0.776782	0.083216	-0.10181	-0.85846	0.815909	0.077847	-0.311059	1.00274	-0.151767	-0.544782	0.824108	0.500596	-0.326266	0.576213	0.47297	-0.516687	1.02409	-0.256921	-0.400375	0.763717	0.531748	-0.211533	0.540083	-0.238538	-1.05312	-0.130347	-0.247655	-0.647164	0.594615	-0.520277	-1.03099	0.472951	0.095539	-0.856711
1554890_a_at	7072	'TIA1'	TIA1 cytotoxic granule-associated RNA binding protein	-0.529254	0.703611	0.420645	-0.223754	1.0342	0.307934	-0.255895	0.687641	0.172886	0.576865	1.06017	0.589958	0.465052	1.43313	0.53776	0.345547	1.0551	1.02229	0.133748	1.03776	0.080507	0.076967	1.2688	0.629655	0.39889	1.04643	0.357509	0.263418	1.23632	-0.067647	-0.407607	1.05781	0.375407	0.238003	1.63249	0.348005	0.188438	1.18461	0.399997
1554894_a_at	84105	'PCBD2'	pterin-4 alpha-carbinolamine dehydratase/dimerization cofactor of hepatocyte nuclear factor 1 alpha (TCF1) 2	-0.329704	-0.485898	-0.68246	-0.081746	-0.384813	-0.641953	-0.217205	-0.56861	-0.904921	-0.559112	-0.714783	-1.45993	-0.158434	-0.764661	-1.09296	-0.188818	-0.387739	-0.816007	-0.573795	-0.572512	-1.21773	-0.388926	-0.973253	-1.74722	-0.611029	-0.945719	-1.31511	-0.764012	-1.05902	-2.24129	-0.7752	-1.19515	-1.81513	-0.270835	-0.841433	-1.4283	-0.644576	-0.512949	-1.12603
1554899_s_at	2207	'FCER1G'	Fc fragment of IgE, high affinity I, receptor for; gamma polypeptide	-0.051016	-0.374316	0.064893	-0.162956	-0.275001	0.296089	-0.167125	-0.325925	0.056536	-0.218959	-0.208526	-0.161857	-0.135932	-0.396162	-0.244402	-0.195521	-0.612624	-0.117507	-0.104604	-0.454959	0.030268	-0.309203	-0.619809	-0.179302	-0.305199	-0.556899	-0.528827	-0.358034	-0.501105	-0.558628	-0.442883	-0.752473	-0.592596	-0.136515	-0.737935	-0.899546	-0.387895	-0.658248	-0.261272
1554903_at	83786	'FRMD8'	FERM domain containing 8	0.067568	0.680432	0.440066	0.496358	0.308382	0.406945	-0.062796	0.608435	0.571917	0.636832	0.814152	0.948103	0.490031	0.648538	0.561092	0.147911	0.454502	0.555152	0.235571	0.27003	0.762814	0.381616	0.765377	0.717324	0.560116	0.651085	0.827304	0.569023	0.717473	1.16019	0.513764	1.01987	0.559342	0.148367	0.376386	0.524492	0.316164	0.318529	0.729652
1554915_a_at	201626	'PDE12'	phosphodiesterase 12	0.684734	0.107684	0.263685	0.542805	0.199757	-0.086646	0.314215	0.168386	0.327962	0.605862	0.162263	0.266884	0.55152	0.066442	0.53896	0.793239	0.198516	0.319729	0.311276	0.072757	-0.103211	0.645277	0.078119	0.067038	0.222938	-0.15637	-0.183783	0.466992	0.023878	-0.207155	0.117594	-0.5906	0.152077	1.04612	0.505129	0.260559	0.963784	0.241619	0.409252
1554930_a_at	2530	'FUT8'	fucosyltransferase 8 (alpha (1,6) fucosyltransferase)	-0.102552	0.7305	0.552789	-0.272592	0.75495	0.448005	-0.758276	0.663064	0.149334	-0.054159	0.802946	0.458151	0.589865	1.28994	0.322062	0.229098	0.937977	0.774316	-0.27604	0.943867	0.838407	0.070172	0.870943	0.174988	0.409964	1.02389	0.221169	-0.555379	0.994134	-0.044591	-0.091468	1.32411	0.349271	-0.525503	0.536016	-0.194035	-0.46105	0.48077	-0.127624
1554948_at	NaN	'NaN'	NA	-0.626497	1.11255	1.27822	-0.786616	1.18634	1.7039	-1.08605	1.54111	1.78696	-1.16439	1.22188	0.312481	-1.22626	1.57127	0.809997	-0.863079	0.705327	0.717924	-0.99847	1.09558	0.714221	-1.45388	1.86965	0.026727	-0.984872	0.408688	0.093243	-1.40379	0.962116	0.436945	-0.012527	2.14168	0.827399	-0.504641	2.64449	0.049995	-0.373882	0.803569	0.66804
1554966_a_at	11259	'FILIP1L'	filamin A interacting protein 1-like	0.132378	0.098653	0.731449	-0.279831	0.325507	1.27484	-0.190758	0.029178	1.15785	0.511652	0.26709	0.440191	0.074462	0.119229	0.793787	0.500041	0.207039	0.999586	0.451475	0.383927	0.986581	0.25242	0.34278	0.98951	0.43353	0.670548	0.395756	0.069895	0.063316	0.345204	0.07088	-0.114612	0.813026	0.420025	-0.145425	0.553839	0.200445	0.269214	0.778585
1554980_a_at	467	'ATF3'	activating transcription factor 3	-0.10548	2.08159	2.82342	-0.144121	2.04015	2.62936	0.158528	2.30271	2.68375	-0.130332	2.24268	2.81623	-0.049386	2.27476	2.67337	0.115182	1.66019	2.74579	-0.078041	1.53815	2.32807	-0.184988	1.47252	2.25244	-0.405434	1.57173	2.38409	-0.436186	1.96567	2.62916	-0.638633	2.76295	2.87416	-0.156861	2.39382	2.15957	-0.40689	1.21262	1.69614
1554986_a_at	399979	'SNX19'	sorting nexin 19	-0.115928	0.191704	0.379468	-0.18965	0.198626	-0.162332	-0.237183	-0.028665	-0.189613	0.456265	1.08467	1.20071	0.699574	0.994765	1.44595	0.535843	0.831071	1.30166	0.076748	0.340406	0.319985	0.068486	0.320755	0.813665	0.001225	0.675634	0.538285	0.198815	0.59409	0.210283	-0.226055	0.302073	0.243461	-0.325049	0.713827	-0.003738	-0.109192	0.520315	0.326093
1554997_a_at	5743	'PTGS2'	prostaglandin-endoperoxide synthase 2 (prostaglandin G/H synthase and cyclooxygenase)	2.14527	0.87251	0.894422	1.84393	-0.12815	-0.333772	2.36752	1.33742	1.41825	3.4896	1.52706	2.1922	3.16651	2.47452	2.45565	2.85242	2.28603	2.21603	2.88668	1.67155	1.48155	2.41091	1.59131	1.76267	2.7323	1.55679	1.85523	3.19745	1.08452	1.75071	2.18388	2.00827	1.65618	2.65584	2.13319	1.86746	3.36807	1.86437	1.60739
1555009_a_at	8871	'SYNJ2'	synaptojanin 2	-0.219264	-0.495902	-0.884029	-0.209159	-0.308985	-1.35638	-0.542298	-0.689268	-0.933471	-0.036078	0.416007	-0.352413	0.518044	0.1712	-0.206997	0.248046	0.253207	-0.260504	-0.217861	-0.174107	-0.447062	-0.063663	-0.29912	-0.939386	-0.020121	-0.028788	-0.791621	-0.237665	0.348148	-0.366656	-0.597982	-0.150471	-0.888184	-0.185654	-0.374556	-0.878085	0.113709	0.079411	-0.867653
1555037_a_at	3417	'IDH1'	isocitrate dehydrogenase 1 (NADP+), soluble	-0.616412	1.62479	1.76681	-0.379464	1.87583	2.04571	-0.788395	1.49023	1.93404	-0.925173	1.35343	1.61453	-0.991856	1.51954	1.85572	-0.441115	1.24069	1.6796	-0.461763	1.69806	1.86283	-0.232894	1.50077	1.73603	-0.619785	1.37372	1.6233	-1.32147	1.46216	1.47551	-1.27506	1.37423	1.67321	-0.508189	1.4195	1.58462	-0.95834	1.43528	1.81489
1555041_a_at	4668	'NAGA'	N-acetylgalactosaminidase, alpha-	-0.235155	0.076509	-0.098101	-0.28942	0.157896	-0.033368	-0.191997	-0.073418	-0.356365	-0.124177	-0.072051	-0.328274	0.061078	-0.160137	-0.31749	-0.016361	-0.096328	-0.2493	-0.101081	-0.209588	-0.241988	-0.112503	-0.085775	-0.457055	-0.312677	-0.120916	-0.471122	-0.243512	0.192941	-0.774343	-0.464274	-0.001285	-0.773132	-0.251769	-0.018689	-0.890357	-0.399003	-0.158931	-0.453821
1555058_a_at	9926	'LPGAT1'	lysophosphatidylglycerol acyltransferase 1	-0.293749	-0.655744	-0.246749	-0.439141	-0.258985	0.047872	-0.569628	-0.859852	-0.35575	-0.347156	-1.18509	-0.852918	-0.220508	-0.654727	-0.505648	-0.525678	-0.48035	-0.628407	-1.08432	-0.688753	-0.771949	-1.07168	-1.06257	-1.20929	-1.38156	-1.13802	-1.117	-1.00949	-1.19582	-0.959699	-0.510587	-0.58697	-0.693846	-0.990673	-0.743484	-0.698494	-0.561877	-0.773764	-0.735058
1555105_a_at	57708	'MIER1'	mesoderm induction early response 1 homolog (Xenopus laevis)	0.287206	0.861125	0.87675	-0.100788	0.896539	0.715412	0.173863	0.96372	0.771371	0.461816	0.546491	0.607815	0.191681	0.884345	0.721458	0.4818	0.787665	0.968883	0.132125	0.937137	0.697612	0.400873	1.00618	0.463448	0.400792	0.661436	0.631639	0.358648	1.16054	0.531425	-0.041298	1.15972	0.773599	0.388305	1.43944	0.680291	0.456511	0.777527	0.671516
1555106_a_at	51496	'CTDSPL2'	CTD (carboxy-terminal domain, RNA polymerase II, polypeptide A) small phosphatase like 2	-0.555516	0.277986	-0.15718	-0.644337	0.590636	0.803296	-0.277728	-0.092855	-0.164363	1.01325	1.53123	0.935771	1.2195	1.8771	1.01896	1.19089	1.39465	0.912676	-0.041397	0.902224	0.296112	0.227462	1.11493	0.925052	0.785398	1.27188	0.758932	0.825397	1.36398	0.718957	-0.865312	0.563751	0.449009	0.183952	0.352024	-0.282695	-0.123541	0.97869	0.20485
1555154_a_at	9444	'QKI'	quaking homolog, KH domain RNA binding (mouse)	-0.448726	-0.377053	-0.317913	-0.422876	-0.17889	-0.433595	-0.26474	-0.385564	-0.528515	0.15926	0.131966	-0.285197	0.417768	0.373653	0.174612	0.255019	0.15926	0.045596	-0.159237	0.239097	0.054189	-0.226939	-0.44823	-0.503474	-0.224479	-0.257215	-0.263606	-0.156261	-0.188606	-0.613433	-0.285453	0.493383	-0.142099	-0.528121	-0.608792	-0.925664	-0.538815	-0.363817	-0.954168
1555167_s_at	10135	'NAMPT'	nicotinamide phosphoribosyltransferase	0.259754	0.461407	0.500002	0.100297	0.456753	0.521084	0.659662	0.652733	0.805116	1.01118	0.954728	1.29156	1.09532	1.15799	1.53832	0.759701	0.989799	1.49641	0.866827	1.15813	1.39909	0.393017	0.697151	1.37113	0.609238	0.748335	1.11327	0.794044	0.64364	1.13256	-0.152605	0.770518	1.06677	0.450568	0.53919	0.572937	0.850921	0.881629	0.871901
1555193_a_at	11179	'ZNF277'	zinc finger protein 277	-0.938422	0.947627	0.627208	-0.421915	1.22204	0.461838	-0.427806	1.00814	0.559536	-0.35874	0.984643	0.214882	-0.497106	0.817117	0.382127	-0.499369	0.464298	0.698865	-0.369354	0.50484	-0.003185	-0.468022	1.25571	0.686686	-0.059751	0.670422	0.141934	-0.438417	0.92468	-0.257345	-1.34553	1.07209	0.126608	0.067754	2.65272	0.257621	-0.21013	0.86786	0.547165
1555198_x_at	54058	'C21orf58'	chromosome 21 open reading frame 58	-0.08121	0.065287	-0.159201	-0.065297	-0.01258	-0.562887	-0.320784	-0.074695	-0.024564	0.395115	0.40699	-0.051618	0.107722	-0.148227	-0.031889	0.044081	-0.32784	-0.428418	-0.041603	0.020314	0.001794	0.171732	-0.001284	0.2064	0.12145	-0.039885	-0.240979	-0.223304	0.276119	-0.111462	-0.02533	0.133344	-0.273	-0.064525	-0.296748	-0.156442	-0.267126	-0.211977	-0.208365
1555201_a_at	55005	'RMND1'	required for meiotic nuclear division 1 homolog (S. cerevisiae)	-0.582824	-0.553744	-0.703095	-0.341555	-0.561114	-1.26411	-0.151399	-0.700046	-1.05235	-0.506688	-0.79715	-1.33647	-0.420885	-1.03948	-1.2213	-0.312967	-0.421885	-0.960712	-0.479427	-0.3636	-1.25876	-0.57676	-0.813465	-1.04276	-0.57622	-0.512827	-0.757242	-0.556474	-0.757048	-1.04372	-1.23593	-1.24403	-1.07894	-0.293495	-0.870106	-1.50971	-0.212886	-0.477442	-0.853668
1555202_a_at	55197	'P15RS'	regulation of nuclear pre-mRNA domain containing 1A	-0.103032	-0.145529	-0.514508	-0.498342	-0.156402	-0.509257	-0.421262	-0.414358	-0.581919	0.493101	0.677531	-0.174303	0.549822	0.772779	0.244138	0.224201	0.851213	0.114545	-0.002175	0.361334	-0.332679	-0.095949	0.479972	-0.00055	0.190872	0.377677	-0.356376	0.201684	0.517983	-0.711462	-0.677065	-0.129635	-0.244198	-0.117324	-0.303331	-0.659069	-0.064585	0.082964	-0.418014
1555222_a_at	NaN	'NaN'	NA	0.280802	0.097027	0.021634	0.183203	-0.140503	0.212411	0.197549	0.052891	0.018284	0.172822	0.139464	0.36857	0.003608	0.16995	0.126671	-0.033588	-0.49305	0.080616	0.395709	0.022351	0.312356	0.067275	0.202888	0.419032	0.043123	0.069098	0.337691	0.160829	-0.026536	0.371599	0.044321	-0.066263	-0.009895	-0.051106	0.070606	0.431382	0.12719	0.03953	-0.029329
1555225_at	25912	'C1orf43'	chromosome 1 open reading frame 43	-0.028908	0.838011	0.455129	0.232631	1.04166	0.155246	0.15791	0.964483	0.585412	0.281928	0.638662	0.27077	0.625576	0.955393	0.243734	0.342529	0.951527	0.367811	0.207083	0.936124	0.234844	0.710176	1.09997	0.128465	0.28684	0.905751	0.247798	0.644204	0.793075	-0.208195	0.091617	0.769416	0.395633	0.479672	0.996292	-0.092216	0.166907	0.774055	0.208896
1555226_s_at	25912	'C1orf43'	chromosome 1 open reading frame 43	-0.08118	-0.059417	-0.155379	-0.078022	-0.132409	-0.12629	-0.004741	-0.083172	-0.147379	0.046367	-0.035109	0.02957	0.117708	-0.031481	0.006086	0.103651	0.094119	0.133193	0.129391	0.090006	0.009873	-0.065915	-0.19684	-0.058225	-0.111103	-0.011098	-0.158378	-0.072442	-0.228137	-0.134004	-0.406278	-0.265999	-0.183567	0.01794	-0.225838	-0.364149	-0.043449	0.136619	-0.098989
1555229_a_at	716	'C1S'	complement component 1, s subcomponent	-0.118043	1.05505	1.16295	0.313091	0.765027	1.91993	0.107112	0.752609	1.51995	0.415525	1.61685	3.62048	0.3453	1.96862	2.89282	0.097183	1.18518	3.2524	0.073239	0.753992	2.28053	0.022482	1.25301	2.74026	0.37047	1.33945	2.24774	0.389609	1.23755	1.91154	0.375091	1.25102	1.46462	0.154771	1.72567	0.92675	0.19099	0.645668	2.65821
1555238_at	113091	'PTH2'	parathyroid hormone 2	-0.013905	-0.076184	-0.506921	0.041175	-0.355844	-0.190622	0.356058	-0.305969	-0.474985	-0.140914	-0.286772	-0.403289	-0.218828	-0.409712	-0.426481	-0.514576	-0.531504	-0.453581	-0.28369	-0.361888	-0.177918	-0.281219	-0.437161	-0.11847	-0.281372	-0.155386	-0.072004	-0.038174	-0.262615	-0.090123	-0.227607	-0.428689	-0.423218	-0.555759	-0.786694	-0.30979	-0.389694	-0.320478	-0.222519
1555266_a_at	55252	'ASXL2'	additional sex combs like 2 (Drosophila)	0.352252	0.202825	0.359049	0.269396	0.474991	0.270393	-0.170868	0.476987	0.342037	0.466286	0.815717	0.730929	0.983824	1.13178	1.00784	1.09296	0.981642	0.984872	0.09962	0.373978	0.431888	0.414469	0.889688	0.807189	0.334089	0.844752	0.563056	0.482752	0.534823	0.535404	0.055365	0.610375	0.313703	0.667485	0.778845	0.012481	0.51073	0.874581	0.217264
1555272_at	728194	'LOC728194'	radial spoke head 10 homolog B2 (Chlamydomonas)	-0.097925	0.175348	0.415739	-0.128587	0.290653	0.080127	0.132225	0.121136	0.114128	-0.331239	0.142688	-0.121804	-0.001694	-0.221016	-0.256392	0.020004	0.123795	0.000183	0.143839	0.115168	0.22891	0.488072	0.595309	0.288425	0.580017	0.611974	0.450614	0.316031	0.431341	0.059898	-0.485689	-0.268185	0.232121	0.260976	0.407893	0.265974	0.141828	0.396932	0.502385
1555274_a_at	85465	'SELI'	selenoprotein I	0.026987	1.09339	0.834044	0.099287	0.981013	0.795798	0.16093	1.11555	1.04325	0.624338	1.10407	0.818147	0.845951	1.32794	1.089	0.544847	1.10394	0.954884	0.200543	0.751926	0.637487	0.225701	1.10849	0.884096	0.396982	1.02523	0.753562	0.418556	0.993587	0.797964	0.050689	1.15739	0.786728	0.498422	1.51432	1.0454	0.755238	1.16068	0.727116
1555278_a_at	9793	'CKAP5'	cytoskeleton associated protein 5	-0.092019	-0.115295	-0.213313	-0.049046	-0.29172	-0.07784	0.06757	-0.176536	0.131051	0.468618	0.09402	0.240182	0.348918	0.546224	0.656175	0.97101	0.400741	0.605197	0.164855	0.526348	0.200314	0.321836	0.143953	-0.020094	0.131684	0.192901	0.2218	0.007038	-0.050976	0.497866	0.064478	-0.231899	-0.025024	0.326313	-0.595658	-0.118963	0.293211	0.444828	0.044308
1555311_at	NaN	'NaN'	NA	-0.215484	0.372137	0.04951	0.148275	0.563075	0.456567	-0.371925	0.585623	0.202019	-0.278332	0.28218	-0.032887	-0.270806	0.191956	-0.074453	-0.337607	0.098669	0.230534	-0.188896	0.020503	-0.064711	0.021327	0.555943	0.367014	0.175308	0.489707	0.09024	-0.259754	0.588631	-0.098009	-0.118058	0.071081	-0.137613	-0.064711	0.582047	-0.01256	-0.114684	0.305498	-0.010783
1555325_s_at	7574	'ZNF26'	zinc finger protein 26	-0.162659	-0.738443	-0.685374	0.33896	-0.691443	-1.03637	0.490708	-1.25744	-1.05945	0.673159	-0.676812	-1.23062	0.428467	-0.843651	-0.82267	0.909186	-0.224208	-0.65151	-0.103418	-0.742071	-1.1404	0.464502	-0.84463	-0.869058	0.265997	-0.709161	-0.702463	0.4636	-0.905522	-1.17847	0.292252	-0.982948	-0.775294	0.979414	-0.742316	-0.62142	0.824126	-0.266161	-0.530707
1555326_a_at	8754	'ADAM9'	ADAM metallopeptidase domain 9 (meltrin gamma)	-0.602707	-0.274025	0.092285	-0.597347	-0.098286	0.458998	-0.156008	-0.399036	0.224277	1.37911	1.32939	1.43451	1.30285	1.28881	1.35518	1.33481	1.28015	1.5283	-0.000918	0.131025	0.752593	0.756375	0.800545	1.30111	0.932075	1.1071	1.10996	0.726542	1.13239	0.894991	-0.669748	-0.17394	0.127413	0.404508	0.227315	0.249006	0.711931	0.650546	0.696193
1555334_s_at	64924	'SLC30A5'	solute carrier family 30 (zinc transporter), member 5	0.021629	-0.174676	0.139872	-0.238716	-0.258772	0.203351	-0.070662	0.033596	0.359315	0.770813	0.228167	0.818623	0.702301	0.574352	0.959841	0.822928	0.869643	0.86676	0.283241	0.098354	0.40161	0.136821	0.000125	0.5422	0.326028	0.398207	0.548091	0.376201	0.009908	0.444028	-0.44505	-0.505963	0.345158	0.271591	-0.155704	0.619025	0.422232	0.589144	0.456095
1555337_a_at	57693	'ZNF317'	zinc finger protein 317	-0.081827	0.106132	0.30614	0.280471	-0.449973	-0.021372	-0.269826	-0.574801	-0.001126	2.2433	1.52745	1.94844	2.37029	1.59929	1.72771	2.22013	2.01487	1.90691	0.422982	-0.409849	0.358745	1.31364	0.942394	1.54381	1.37307	1.32411	0.945726	1.68448	1.02009	1.39745	-0.473628	0.060726	0.196115	1.44012	0.979095	0.826232	1.73882	1.26325	0.840097
1555348_at	339488	'TFAP2E'	transcription factor AP-2 epsilon (activating enhancer binding protein 2 epsilon)	-0.154439	0.183329	0.042759	0.00299	0.079752	0.054688	-0.262434	0.078474	0.070935	-0.172027	0.290547	0.075892	-0.601709	0.170116	-0.143555	-0.153433	-0.119112	-0.01399	-0.010284	-0.068105	-0.045593	-0.135885	-0.038083	0.386362	0.136879	-0.113764	0.027813	0.002185	0.299349	0.179222	-0.009205	-0.339005	0.074866	-0.379809	-0.106351	-0.051153	-0.01627	0.007219	-0.00778
1555349_a_at	3689	'ITGB2'	integrin, beta 2 (complement component 3 receptor 3 and 4 subunit)	-0.09469	-0.318059	-0.376777	-0.178668	-0.472967	-0.206726	0.064205	-0.210534	-0.422376	0.347588	0.118251	0.183826	0.352001	0.094704	0.054049	0.462442	0.325694	0.276802	-0.07551	-0.186875	-0.120477	0.067143	-0.177477	-0.250822	0.014155	-0.070822	-0.264296	0.02496	-0.177249	-0.276896	0.047296	-0.265471	-0.684253	0.116913	-0.311274	-0.256579	0.122701	0.068225	-0.043427
1555355_a_at	2113	'ETS1'	v-ets erythroblastosis virus E26 oncogene homolog 1 (avian)	0.554672	-0.557886	-0.666538	0.314163	-0.316453	-0.864766	0.820792	-0.440261	-0.575079	1.25627	-0.065412	-0.380857	1.51649	-0.243695	-0.342831	0.981781	-0.239523	-0.237389	0.727357	-0.45065	-0.852552	0.786465	-0.401674	-0.266548	0.794005	-0.343734	-0.555394	1.28606	-0.30373	-1.03764	0.38039	-0.402472	-0.49072	0.911062	-0.252846	-0.68482	1.05865	-0.193717	-0.745168
1555360_a_at	55735	'DNAJC11'	DnaJ (Hsp40) homolog, subfamily C, member 11	-0.030059	-0.177537	-0.542106	-0.241568	-0.069822	-0.674054	-0.417	-0.109226	-0.442324	0.60255	0.370483	0.151115	0.584357	0.501272	0.111665	0.238063	0.602124	-0.109226	0.06382	-0.001241	-0.308662	0.282031	0.225792	-0.070726	0.35783	0.302206	-0.048068	0.304068	0.229936	0.062849	0.26625	-0.14757	-0.653398	0.171036	-0.178948	-0.676406	0.100714	0.37675	-0.292377
1555372_at	10018	'BCL2L11'	BCL2-like 11 (apoptosis facilitator)	-0.037541	0.137591	1.08875	-0.330901	0.540536	1.12035	-0.457718	0.304411	1.23194	-0.798849	0.185439	0.411953	-0.419617	0.088917	0.721672	-0.406918	-0.144775	0.099668	-0.170697	0.132761	0.352362	-0.422756	0.37742	0.801581	-0.501846	-0.150146	0.385436	-0.196659	0.619492	0.798101	0.10838	0.538207	0.735116	-0.283992	0.880312	1.16443	-0.330742	-0.227735	1.06647
1555374_at	150465	'TTL'	tubulin tyrosine ligase	0.28276	0.134115	0.010184	0.169298	0.005554	-0.052994	-0.022274	0.08604	-0.041833	0.282976	0.37084	0.607964	0.231066	0.350432	0.260158	-0.085699	0.147007	0.238507	0.120133	-0.304074	0.167273	0.139656	0.47798	0.27531	0.436321	0.148497	0.268752	0.442953	0.428256	0.9534	0.075604	-0.157427	-0.05175	-0.013384	0.469496	0.322875	0.110828	0.304059	0.205497
1555390_at	161424	'C14orf21'	chromosome 14 open reading frame 21	-0.112525	0.229725	-0.28158	-0.326456	0.606523	0.136825	-0.116449	0.472268	0.042595	-0.442777	0.395859	0.187577	-0.048963	0.111409	-0.200081	-0.339893	-0.005162	-0.07369	-0.203099	-0.01695	-0.104801	-0.296938	0.285333	-0.46783	-0.624189	0.384526	-0.4828	-0.367261	0.131581	-0.595038	-0.645963	-0.01741	0.039179	-0.300538	0.48531	-0.136703	-0.261556	0.30541	-0.578984
1555407_s_at	89846	'FGD3'	FYVE, RhoGEF and PH domain containing 3	-0.330423	0.034642	-0.230105	-0.460703	0.026383	-0.683404	-0.355774	-0.062313	-0.693289	0.639539	0.601746	0.362788	0.460457	0.668425	0.182585	0.791066	0.584659	0.301811	-0.084597	-0.38154	-1.155	0.472887	0.394656	0.117534	0.05744	0.093886	-0.406835	-0.394387	0.12499	0.194469	-0.605442	-0.142023	-0.566436	0.093886	0.35219	-0.443723	0.201067	0.406519	-0.391782
1555411_a_at	57018	'CCNL1'	cyclin L1	-0.423755	0.474326	0.739753	-0.129373	0.602371	0.796357	0.015684	0.597922	0.886539	0.201671	0.681656	0.722891	-0.033543	1.18641	0.961997	0.390014	0.708206	0.988503	-0.108458	0.6838	0.832762	-0.11333	0.734888	0.866226	-0.206776	0.447504	0.746886	-0.072158	0.789061	0.964469	-0.581092	1.22605	0.941015	-0.088895	1.2626	1.07905	0.212596	0.45029	0.659829
1555419_a_at	427	'ASAH1'	N-acylsphingosine amidohydrolase (acid ceramidase) 1	0.089925	0.284519	1.32885	-0.266007	0.154801	1.54117	0.189715	0.440631	1.46865	0.534638	1.30277	1.98761	0.340826	1.21674	1.90504	0.550209	0.949793	1.87713	0.403197	0.823324	1.81357	0.276409	0.782357	1.80978	0.385452	1.05404	1.87367	0.326813	1.18712	1.90162	-0.024644	0.893076	1.78434	-0.037174	0.219444	1.28843	0.06294	0.509176	1.17382
1555420_a_at	8609	'KLF7'	Kruppel-like factor 7 (ubiquitous)	0.320288	0.217271	0.128312	0.154009	0.469652	0.077152	0.491239	0.13068	0.004988	0.567487	-0.024714	0.317951	1.58177	0.501116	0.082516	0.876523	0.750111	0.282647	0.858219	0.534646	0.784754	0.559635	0.388466	0.114409	0.265754	0.17802	-0.144353	0.559635	0.255351	-0.134704	0.477146	0.099983	0.240531	0.29045	0.064886	-0.289655	0.997874	0.233019	0.040715
1555426_a_at	55593	'OTUD5'	OTU domain containing 5	-0.000485	0.216302	0.683957	0.099627	0.158732	0.562238	-0.085009	0.209991	0.527024	0.20158	0.410049	0.615632	0.261406	0.645773	0.656006	0.192132	0.233038	0.612804	0.120598	0.412555	0.747325	-0.049522	0.061057	0.470748	-0.235989	0.20921	0.303628	0.275311	0.112839	0.52524	-0.073478	0.659628	0.162175	0.056524	0.21614	0.60581	0.001533	-0.013818	0.095516
1555427_s_at	10492	'SYNCRIP'	synaptotagmin binding, cytoplasmic RNA interacting protein	0.267985	-0.064684	0.015378	0.032755	0.055536	0.198414	0.470886	-0.042285	0.043131	0.674744	0.029438	-0.055587	0.769657	0.299345	0.324052	0.857383	0.358014	-0.026987	0.815175	0.615289	0.403696	0.564316	0.195707	0.206265	0.579143	0.345081	-0.044883	0.688344	0.277104	0.269872	0.898248	0.44816	0.123528	0.20396	-0.094541	0.072109	0.645768	0.006185	-0.018454
1555434_a_at	23516	'SLC39A14'	solute carrier family 39 (zinc transporter), member 14	0.586679	0.628116	-0.245604	0.529304	0.450283	-0.146004	1.01199	0.478587	-0.368022	3.32442	2.57496	1.86897	3.39958	3.25051	2.03693	2.85771	2.86777	1.97016	1.66716	1.39954	0.454863	2.00672	1.88089	1.58742	2.3069	2.20567	0.951452	2.48365	1.8264	0.970107	0.717582	1.04821	0.127762	1.47212	0.598639	-0.988639	2.38115	2.03853	0.166018
1555446_s_at	7109	'TMEM1'	trafficking protein particle complex 10	0.4095	0.043485	0.29161	0.240726	0.346122	0.303058	-0.055257	0.12039	-0.235951	0.155989	-0.048666	-0.047705	-0.021035	-0.155634	-0.314595	0.274001	0.054013	-0.633859	0.253649	0.217603	-0.379402	0.195665	-0.321014	-0.391458	0.270747	-0.145741	-0.3573	0.333891	-0.502984	-0.078788	0.506767	0.20583	0.272149	0.080999	0.104164	0.320191	0.080119	-0.169871	-0.445702
1555447_at	221188	'GPR114'	G protein-coupled receptor 114	0.011019	-0.004885	0.20242	0.16264	0.170215	-0.11891	0.284313	0.057666	0.075014	0.083008	0.322843	0.224537	0.297445	0.097824	-0.036615	0.285031	-0.109833	0.066616	0.346104	0.170215	0.194205	0.225778	0.26541	0.477074	0.073638	0.358941	0.500415	0.495609	0.016808	0.614668	0.414622	0.356179	0.139932	0.250047	-1.00E-06	0.28521	-0.013283	-0.021209	0.238595
1555452_at	9649	'RALGPS1'	Ral GEF with PH domain and SH3 binding motif 1	0.103117	-0.01976	0.100556	0.083265	0.056135	-0.146181	0.217088	-0.088162	-0.16868	0.182901	0.125189	0.029706	0.223719	0.02655	-0.330908	0.03863	-0.387844	0.068605	-0.062568	-0.102555	0.094362	0.016437	0.049998	0.246685	0.169755	0.174326	0.346558	0.317435	0.009205	0.438748	0.289443	-0.241258	0.022779	-0.042423	0.069101	0.321261	0.307919	-0.00239	0.04859
1555460_a_at	25800	'SLC39A6'	solute carrier family 39 (zinc transporter), member 6	0.030366	-0.082253	-0.959792	-0.123403	-0.074674	-0.302505	-0.018196	-0.1135	-0.600623	0.854709	0.451652	-0.092115	1.03788	0.656456	0.098011	0.927716	0.868254	0.108699	0.534197	0.397335	-0.241574	0.641095	0.502352	-0.052407	0.720441	0.589042	0.144907	0.480614	0.317305	-0.174759	-0.484895	0.259295	-0.43794	0.268305	0.005504	-0.498053	0.627201	0.749064	-0.39869
1555461_at	NaN	'NaN'	NA	0.587618	-0.742272	-0.819988	0.630166	-0.378823	-1.19107	0.65671	-0.434531	-0.341167	0.489421	-0.595681	-1.15653	0.336211	-0.430292	-0.963102	1.1662	0.336662	-0.327762	0.221317	-0.265152	-0.788859	1.27722	-0.338667	-0.429036	0.642112	-0.539787	-0.652765	0.239312	-0.889854	-1.21934	0.739184	-0.749208	-0.696541	1.44561	-0.584098	-0.719825	0.516433	-0.24218	-0.887417
1555464_at	64135	'IFIH1'	interferon induced with helicase C domain 1	-0.849413	2.43021	2.27205	-0.932309	2.44133	2.3378	-0.481046	2.08847	2.22699	-0.224143	2.56935	1.77992	-0.117654	3.06095	2.08891	0.000387	2.30094	2.46486	-0.608883	2.07409	1.67229	-0.461045	2.65556	1.87799	-0.902279	1.88641	1.45619	-1.42611	2.52959	1.53746	-0.680774	2.8893	1.50975	0.173076	3.62092	1.71383	-0.570697	2.40738	2.12854
1555465_at	255231	'MCOLN2'	mucolipin 2	1.47172	2.73235	1.23076	1.37639	2.76375	1.61288	1.66575	2.78958	1.39588	2.59303	2.77133	1.44075	2.5634	3.01767	1.61114	2.06941	2.77541	1.76867	1.79496	2.35718	1.28496	2.02498	2.95055	2.42708	2.09188	2.86844	1.25407	2.37573	2.82238	1.37081	1.69616	3.18343	1.36424	2.14977	3.81062	1.40991	2.58747	2.78297	1.37121
1555467_a_at	10658	'CUGBP1'	CUG triplet repeat, RNA binding protein 1	0.152132	-0.140256	-0.231369	0.080312	-0.169228	0.088532	0.391558	-0.114765	-0.067162	0.928199	0.253095	0.531412	1.0128	0.608129	0.573711	0.93958	0.636698	0.506299	0.515275	0.186902	0.076897	0.518855	-0.036373	0.336943	0.239854	0.050898	0.039023	0.420807	-0.0381	0.179712	0.354426	0.108906	-0.022194	0.128875	-0.104088	-0.355062	0.433343	0.027141	-0.326487
1555468_at	8828	'NRP2'	neuropilin 2	0.035209	0.046615	-0.165718	0.318143	0.037236	0.076361	-0.188029	-0.125796	0.118915	-0.652905	-0.298006	0.055427	-0.086635	-0.482951	-0.210945	-0.671911	-0.489887	-0.143945	-0.006485	-0.192345	-0.175043	-0.092965	-0.249657	0.182686	-0.490272	-0.36888	-0.188499	-0.146568	-0.1671	-0.431849	0.197543	0.426526	-0.086097	-0.340099	-0.146028	-0.081908	-0.012953	-0.525887	-0.066631
1555470_a_at	9647	'PPM1F'	protein phosphatase 1F (PP2C domain containing)	0.100666	-0.096435	0.109551	-0.068601	-0.084955	-0.515142	-0.269703	-0.288174	-0.637783	0.066419	-0.219633	-0.376835	-0.090709	-0.075963	-0.468946	-0.253025	-0.201507	-0.320772	-0.046209	-0.261435	-0.326462	-0.136929	-0.389886	-0.170013	-0.143609	-0.368294	-0.195225	-0.07445	-0.234103	-0.403491	-0.205268	-0.356441	-0.396295	-0.234279	-0.600623	-0.561744	-0.273254	-0.28011	-0.579387
1555478_at	388407	'C17orf82'	chromosome 17 open reading frame 82	0.274269	0.244726	0.154032	0.146304	0.004425	-0.048705	0.369831	0.162477	-0.005732	-0.035472	0.266153	0.369621	0.324479	-0.003512	-0.02156	-0.005382	-0.222622	0.05676	0.329417	0.091378	0.276093	0.184534	0.15688	0.241443	0.245875	0.220851	0.30939	0.128624	0.094959	0.146993	0.215451	-0.107986	0.412778	0.075753	0.07381	0.119117	0.230595	-0.084369	0.009225
1555480_a_at	54751	'FBLIM1'	filamin binding LIM protein 1	0.045616	-0.67867	-0.58822	0.2432	-1.02855	0.098597	0.015794	-0.620214	-0.302038	-0.208288	-0.659322	-0.221694	-0.024162	-0.62448	-1.05292	-0.051875	-0.603774	-0.253342	-0.024891	-0.696868	-0.501867	-0.202478	-0.831958	-0.567961	-0.206381	-0.597196	-0.882997	-0.181568	-1.04276	-0.679629	-0.108948	-0.515466	-0.395429	-0.024754	-0.729869	-0.456827	-0.509195	-0.733487	-0.383974
1555487_a_at	57180	'ACTR3B'	ARP3 actin-related protein 3 homolog B (yeast)	0.313189	0.061193	-0.356711	0.287461	-0.051204	0.062848	0.17046	-0.071422	-0.060837	0.237121	-0.241809	0.053343	0.343272	-0.100202	-0.155521	-0.054558	0.121141	-0.199534	0.321561	0.106605	0.006351	0.084558	0.136327	-0.137691	0.645129	0.361099	-0.152497	0.026743	-0.1638	0.120272	0.431064	-0.417872	0.350021	0.060769	-0.490572	-0.228425	0.580109	0.569552	-0.371785
1555491_a_at	55337	'FLJ11286'	chromosome 19 open reading frame 66	-0.167665	1.85111	1.55574	0.103383	1.93429	1.51561	-0.042536	1.99079	1.68014	-0.155445	1.71914	1.32934	-0.173904	1.90733	1.36993	0.34975	1.70645	1.51317	0.200206	1.77983	1.55736	-0.016297	1.4167	1.05566	-0.124211	1.37206	0.94596	-0.389503	1.40984	1.3616	-0.08778	2.25474	1.41948	0.233567	2.05926	1.43394	-0.42201	1.33586	1.39669
1555495_a_at	10283	'SDCCAG10'	serologically defined colon cancer antigen 10	-1.00247	-0.347068	0.218586	-1.11658	0.216745	0.222042	-0.62801	-0.016147	0.157371	-1.07406	-0.175608	-0.415078	-1.04864	-0.162963	-0.079799	-0.536446	0.123405	0.060509	-1.11154	0.089795	0.108209	-0.763918	0.175621	-0.109126	-0.542325	0.208405	-0.12719	-1.17086	0.264019	-0.268209	-0.730189	-0.695049	-0.197998	-0.48768	0.239021	0.238448	-0.60185	0.35103	0.338163
1555501_s_at	51319	'RSRC1'	arginine/serine-rich coiled-coil 1	-0.233069	0.685896	1.17167	-0.4809	0.825837	1.20546	-0.478099	0.642501	1.28307	-0.773942	0.610866	0.632175	-0.316779	0.848214	0.822476	-0.435588	0.50502	1.03066	-0.624397	0.729841	0.72472	-0.377539	0.786784	1.08964	-0.124976	0.708004	0.764406	-0.455682	0.757297	0.731148	-0.734686	0.520547	0.758896	-0.084087	1.44073	1.16803	-0.035191	0.928339	1.14407
1555515_a_at	10712	'C1orf2'	chromosome 1 open reading frame 2	-0.224683	0.482451	-0.10771	0.123973	0.495367	0.014934	0.055431	0.614726	-0.063907	0.046911	0.895699	0.142759	0.182784	0.85692	0.203783	-0.021832	0.449951	0.082021	-0.043751	0.289782	0.334842	-0.224656	0.087049	0.041961	0.01159	0.166779	-0.031831	0.241754	0.31635	0.003358	-0.071884	1.1482	0.075058	-0.17333	0.89184	0.033098	-0.050729	0.135009	-0.193851
1555522_s_at	51072	'MEMO1'	mediator of cell motility 1	-0.030689	0.09174	-0.723436	0.050043	0.190258	-0.655701	-0.138929	0.170805	-0.612213	0.051067	-0.014406	-0.851127	0.198801	0.155504	-0.756544	0.227067	0.242633	-0.621158	0.28227	0.196475	-0.376303	-0.15488	-0.072907	-0.818444	-0.028625	-0.082542	-0.785842	-0.009521	0.048642	-1.02625	-0.086269	0.346529	-0.678779	0.133463	0.098343	-0.786734	-0.085297	-0.090042	-0.639769
1555536_at	118429	'ANTXR2'	anthrax toxin receptor 2	-0.247286	-0.188602	0.080401	-0.444359	0.073415	-0.020953	-0.260773	0.191222	-0.024307	0.03983	0.834779	0.435773	0.505199	1.10228	0.344973	0.672276	0.592872	0.534324	-0.246245	0.024775	-0.308828	0.241854	0.533183	0.403042	0.049589	0.234613	0.380342	0.203907	1.05286	0.327014	-0.438818	0.196544	-0.463764	0.006291	0.760525	-0.0172	0.170279	0.355106	0.286851
1555539_at	10993	'SDS'	serine dehydratase	0.574858	0.922753	1.43827	0.485855	0.823508	1.88838	0.207296	1.3271	1.68982	0.16303	0.851136	1.05235	0.55814	1.38582	1.31768	0.461095	0.441044	1.99106	0.50943	0.642942	1.53489	0.255265	1.05124	1.1737	0.342152	1.13758	0.839968	1.05975	1.16278	1.03167	0.61723	0.997651	1.66994	0.224114	0.723124	1.00138	0.661006	0.698064	0.8964
1555543_a_at	23155	'CLCC1'	chloride channel CLIC-like 1	-0.454328	-0.19639	-0.540059	-0.52795	-0.29168	-0.702508	-0.415291	-0.265546	-0.406411	-0.164062	-0.390791	-0.697141	-0.170063	-0.159656	-0.335471	-0.312475	0.224667	-0.073875	-0.214131	0.025994	-0.307545	-0.125099	-0.203855	-0.512919	-0.01959	0.066572	-0.444466	-0.352553	-0.172298	-0.353678	-0.894529	-0.348569	-0.167846	-0.18853	-0.198324	-0.295526	-0.341804	-0.116187	-0.26844
1555559_s_at	29761	'USP25'	ubiquitin specific peptidase 25	-0.28949	0.352373	-0.235101	-0.588571	0.79013	0.091213	-0.371227	0.435134	0.020171	0.605508	1.51713	1.03333	0.654054	1.71034	1.12358	0.637925	1.76305	1.22289	-0.04707	0.567436	0.129268	0.035198	1.05609	1.0353	0.353314	1.00901	0.964464	0.286393	1.37103	0.823843	-0.391822	0.718199	-0.128664	-0.223982	1.28054	-0.235701	0.21468	1.03568	0.496115
1555565_s_at	6892	'TAPBP'	TAP binding protein (tapasin)	-0.199731	0.01432	0.738395	-0.155437	0.126917	0.81119	0.001013	0.040845	0.736959	0.358745	0.407282	0.741784	0.43084	0.632328	0.859692	0.166252	0.297424	0.98877	-0.066328	-0.094934	0.548831	-0.1054	-0.184457	0.610634	-0.195691	0.027932	0.083893	-0.266178	0.217917	0.318433	-0.543645	0.38074	0.591792	-0.416428	-0.072471	0.060292	-0.22862	-0.423095	0.04026
1555575_a_at	10945	'KDELR1'	KDEL (Lys-Asp-Glu-Leu) endoplasmic reticulum protein retention receptor 1	0.072072	0.056481	0.21672	0.115695	-0.076214	0.194998	-0.132505	0.074463	0.176775	-0.111249	0.046264	0.136592	0.045389	0.051784	0.141519	-0.056433	0.038374	0.146776	0.096746	0.033044	0.210859	-0.208282	-0.138485	-0.060028	-0.280892	-0.235845	-0.14105	-0.182476	-0.301613	-0.067561	0.249778	0.238792	0.15656	-0.123139	-0.045376	0.215319	-0.154739	-0.026097	0.125175
1555594_a_at	4154	'MBNL1'	muscleblind-like (Drosophila)	0.219929	0.373509	0.265712	-0.465364	0.413132	1.14373	0.16798	0.482225	0.52576	1.1461	1.44715	1.43771	0.990951	2.62368	2.00466	0.926052	1.96081	1.60822	0.393345	1.06938	0.457732	0.368627	1.16169	0.804335	0.791613	1.01395	0.94826	0.577509	0.997652	1.19923	0.285617	1.45252	0.507714	0.153313	0.822433	-0.107308	0.465386	1.18833	0.126794
1555611_s_at	4152	'MBD1'	methyl-CpG binding domain protein 1	-0.071464	-0.378413	-0.29627	0.13536	-0.27025	-0.494624	-0.076978	-0.170804	-0.546556	0.450857	0.179106	0.467109	0.688326	0.334639	0.113897	0.937406	0.432609	0.430755	0.019051	-0.667169	-0.668249	0.251317	-0.279354	0.126711	0.145537	0.047493	-0.320333	0.2453	-0.062882	-0.13317	-0.898967	-0.983977	-0.516258	0.746958	-0.098632	-0.479544	0.403929	0.443857	0.063303
1555616_at	NaN	'NaN'	NA	0.191171	-0.244106	1.04324	0.362596	0.233519	0.952729	-0.332004	-0.101692	0.450078	-0.574314	-0.165076	-0.118408	-0.428331	-0.391232	-0.008188	-0.546414	-0.400407	-0.144997	-0.090812	-0.413075	0.509738	-0.436679	-0.222524	0.22496	0.026943	-0.197113	0.093741	-0.761389	0.020452	-0.041837	-0.476141	0.467268	0.614013	-0.37281	-0.112295	0.269785	-0.195652	-0.091479	-0.020809
1555617_x_at	NaN	'NaN'	NA	-0.134575	-0.22935	0.446723	-0.097135	-0.415016	0.437661	-0.789868	-0.77787	0.215188	-0.553436	-0.819767	-0.653963	-0.887561	-0.734504	-0.768752	-0.272153	-0.981027	-0.455356	-0.620361	-0.572835	0.08901	-1.24282	-0.402718	-0.253481	-0.729601	-0.407727	0.029356	-0.537812	-0.102746	-0.315808	-0.212758	-0.103392	-0.427136	-0.6046	-0.324243	-0.029617	-0.697319	-0.958708	-0.726045
1555618_s_at	10055	'SAE1'	SUMO1 activating enzyme subunit 1	-0.344151	-0.21644	-0.287576	-0.419678	-0.394532	-0.264791	-0.255063	-0.111975	-0.178633	-0.266804	-0.28562	0.038835	-0.052345	-0.078664	0.020296	-0.069745	-0.010668	0.048394	-0.370611	-0.102098	-0.289367	-0.383119	-0.314773	-0.342891	-0.419274	-0.112318	-0.337455	-0.488171	-0.520711	-0.400586	-0.432881	-0.915993	-0.437736	-0.459689	-0.734557	-0.378378	-0.328824	0.116285	-0.296335
1555628_a_at	84868	'HAVCR2'	hepatitis A virus cellular receptor 2	-0.850114	-0.204698	-0.556937	-1.04545	0.564596	-0.230342	-0.849304	0.021214	-0.570268	-0.340181	0.658847	-0.887023	-0.229615	0.80754	-0.751272	-0.236959	-0.063712	-0.063107	-0.330739	0.142588	-0.309237	-0.844506	-0.004927	-0.811479	-0.666268	0.187012	-1.13052	-1.05255	0.622296	-1.38659	-1.12353	1.21418	-0.673249	-0.877363	0.265613	-2.04092	-0.950941	-0.458902	-1.66854
1555638_a_at	64092	'SAMSN1'	SAM domain, SH3 domain and nuclear localization signals 1	-0.600127	0.615144	1.70307	-0.490365	1.10392	2.42583	-0.121591	0.513131	1.67453	0.155234	0.498015	1.0701	0.07523	0.661124	1.03436	-0.23251	0.081681	1.21006	0.019185	0.6108	1.70286	-0.386243	0.612248	1.72149	0.089713	0.300177	0.661893	0.042908	0.983313	0.976235	-0.569205	1.25633	1.52311	-0.465191	1.33343	1.17249	0.056674	-0.038001	0.970604
1555639_a_at	10432	'RBM14'	RNA binding motif protein 14	-0.080293	-0.401706	-0.741775	-0.296186	-0.300326	-0.410689	-0.078938	-0.525992	-0.304371	2.0435	1.20371	0.468332	1.57502	1.26981	0.70691	1.62239	1.24825	0.582827	0.650878	0.292805	-0.385413	0.695349	0.229843	-0.220245	0.862117	0.708074	-0.452186	0.712689	0.090992	-0.063998	-0.257139	0.139822	0.116216	0.19052	-0.60804	-1.32876	0.310984	0.415957	-0.718543
1555653_at	220988	'HNRNPA3'	heterogeneous nuclear ribonucleoprotein A3	-0.267294	-0.340526	0.118774	-0.01967	-0.559985	0.01482	-0.344256	-0.469183	0.070488	-0.593287	-0.170442	-0.434418	-0.358178	-0.243844	-0.157903	-0.496205	-0.165662	-0.0288	-0.50438	-0.496055	0.24488	-0.414402	-0.128988	-0.257788	-0.568241	-0.312772	-0.412404	-0.534875	-0.302631	-0.572812	-0.727316	0.072634	0.165082	-0.233145	0.23784	0.062696	-0.178624	0.004488	0.074851
1555659_a_at	340205	'TREML1'	triggering receptor expressed on myeloid cells-like 1	0.324536	-0.646445	-1.17418	0.205546	-0.888469	-1.34398	-0.077853	-0.802285	-1.24533	-0.247315	-0.799808	-1.24878	-0.203143	-0.804467	-1.67112	0.142074	-0.646585	-1.06912	-0.085459	-0.616443	-0.975636	0.005431	-0.831163	-1.23431	-0.127126	-0.778	-0.770759	-0.185162	-0.69941	-0.559997	0.060774	-1.0334	-1.18098	-0.141501	-1.17519	-1.37883	-0.538883	-1.00616	-1.47928
1555679_a_at	84816	'RTN4IP1'	reticulon 4 interacting protein 1	-0.372472	0.25315	-0.552887	-0.241381	0.335892	-0.664856	-0.668105	-0.052742	-0.767937	-0.578744	-0.132468	-0.991438	-0.279036	-0.180987	-0.83307	-0.26376	0.250413	-0.465889	-0.581612	-0.259609	-0.869737	-0.090915	0.032482	-0.965118	-0.297016	0.058861	-0.757038	-0.310654	-0.180636	-1.69285	-0.772863	-0.119571	-1.03708	-0.170132	0.20413	-1.45402	-0.364531	0.091532	-0.45033
1555680_a_at	54498	'SMOX'	spermine oxidase	0.442659	-0.145602	0.273193	0.485074	-0.212696	0.401301	0.485437	-0.021895	0.329449	0.938783	0.530752	0.845126	1.47188	0.35664	0.85165	0.943856	0.374509	0.836874	0.48506	-0.116381	0.075242	0.36939	-0.463339	0.086518	0.141168	-0.221096	-0.429647	0.501569	-0.212655	0.046065	-0.305299	-0.121637	0.105726	0.110907	-0.254279	-0.870085	0.498114	-0.111649	0.016596
1555702_a_at	6487	'ST3GAL3'	ST3 beta-galactoside alpha-2,3-sialyltransferase 3	0.281435	-0.214647	-0.547074	0.075053	-0.489484	-0.509363	-0.295446	-0.369919	-0.548083	-0.21645	-0.575521	-0.481802	0.129028	-0.449732	-0.398314	0.090633	0.123246	-0.447314	-0.02752	-0.095708	-0.298003	-0.360214	-0.558077	-0.684839	-0.36219	-0.415338	-0.663267	-0.385817	-1.22252	-1.63449	-0.691598	-0.983396	-1.1331	-0.176705	-0.754787	-0.88368	-0.025836	-0.092123	-0.806545
1555705_a_at	123920	'CMTM3'	CKLF-like MARVEL transmembrane domain containing 3	0.029985	-0.196988	-0.123239	0.071945	-0.196029	-0.113076	0.021506	-0.137809	-0.345297	-0.248363	-0.274562	-0.415486	0.053204	-0.266236	-0.370242	0.025868	-0.26728	-0.284393	-0.016113	-0.158619	-0.243289	-0.315581	-0.472088	-0.990095	-0.20136	-0.445289	-0.555023	-0.272105	-0.536429	-0.88924	-0.052351	-0.202595	-0.404325	-0.325906	-0.650766	-0.790279	-0.553132	-0.64923	-1.01447
1555715_a_at	11255	'HRH3'	histamine receptor H3	-0.184966	-0.227575	-0.598056	0.0051	-0.227026	-0.397142	-0.210303	-0.106223	-0.072681	-0.634082	-0.109963	-0.332169	-0.340876	-0.62279	-0.58778	-0.348258	-0.569731	-0.576339	0.005658	-0.182107	-0.43645	-0.288508	-0.554515	-0.130341	0.330264	0.126267	-0.192369	0.14555	0.027421	0.034544	-0.168411	-0.301011	-0.503608	-0.282312	-0.419375	-0.5299	-0.246327	-0.363975	-0.627196
1555730_a_at	1072	'CFL1'	cofilin 1 (non-muscle)	-0.150407	-0.015296	-0.282304	-0.12826	0.022402	-0.126339	-0.068307	-0.057904	-0.342661	-0.183659	-0.084407	-0.193451	0.091098	-0.146996	-0.309543	-0.113234	-0.042511	-0.171233	-0.086223	-0.006559	-0.169268	-0.165794	-0.163225	-0.345394	-0.170977	-0.05166	-0.38028	-0.122089	-0.052293	-0.431901	-0.369182	-0.036266	-0.434865	-0.281035	-0.37022	-0.846077	-0.293205	-0.187717	-0.39724
1555735_a_at	8314	'BAP1'	BRCA1 associated protein-1 (ubiquitin carboxy-terminal hydrolase)	-0.365968	0.235888	0.304949	-0.068457	-0.100207	0.418563	-0.317569	0.039096	0.480619	0.603493	0.465982	0.490126	0.913722	0.467818	0.710851	0.80039	0.53386	0.361134	-0.159923	-0.113066	0.383184	0.3203	-0.043629	-0.105082	0.198072	0.05705	-0.082943	0.183949	-0.032574	0.047265	0.301005	0.102519	0.224427	0.457627	0.242305	0.25689	0.334757	0.498383	0.458758
1555736_a_at	57085	'AGTRAP'	angiotensin II receptor-associated protein	0.065587	0.520792	0.373505	0.226685	0.241816	0.446405	0.094617	0.497907	0.525827	0.171365	0.139179	0.389742	0.174924	0.200783	0.355314	0.245712	0.519166	0.616331	0.136719	0.425535	0.558249	-0.027716	0.066799	0.159839	-0.150813	0.296523	-0.010245	-0.083384	-0.155229	0.188261	-0.515246	0.008521	0.225867	-0.031947	0.064466	-0.255503	-0.184728	0.264242	0.404926
1555742_at	NaN	'NaN'	NA	0.577589	0.184563	0.335472	0.427876	0.013002	0.083589	0.923774	0.046079	0.220245	0.282794	-0.022853	0.10352	-0.025425	-0.058448	0.109927	0.137101	-0.235426	-0.112034	0.46383	0.458322	0.360184	0.34736	0.057958	0.114048	-0.00767	-0.056819	0.021635	0.401878	0.411881	0.48214	0.307521	0.253311	0.309968	0.075316	0.058173	0.476121	0.323289	0.244955	0.080951
1555743_s_at	NaN	'NaN'	NA	0.413861	0.221487	0.168202	0.445879	0.128578	0.139682	0.334932	0.184644	0.242336	0.087495	0.050864	0.18531	0.22401	-0.014689	-0.009395	-0.048901	-0.081699	0.003747	0.409349	0.118477	0.196869	0.281472	0.035829	0.220461	0.23655	0.184062	0.230569	0.456472	0.251809	0.05885	0.349396	0.087796	0.33191	0.184257	0.063106	0.030323	0.022095	-0.015543	0.039521
1555751_a_at	79760	'GEMIN7'	gem (nuclear organelle) associated protein 7	-0.425948	-0.308406	-0.898002	-0.160536	-0.500929	-0.732984	-0.255907	-0.456582	-0.632509	-0.50106	-0.471967	-0.597899	-0.275714	-0.570768	-0.679106	-0.045449	-0.07917	-0.550897	-0.302503	-0.24187	-0.642359	-0.091486	-0.600438	-0.54837	-0.446161	-0.382691	-0.772693	-0.365587	-0.527439	-1.31933	-0.401942	-0.640504	-0.797739	-0.291429	-0.427138	-0.645077	-0.61956	-0.392739	-0.576469
1555759_a_at	6352	'CCL5'	chemokine (C-C motif) ligand 5	0.076235	1.19745	1.36516	0.071418	1.29065	1.4138	0.318363	1.32038	1.43117	0.279264	1.03195	1.20747	0.462245	1.37048	1.23471	0.338461	1.09168	1.29133	0.373915	1.05404	1.36159	0.157011	1.22347	1.34126	0.128887	1.04834	0.664579	0.271879	1.34392	1.41647	0.19342	1.62935	1.52896	0.282959	1.77647	1.37073	0.343713	0.806307	0.962651
1555760_a_at	64783	'RBM15'	RNA binding motif protein 15	0.380802	0.127108	0.262273	0.305695	-0.238485	0.282207	0.22251	0.020923	0.439426	0.512772	0.213584	0.790401	0.593405	0.431916	0.772048	0.634685	0.513172	0.566937	0.622818	0.29471	0.563512	0.608122	0.305695	0.605868	0.286464	0.081012	0.379536	0.620407	-0.020474	0.404023	0.813218	0.336403	0.704614	0.509273	0.219631	0.900776	0.625981	0.42752	0.307378
1555761_x_at	64783	'RBM15'	RNA binding motif protein 15	-0.011855	-0.231134	0.228775	0.051102	0.089137	0.110845	0.011931	-0.232426	0.344238	0.155912	-0.031014	0.277822	0.309726	0.148649	0.21653	0.629589	0.255783	0.329531	0.312604	0.18404	0.266043	0.142191	-0.011195	0.021009	0.118468	-0.093613	0.431465	0.136552	-0.022362	0.119986	0.339939	0.044747	0.323777	0.138163	-0.000617	0.436475	0.220445	0.10088	0.142191
1555762_s_at	57591	'MKL1'	megakaryoblastic leukemia (translocation) 1	0.28164	-0.111756	0.543017	0.392894	-0.425282	0.659334	0.394634	-0.078676	0.586912	0.44358	-0.262938	0.237212	0.548416	-0.111072	0.480632	0.700861	0.031473	0.485819	0.09938	0.010073	0.280812	0.28902	-0.192639	0.292938	0.07257	-0.82981	0.160032	0.19949	-0.764298	0.124675	0.634036	-0.359735	0.542894	0.897229	0.043457	1.06345	0.647908	0.149286	0.721775
1555764_s_at	26519	'TIMM10'	translocase of inner mitochondrial membrane 10 homolog (yeast)	0.173823	-0.418543	-1.07981	0.344731	-0.437981	-1.17937	0.308522	-0.490117	-1.10675	-0.038304	-0.81678	-1.42357	0.095437	-0.903969	-1.20987	0.070455	-0.421547	-1.00851	0.147224	-0.529412	-1.25856	-0.03365	-0.836494	-1.48732	-0.071016	-0.779838	-1.37737	-0.064703	-1.10903	-1.68059	0.034324	-0.644277	-1.26283	0.109975	-0.677675	-1.14738	-0.05122	-0.52732	-0.954279
1555779_a_at	973	'CD79A'	CD79a molecule, immunoglobulin-associated alpha	-0.018142	-0.150261	-0.277155	0.023213	-0.324537	-0.563263	-0.140236	-0.069726	-0.032963	0.06834	0.090879	0.155962	0.095931	-0.140035	-0.051232	-0.29982	-0.280288	-0.085619	0.118251	-0.311645	-0.156059	-0.094783	0.094241	0.055067	-0.050567	-0.14132	0.272417	0.436992	0.178337	-0.0484	-0.056341	-0.237015	-0.041195	-0.421795	-0.610905	0.003498	-0.448359	-0.402853	0.080212
1555780_a_at	6009	'RHEB'	Ras homolog enriched in brain	0.073218	-0.090948	0.269469	0.125658	-0.136529	-0.034221	0.191697	-0.125847	0.213057	0.128088	-0.03985	0.182548	-0.042237	-0.075611	0.323337	0.044823	-0.241277	0.298645	0.093423	-0.164014	0.158901	-0.097219	-0.120734	0.084562	-0.221899	-0.259694	0.195178	-0.103107	-0.459636	-0.25855	-0.66019	-0.406112	0.281572	0.245251	0.177339	0.347051	0.222647	0.119061	0.15115
1555781_at	54896	'PQLC2'	PQ loop repeat containing 2	0.128173	-0.328305	0.349242	0.250519	-0.582189	0.249693	0.093028	-0.228007	0.358095	0.081275	-0.257624	-0.15852	-0.120527	-0.601909	0.025982	0.226445	-0.356578	0.016049	0.030536	-0.592377	-0.126242	0.260327	-0.636998	-0.147498	-0.014736	-0.483972	-0.119202	-0.153934	-0.458717	-0.40841	0.274577	-0.367521	-0.114406	0.235998	-0.565036	-0.286695	-0.235326	-0.551977	-0.243436
1555783_x_at	54896	'PQLC2'	PQ loop repeat containing 2	0.161792	-0.198138	0.429748	0.24933	-0.364374	0.615708	-0.027967	-0.009217	0.204255	0.078611	-0.227205	-0.000263	0.011001	-0.18842	0.170686	0.224844	-0.010843	0.292117	0.165398	-0.179038	0.107936	0.34971	-0.615119	0.083761	0.041026	-0.331332	0.341517	-0.017352	0.003378	-0.560981	0.236195	-0.220411	0.04121	0.150153	-0.428096	-0.206728	-0.261964	-0.284308	0.021839
1555784_s_at	3654	'IRAK1'	interleukin-1 receptor-associated kinase 1	-0.310007	-0.263298	-0.310088	-0.293197	-0.785557	-0.476452	0.062247	-0.174499	0.011286	0.736678	0.211305	0.47521	0.913974	0.264598	0.174286	0.959784	0.477597	0.66008	0.018658	-0.498149	-0.338205	0.167602	-0.169914	0.012527	0.102228	0.069476	-0.303255	0.136668	-0.221408	-0.152929	0.098327	-0.180383	-0.316375	0.558239	0.251287	0.399053	0.379957	0.255805	0.058329
1555785_a_at	54464	'XRN1'	5'-3' exoribonuclease 1	-0.433289	3.60932	3.2423	0.414281	3.84122	3.05688	-0.25707	3.61734	3.22565	-0.166267	3.81947	2.86294	-0.129389	4.23731	3.08875	-0.148359	3.21938	3.2602	-0.78007	3.3173	2.93655	-0.466956	3.82879	2.89838	0.028858	3.04259	2.60579	-0.204823	3.89214	2.75799	-0.303403	4.45913	2.84567	-0.10699	4.91753	3.10795	0.013585	3.10692	3.19457
1555786_s_at	404093	'CUEDC1'	CUE domain containing 1	0.126178	0.53281	0.788744	0.110702	0.187919	0.48352	0.27009	0.297096	0.6632	-0.041437	0.185556	1.15281	0.157506	0.317652	1.10266	-0.205944	-0.187265	0.870938	0.065323	0.513683	0.732754	0.272427	0.092184	0.915526	0.047464	0.603816	1.24418	0.338538	0.512427	1.28163	0.468199	0.631045	0.96412	0.230911	0.615654	1.67321	0.275988	0.656225	0.954601
1555789_s_at	79142	'PHF23'	PHD finger protein 23	0.907627	0.377865	0.499519	1.03221	0.183019	0.974	0.906573	0.2511	0.565183	1.03167	0.301555	0.389493	1.01324	0.26106	0.416925	1.21986	0.408421	0.706616	0.852929	0.320625	0.245427	0.878001	-0.003962	0.319733	0.699146	-0.265393	0.11087	0.748022	-0.437616	0.331099	0.473276	0.259017	0.047083	1.04008	0.32162	-0.136087	0.52892	0.313765	0.350167
1555790_a_at	201931	'TMEM192'	transmembrane protein 192	-0.114867	-0.415414	-0.120812	-0.212158	-0.330722	-0.220442	-0.151099	-0.243549	-0.023628	-0.075203	-0.285751	-0.235984	0.065902	-0.176649	0.026083	0.197243	0.013185	-0.04583	-0.075663	0.067331	-0.035896	0.035124	-0.145701	-0.024331	-0.001991	-0.210274	-0.052845	-0.213574	-0.369497	-0.404427	-0.099083	-0.467589	-0.206409	0.218485	-0.175871	-0.251243	0.179651	0.069445	-0.002308
1555797_a_at	10092	'ARPC5'	actin related protein 2/3 complex, subunit 5, 16kDa	-0.211154	0.108942	-0.015183	-0.293689	0.255157	0.133241	-0.268812	0.090534	-0.041576	-0.014285	0.334505	0.175786	0.140336	0.347717	0.135663	0.011402	0.194455	0.341955	-0.011291	0.344271	0.101061	-0.175014	0.15647	0.202237	-0.114636	0.224535	0.07041	-0.204903	0.287476	0.105994	-0.661487	0.086499	-0.140149	-0.189228	0.041924	-0.461902	-0.114986	0.180962	-0.040938
1555803_a_at	55216	'C11orf57'	chromosome 11 open reading frame 57	0.504896	-0.463418	-0.243761	0.553944	-0.138484	-0.129977	0.479506	-0.523127	-0.34222	1.05562	-0.171594	-0.119021	1.08482	0.183858	0.046675	0.762313	0.127067	-0.064855	0.855259	0.203304	-0.436004	0.831701	-0.041248	-0.236788	0.577397	-0.114788	-1.05868	0.557856	-0.588531	-0.981553	0.387079	0.013572	-0.41629	0.885845	0.126981	-0.606178	0.796712	0.08507	-0.151553
1555811_at	397	'ARHGDIB'	Rho GDP dissociation inhibitor (GDI) beta	0.041346	0.014707	-0.134097	0.033182	-0.124406	0.132709	0.042937	-0.130845	-0.158512	-0.35408	0.341153	0.108864	0.075252	-0.218008	-0.22935	-0.223858	-0.150809	-0.137596	0.137529	-0.015265	0.131972	-0.136486	0.008295	-0.37707	-0.066254	0.186252	-0.088053	0.024115	-0.063558	-0.087274	-0.198848	0.024323	-0.246018	-0.304971	-0.324937	-0.066798	-0.126693	0.115748	-0.259239
1555812_a_at	397	'ARHGDIB'	Rho GDP dissociation inhibitor (GDI) beta	-0.216276	-0.04929	-1.25905	-0.388313	-0.127632	-0.885795	-0.127487	-0.187231	-1.45186	-0.130032	-0.211946	-1.14282	0.252111	-0.308257	-1.04151	-0.165055	0.047772	-0.831049	0.079446	0.246682	-0.685236	-0.187217	-0.250296	-1.08084	-0.210113	-0.072252	-1.24401	-0.187163	-0.269337	-1.57481	-0.428807	-0.702221	-1.67699	-0.128198	-0.813668	-1.89516	-0.136944	0.129803	-0.96226
1555814_a_at	387	'RHOA'	ras homolog gene family, member A	0.070202	-0.106131	-0.33443	-0.068743	-0.140459	-0.287864	0.068267	-0.098577	-0.249053	0.277447	0.016512	0.030924	0.423539	0.058158	0.016432	0.277671	0.148918	0.061539	0.208226	0.074048	-0.138666	0.015246	-0.23089	-0.229081	0.051867	-0.002048	-0.118477	0.065425	-0.188263	-0.143494	-0.373845	-0.328416	-0.315637	-0.060873	-0.477564	-0.602277	0.009595	-0.058735	-0.350743
1555815_a_at	83746	'L3MBTL2'	l(3)mbt-like 2 (Drosophila)	0.063353	0.03	0.014764	-0.096608	-0.004674	-0.128974	-0.102192	0.008876	-0.040449	0.570542	0.257481	0.524105	0.515741	0.429817	0.484526	0.70561	0.721539	0.652645	0.011238	0.189722	0.071774	0.185584	0.150841	0.246747	0.128068	0.380128	0.272376	0.107628	-0.000139	0.045578	-0.041666	-0.249617	0.02199	0.644193	0.49294	0.076522	0.447086	0.510468	0.537336
1555823_at	23241	'PACS2'	phosphofurin acidic cluster sorting protein 2	0.301025	-0.069606	-0.464082	0.451152	-0.117848	-0.509558	0.001948	-0.14548	-0.502537	0.139695	-0.030725	-0.082919	-0.060008	-0.250176	-0.147245	-0.177965	-0.506818	-0.53544	0.228804	-0.142345	-0.043469	0.254586	-0.128494	-0.099465	0.37543	0.023115	0.121554	0.472048	0.090085	0.199464	0.367688	-0.016979	-0.03635	-0.349786	-0.363139	-0.27903	-0.009658	-0.086033	-0.215994
1555827_at	57018	'CCNL1'	cyclin L1	-0.487612	0.357931	0.520988	-0.495202	0.616349	0.907709	-0.42042	0.698527	0.782207	-0.166515	0.855265	0.440009	-0.270402	1.32476	0.719899	0.084767	1.0493	0.628819	-0.804498	0.446567	0.227651	-0.287788	0.755178	0.62987	-0.226891	0.357931	0.313553	-0.759691	0.234629	0.468262	-0.372515	1.54995	0.440171	-0.482232	0.735836	0.830921	-0.205868	0.186564	-0.219695
1555830_s_at	57488	'FAM62B'	family with sequence similarity 62 (C2 domain containing) member B	-0.785822	-0.381961	-0.349403	-0.503054	-0.961049	-0.144828	-0.672971	-0.853816	-0.089401	0.745402	0.543744	0.749058	1.00421	0.366977	0.788226	0.880152	0.332807	1.19195	-0.136434	-0.535166	-0.227419	0.228891	-0.80114	0.063525	-0.119465	-0.313085	0.14125	-0.040649	-0.339413	-0.20756	-0.750176	-0.876378	-0.402157	0.164723	-0.708917	-0.183922	0.412002	0.029666	0.355365
1555831_s_at	10489	'LRRC41'	leucine rich repeat containing 41	0.042378	-0.181699	0.080193	0.070204	-0.142755	0.187557	0.126546	-0.053675	0.166282	0.711626	0.274403	0.648143	1.01526	0.340813	0.553835	0.831975	0.423529	0.592911	0.439761	0.029971	0.361396	0.259434	-0.146827	0.084384	0.297634	0.033177	-0.043619	0.212021	-0.031261	-0.320605	0.210428	0.239297	0.208029	0.131557	-0.51616	-0.294049	0.135159	-0.142259	-0.16062
1555832_s_at	1316	'KLF6'	Kruppel-like factor 6	-0.647525	-0.028348	0.51622	-0.843124	-0.137744	0.281704	-0.338536	0.055852	0.414168	-0.43012	0.224621	0.044537	-0.432385	0.19977	0.273778	-0.494638	-0.020995	0.26533	-0.569292	-0.043609	0.499293	-0.724037	-0.069858	0.173075	-0.698091	-0.181843	0.089433	-0.44964	0.166001	-0.309913	-0.455344	0.274585	0.245747	-0.631	0.377535	-0.067084	-0.666165	-0.329995	-0.198967
1555833_a_at	126298	'IRGQ'	immunity-related GTPase family, Q	0.149448	-0.574807	-0.592785	0.234875	-0.730497	-0.882545	0.095307	-0.314928	-0.630758	-0.008276	-0.249762	-0.855691	0.3618	-0.230204	-0.673049	0.377755	-0.007018	-0.732559	0.313375	0.047102	-0.349926	0.086517	-0.433482	-1.04594	-0.09261	-0.402729	-0.685653	0.055723	-0.52967	-1.06114	0.890234	-0.353351	-0.473728	0.079866	-1.03087	-0.346453	-0.04725	-0.458807	-0.792281
1555837_s_at	5431	'POLR2B'	polymerase (RNA) II (DNA directed) polypeptide B, 140kDa	0.196867	0.209509	-0.139616	0.203096	0.097821	-0.095573	0.070749	0.141196	-0.058841	0.442289	0.276808	0.219835	0.222146	0.40529	0.174974	0.526113	0.388521	0.10885	0.254924	0.371699	0.005254	0.54943	0.542367	0.178936	0.52184	0.397711	0.127707	0.302563	0.346412	0.06845	0.134312	-0.045705	-0.126	0.67995	0.321229	0.20641	0.652195	0.683495	0.460205
1555841_at	91283	'C9orf30'	chromosome 9 open reading frame 30	0.45249	-0.13372	0.623711	0.286017	-0.459835	0.378723	0.348237	-0.161567	0.606406	0.385005	-0.197136	0.263585	0.504968	-0.255134	0.225873	0.26652	-0.12374	0.190695	0.385223	-0.034452	0.353525	0.20626	-0.378556	0.357756	0.042661	-0.196755	0.319417	0.346948	-0.224947	0.1424	0.548682	-0.333493	0.548647	0.459781	-0.345078	0.611109	0.50157	-0.053236	0.392373
1555844_s_at	4670	'HNRNPM'	heterogeneous nuclear ribonucleoprotein M	0.242745	0.168637	-0.293027	0.14209	0.210253	-0.350727	0.338947	0.137481	-0.444707	0.532398	0.351888	-0.210417	0.577255	0.272958	-0.099467	0.48138	0.53717	-0.247759	0.438823	0.557877	-0.015272	0.433075	0.370411	-0.087126	0.321454	0.311	-0.23032	0.447908	0.190166	-0.493571	0.386404	0.219223	-0.499418	0.376466	0.106343	-0.313958	0.446709	0.371324	-0.283843
1555847_a_at	284454	'LOC284454'	hypothetical protein LOC284454	-0.466258	-0.389045	0.224632	-0.53053	-0.446502	0.409152	-0.30881	0.013907	0.677838	-0.377786	-0.376814	0.384602	-0.519389	-0.222345	0.290295	-0.379278	0.013069	0.147552	-0.154475	-0.244726	0.508798	-0.145794	-0.174008	0.005497	-0.182824	-0.119197	0.034838	-0.287772	-0.050191	0.378178	-0.28919	-0.251713	0.208315	-0.281836	-0.065599	0.394121	-0.250182	-0.262633	0.449375
1555848_at	NaN	'NaN'	NA	0.564031	-0.018916	-0.160138	0.282998	-0.115368	-0.118567	0.267231	-0.061185	-0.490423	0.365717	0.084691	-0.040297	0.133566	0.405067	-0.278724	0.775394	0.608555	-0.208858	0.645351	0.43716	-0.223624	0.47858	0.305294	-0.40283	0.613824	0.372988	0.401146	0.385673	-0.085832	-0.375244	0.311714	-0.417574	-0.577741	0.668315	-0.482231	-0.165083	0.402973	0.695217	-0.304654
1555851_s_at	6415	'SEPW1'	selenoprotein W, 1	-0.040134	0.228019	0.182542	0.086658	0.023461	0.262639	-0.031002	0.295475	0.305325	-0.226221	0.02433	-0.093158	0.141508	0.15285	-0.046474	-0.024647	0.175172	0.403994	0.034776	0.089541	0.054292	-0.015814	0.040969	0.036727	-0.293008	0.102354	-0.338572	-0.202074	-0.15621	-0.228059	-0.254265	-0.106446	-0.245291	0.157628	0.308581	-0.069282	0.003809	0.368696	0.313671
1555852_at	5698	'PSMB9'	proteasome (prosome, macropain) subunit, beta type, 9 (large multifunctional peptidase 2)	0.057607	1.69112	1.40732	0.208348	1.52381	1.51405	0.222164	1.60741	1.52175	-0.11119	1.34466	1.10309	-0.024524	1.35341	1.25005	0.237029	1.42525	1.43158	-0.418347	1.49345	1.23329	0.088295	1.37975	1.07555	-0.243505	1.22523	0.713823	-0.142553	1.26557	0.831031	-0.606237	1.31134	1.09005	0.304727	2.01764	1.37525	0.093894	1.50386	1.46222
1555864_s_at	5160	'PDHA1'	pyruvate dehydrogenase (lipoamide) alpha 1	0.084362	0.181501	-0.674101	0.233131	0.252945	-0.693557	0.064565	0.0735	-0.801635	0.002222	-0.291245	-0.835209	0.070484	-0.268666	-0.875496	-0.008743	0.09801	-0.716388	0.047659	0.095495	-0.743781	0.113138	-0.046612	-0.613091	0.095415	-0.045291	-0.518972	0.015153	-0.16259	-0.791165	-0.165149	-0.431677	-0.994024	0.07192	0.110943	-0.614654	0.060666	0.313436	-0.457309
1555866_a_at	284004	'HEXDC'	hexosaminidase (glycosyl hydrolase family 20, catalytic domain) containing	-0.085306	0.322788	-0.044402	0.221494	0.230557	-0.074508	-0.042957	0.267973	-0.278101	-0.325399	0.032987	-0.112515	-0.0606	0.013069	-0.196409	-0.297584	-0.008286	-0.110768	0.170031	0.030444	-0.09413	-0.038139	0.377248	-0.070095	0.064986	0.444651	-0.060516	-0.05851	0.558726	-0.008148	-0.060615	0.422044	-0.077264	-0.256097	0.544654	-0.207749	-0.174413	0.042202	-0.339248
1555878_at	6229	'RPS24'	ribosomal protein S24	0.589192	0.272825	-0.06905	0.504473	0.054458	-0.164745	0.424088	0.368182	-0.144267	0.806458	0.087605	-0.136534	0.626366	0.218914	-0.20067	1.15259	0.252694	0.100943	0.532214	0.545541	0.078175	0.624129	0.177359	-0.105812	0.702552	0.216553	-0.317584	-0.390416	-0.114681	-1.24499	0.556609	-0.476452	0.231977	1.05571	-0.31822	0.230435	0.96237	0.093027	-0.042452
1555881_s_at	84445	'LZTS2'	leucine zipper, putative tumor suppressor 2	0.318465	0.342429	0.283351	0.314834	0.432403	0.436108	-0.017165	0.063219	0.381586	-0.045642	0.479779	0.350071	-0.127784	-0.103344	0.18719	-0.181424	-0.221546	0.25001	0.119021	0.182587	0.366018	0.141897	0.188512	0.292541	-0.11774	0.333996	0.311302	0.054647	0.149388	0.244806	-0.027624	0.180675	0.271287	-0.005874	0.751425	0.611389	-0.089113	0.142352	0.56779
1555886_at	57107	'PDSS2'	prenyl (decaprenyl) diphosphate synthase, subunit 2	-0.699394	-0.415445	-0.185436	-0.779805	-0.220282	-0.485467	-0.712017	-0.45293	-0.338405	-0.946379	-0.591754	-0.585872	-0.489764	-0.903777	-0.754404	-0.770723	-0.670339	-0.46135	-0.68355	-0.988347	-0.805091	-0.413525	-0.450725	-1.19429	-1.11679	-0.630766	-0.821021	-1.2364	-0.694093	-1.01261	-1.08131	-0.802218	-0.808225	-0.794402	-0.25395	-0.920112	-0.805626	-0.713913	-0.361029
1555889_a_at	10491	'CRTAP'	cartilage associated protein	-0.248906	0.465463	0.262067	-0.240914	0.317261	0.415011	-0.108441	0.409485	0.251587	-0.344207	0.245779	0.190487	-0.181426	0.062506	0.12627	-0.329857	0.497538	0.366908	-0.181927	0.421444	0.419917	-0.339705	0.200717	-0.059409	-0.488818	0.176541	0.005746	-0.543167	0.226574	-0.369433	-0.425806	-0.042128	-0.025597	-0.403491	0.037968	-0.146451	-0.489186	0.37977	0.244174
1555895_at	1785	'DNM2'	dynamin 2	-0.146146	0.058344	0.412713	-0.316805	-0.09935	0.362565	-0.331314	0.198888	0.51651	-0.111341	0.005369	0.535205	-0.26331	0.243294	0.469513	-0.156065	0.270072	0.277346	-0.10852	0.180955	0.251477	0.105836	0.37136	0.542722	0.170782	0.272183	0.605718	0.066744	0.538755	0.0484	0.205267	0.389123	0.362793	0.015295	0.278731	0.64984	-0.150377	0.424655	0.240396
1555906_s_at	285343	'C3orf23'	chromosome 3 open reading frame 23	-0.137925	-0.2125	-0.150318	-0.030425	-0.153519	-0.322453	-0.155441	-0.324381	-0.216214	-0.144735	-0.625152	-0.333679	-0.004212	-0.496044	-0.342762	-0.197501	0.043833	-0.398286	0.025138	-0.247123	-0.460339	0.245239	-0.160762	-0.350944	-0.042158	-0.017061	-0.217979	-0.023824	-0.349509	-0.317207	-0.478881	-0.831255	-0.187657	-0.041219	-0.625807	-0.239286	0.004902	-0.246521	-0.271062
1555907_at	100130776	'LOC100130776'	hypothetical LOC100130776	0.15481	0.212932	-0.080347	-0.035743	0.127402	-0.047619	0.252981	0.477412	0.092265	0.190104	0.267768	0.297195	0.533794	0.235071	0.238867	0.321383	0.252358	0.385313	0.086867	0.246977	0.153864	0.095652	-0.245963	-0.02311	-0.348266	0.417803	-0.319138	0.442329	0.049439	-0.331892	0.214717	0.398943	0.065092	-0.069992	-0.139502	0.059195	-0.019262	0.067547	-0.189974
1555910_at	79810	'PTCD2'	pentatricopeptide repeat domain 2	-0.121605	0.651912	-0.18638	0.153911	0.506807	-0.068697	-0.121605	0.32833	-0.030641	-0.128204	0.079821	-0.18794	-0.533188	-0.005717	-0.500772	0.148488	0.301856	-0.233129	-0.068697	0.667605	-0.367116	0.014047	0.504229	0.078605	0.502571	0.47947	0.095483	-0.384087	0.111865	-0.173827	-0.074171	-0.198639	-0.474491	0.217606	-0.318724	-0.236701	-0.155118	0.746799	0.095594
1555913_at	54856	'GON4L'	gon-4-like (C. elegans)	0.065306	-0.361416	0.668614	-0.18304	-0.057384	0.83066	-0.157957	-0.396188	0.527152	-0.306936	-0.568738	0.069176	-0.03606	-0.430937	0.321278	-0.134287	-0.482857	-0.041116	-0.266653	0.164383	0.191486	-0.133785	-0.410098	-0.024057	-0.112584	-0.760042	-0.221341	0.003114	-0.441044	0.222494	0.29817	0.138843	0.45264	-0.015354	-0.038183	0.449999	0.244719	-0.062684	0.317943
1555916_at	285367	'RPUSD3'	RNA pseudouridylate synthase domain containing 3	-0.46631	-0.185253	0.059366	-0.135708	-0.010609	0.071878	-0.385692	0.062189	0.107772	-0.68292	0.158272	0.102859	-0.960937	-0.211457	0.02129	-0.73404	-0.211168	-0.119696	-0.311235	-0.056837	0.006028	-0.389581	-0.016088	0.211853	-0.390469	0.071482	0.107772	-0.344999	-0.0338	0.182668	-0.271643	-0.013341	0.224	-0.384596	-0.069424	0.145619	-0.485988	-0.005282	-0.112419
1555933_at	90231	'KIAA2013'	KIAA2013	0.393293	-0.191845	-0.20613	-0.013666	-0.158665	-0.32704	0.0485	-0.262364	-0.259573	-0.320789	-0.124348	-0.292648	0.029309	-0.214352	-0.13892	-0.033686	-0.538997	-0.268344	0.127219	-0.09492	-0.211646	-0.151058	-0.488522	-0.500784	-0.309994	-0.208854	-0.214021	-0.18608	-0.242456	-0.242529	0.178089	-0.084128	-0.012601	-0.189074	-0.15733	-0.072361	0.097181	-0.218469	-0.210559
1555943_at	192111	'PGAM5'	phosphoglycerate mutase family member 5	0.2139	0.264968	-0.450634	-0.061367	-0.138556	-0.437988	0.248987	-0.180739	-0.72924	0.128158	-0.269748	-0.548856	0.843658	0.075296	-0.354923	0.350512	0.077044	-0.128509	0.199231	0.126629	-0.394861	0.210176	-0.201922	-0.585682	0.197314	-0.112759	-0.592359	0.059812	-0.083727	-0.760504	-0.038497	-0.404555	-0.476963	-0.270494	-0.523515	-0.326016	0.094571	0.063258	-0.740472
1555945_s_at	23196	'FAM120A'	family with sequence similarity 120A	0.058939	-0.051735	-0.300049	-0.335727	0.13692	0.056331	-0.64266	-0.387477	-0.566117	-0.556285	-0.202681	-0.652648	-0.163285	-0.129511	-0.331784	-0.518651	-0.168892	-0.526106	-0.722663	0.03485	-0.629281	-0.538573	-0.403816	-0.886874	-0.593067	-0.412734	-0.505547	-0.53556	-0.404603	-0.875133	-0.07209	-0.30346	-0.620374	-0.225538	-0.181295	-0.371247	-0.014704	0.099656	-0.477286
1555948_s_at	23196	'FAM120A'	family with sequence similarity 120A	-0.083109	0.033829	-0.314128	-0.073197	0.253946	-0.104875	-0.503711	-0.029787	-0.252463	-0.391837	0.185187	-0.301066	-0.341187	-0.072757	-0.054262	-0.180811	0.030543	-0.2113	-0.392983	0.220163	-0.245364	-0.062053	0.250898	-0.268454	-0.360362	0.046954	-0.213374	-0.183702	-0.191325	-0.728219	-0.356993	-0.203016	-0.19131	0.407742	0.183041	-0.076037	0.204544	0.31076	0.160915
1555950_a_at	1604	'CD55'	CD55 molecule, decay accelerating factor for complement (Cromer blood group)	0.205631	-0.391469	-0.508314	0.1665	-0.942572	-0.395226	0.46745	-0.383635	-0.181747	0.512685	-0.37667	0.072373	0.538042	-0.286855	-0.095195	0.383621	-0.016822	0.058617	0.52323	-0.28659	-0.075458	0.249492	-0.536583	-0.073288	0.291559	-0.398365	-0.225092	0.441418	-0.480627	-0.574603	-0.073339	-0.482832	-0.36654	0.239171	-0.340122	-0.340863	0.471091	-0.27621	0.040037
1555961_a_at	3094	'HINT1'	histidine triad nucleotide binding protein 1	0.024486	-0.138396	-0.533151	0.123591	-0.212104	-0.529376	0.085675	-0.278462	-0.498886	-0.140805	-0.437457	-0.532028	-0.045724	-0.42336	-0.420968	-0.024176	-0.182869	-0.404795	-0.120051	-0.331	-0.547508	-0.179241	-0.495773	-0.650496	-0.25248	-0.289071	-0.617259	-0.123708	-0.552385	-0.643984	-0.255328	-0.699423	-0.678586	0.019965	-0.352541	-0.441368	0.009131	-0.058141	-0.290294
1555967_at	NaN	'NaN'	NA	-0.260545	0.226258	0.172122	-0.335738	0.161394	0.414456	-0.125016	0.250328	0.53326	-0.480657	-0.368468	-0.328474	-0.78523	0.210724	0.090091	-0.105744	0.309348	-0.241968	-0.651747	-0.046871	-0.31806	-0.168259	0.073967	0.066916	-0.591407	0.010594	-0.251462	-0.316296	-0.823094	-0.504587	-0.052609	-0.449663	0.0087	-0.360457	-0.069874	0.403575	-0.424726	-0.372718	-0.079176
1555968_a_at	NaN	'NaN'	NA	0.090996	0.20097	0.127272	0.346018	0.149383	0.809422	-0.03574	0.355305	0.780128	-0.288386	-0.056419	0.029851	-0.365084	0.278401	0.467338	-0.094314	0.126808	0.241781	0.075725	0.073004	0.46742	-0.140773	0.0998	0.426401	0.066125	-0.125197	0.239876	-0.272703	-0.039471	0.399597	0.111438	0.350902	0.538519	-0.002219	0.180736	0.825346	-0.086201	-0.042153	0.499071
1555970_at	23219	'FBXO28'	F-box protein 28	-0.19858	-0.561365	-0.332851	0.018777	-0.388189	-0.2884	-0.421536	-0.55038	-0.729996	-0.131947	-0.084317	-0.39182	-0.230951	-0.576897	-0.723922	-0.376304	-0.491126	-0.542396	0.056556	-0.459964	-0.511609	-0.412215	-0.539505	-0.480262	0.066339	-0.348841	-0.284964	-0.009566	-0.239982	-0.465039	-0.107102	-0.201342	-0.541596	-0.340597	-0.749971	-0.446953	-0.243135	-0.444921	-0.807807
1555971_s_at	23219	'FBXO28'	F-box protein 28	0.471884	0.104526	0.439604	0.353121	0.174802	0.26127	0.310559	0.048995	0.314426	0.440241	0.085317	0.113444	0.277283	0.227876	0.320467	0.486977	0.048224	0.312593	0.366332	0.088199	0.058995	0.613376	0.2737	0.350986	0.622846	0.125182	0.152151	0.453224	0.209139	0.31888	0.177712	-0.076399	0.145576	0.761964	0.532265	0.383827	0.808163	0.572279	0.521687
1555972_s_at	23219	'FBXO28'	F-box protein 28	0.487228	-0.017128	-0.200679	0.466404	0.013842	-0.152438	0.581832	0.066337	-0.093129	1.72466	0.92046	0.813891	1.50206	0.99651	0.939787	1.5162	1.02933	1.03483	0.541456	0.068759	-0.271826	1.4416	0.647157	0.924452	1.50859	0.654867	0.851542	1.06661	0.122414	0.696644	-0.076166	-0.488706	-0.083719	1.75989	0.733689	-0.108392	1.89256	1.27273	0.902371
1555977_at	NaN	'NaN'	NA	0.143906	0.774554	0.768233	-0.150261	0.934369	0.504338	0.279961	0.84792	0.641981	0.139661	0.888855	0.720023	0.381872	1.11602	1.02793	0.694873	0.767401	0.619281	-0.138855	0.54683	0.479836	0.704435	1.33014	0.688393	0.62091	0.90616	0.645376	0.450312	1.09355	0.944988	-0.158724	0.933115	0.276402	0.568974	1.17886	-0.010598	0.649472	0.408904	0.354037
1555990_at	150297	'RP1-127L4.6'	chromosome 22 open reading frame 42	0.427567	-0.163433	0.987104	0.410754	-0.091973	0.756505	0.248695	0.125699	0.847678	0.681349	-0.102009	0.831775	0.438064	-0.059702	0.76336	0.597232	-0.057909	0.613494	0.526128	0.315232	0.920271	0.459895	-0.249837	0.880981	0.583261	0.082156	0.487225	0.473091	-0.115308	0.606974	0.243516	-0.060953	0.800376	0.550667	-0.099568	0.452922	0.346285	-0.001662	0.609639
1555991_s_at	150297	'RP1-127L4.6'	chromosome 22 open reading frame 42	0.288991	-0.180673	0.905232	0.401795	-0.247641	0.800943	0.131658	-0.088176	0.792149	0.124353	-0.499816	0.347051	0.092361	-0.406126	0.397337	0.084677	-0.424785	0.29079	0.180799	-0.107345	0.613479	0.131031	-0.403882	0.601612	0.096114	-0.303292	0.236448	0.112877	-0.420677	0.109174	-0.141971	-0.395164	0.495488	0.490642	-0.007841	0.509353	0.006916	-0.088397	0.586886
1555996_s_at	1974	'EIF4A2'	eukaryotic translation initiation factor 4A, isoform 2	0.23886	0.586902	0.467339	0.300801	0.609362	0.928077	-0.172331	0.939373	0.208863	1.41536	1.68319	2.02094	1.06171	2.1863	2.17122	2.00219	2.18099	1.71218	0.079156	1.05357	1.18669	0.824011	1.87835	1.55869	1.05318	1.72532	1.27178	1.02248	1.45247	1.09937	-0.171852	0.984205	0.901842	0.510563	0.562512	0.038746	1.10942	0.951067	0.419495
1555998_at	10476	'ATP5H'	ATP synthase, H+ transporting, mitochondrial F0 complex, subunit d	-0.168002	-0.114187	-0.490702	-0.418583	-0.35289	-0.420103	-0.438202	-0.356055	-0.380226	-0.1522	-0.091479	0.024885	-0.884063	-0.11636	-0.368397	-0.24021	-0.506538	-0.330489	-0.323787	-0.406964	-0.183262	-0.402394	-0.232516	-0.330489	-0.350319	-0.427926	0.008805	-0.082611	-0.177329	0.238576	-0.604766	-0.454787	0.122594	-0.443903	-0.241902	-0.635652	-0.699301	-0.487189	-0.215896
1556000_s_at	55727	'BTBD7'	BTB (POZ) domain containing 7	0.526588	0.066057	0.707992	0.497863	0.093265	0.880419	0.297143	-0.096655	0.624355	0.481066	-0.052152	0.380559	0.271987	-0.01784	0.584493	0.250406	-0.147879	0.374821	0.392896	0.115152	0.57756	0.265358	0.008101	0.350574	0.219671	-0.162204	0.499356	0.231479	-0.293548	0.814828	1.22961	0.351604	0.720798	0.451719	0.150453	0.92751	0.699938	0.131255	0.412882
1556006_s_at	1452	'CSNK1A1'	casein kinase 1, alpha 1	-0.481347	-0.174555	0.326311	-0.29873	-0.258589	0.475424	-0.582135	-0.355985	0.472101	-0.30192	-0.176113	-0.258178	-1.08345	0.12535	0.364125	0.075018	-0.159294	-0.149825	-0.856258	0.042779	0.065661	-0.185447	0.064256	0.29156	-0.019248	-0.345862	-0.005754	-0.669224	-0.247401	-0.185339	-0.459529	0.259381	0.357213	0.161452	0.503789	0.003223	-0.052798	-0.126642	0.028489
1556007_s_at	1452	'CSNK1A1'	casein kinase 1, alpha 1	-0.615734	-0.518081	0.132171	-0.583885	-0.149854	0.205205	-0.909861	-0.325227	0.139678	-0.930948	-0.565169	-0.516069	-1.56603	-0.14287	-0.04428	-0.525375	-0.293568	-0.186238	-1.43154	-0.518143	-0.268951	-1.11964	-0.488027	-0.349168	-0.925884	-1.17585	-0.526147	-1.29415	-0.94127	-0.625396	-0.664586	-0.358534	-0.074351	-0.530291	0.0877	-0.124444	-0.052934	-0.075338	0.001192
1556015_a_at	145873	'MESP2'	mesoderm posterior 2 homolog (mouse)	-0.27275	-0.366098	-0.4278	-0.326507	-0.11832	-0.534373	-0.311264	0.034056	-0.207032	-0.388044	-0.065159	0.080845	-0.441987	-0.209432	-0.35634	-0.537913	-0.284257	-0.162667	-0.269285	-0.268868	-0.209583	-0.420402	-0.157263	0.072971	0.081232	-0.062018	0.01377	-0.25025	0.209777	0.515152	-0.00922	0.270767	-0.150665	-0.29478	-0.410486	-0.07575	-0.616977	-0.45153	-0.290228
1556033_at	NaN	'NaN'	NA	-0.164162	0.920844	0.278498	-0.124969	1.15127	0.218988	-0.000962	0.945471	-0.01591	-0.190444	0.750355	-0.447572	-0.253996	0.681866	0.193361	-0.033135	0.899584	-0.084334	-0.561728	0.642242	-0.020233	-0.000209	0.678364	-0.079411	-0.162562	0.370161	0.07158	-0.521083	0.867052	-0.040826	0.118819	1.23159	0.199155	-0.06317	1.17624	-0.001685	-0.728758	0.512267	0.367749
1556034_s_at	10903	'MTMR11'	myotubularin related protein 11	-0.11666	-0.194699	0.434276	-0.413449	0.033604	-0.136264	-0.110068	-0.009065	-0.001584	-0.463712	-0.240193	-0.247246	-0.264096	-0.113228	-0.17346	-0.434383	-0.346109	-0.157157	0.00444	-0.129304	-0.297469	0.034972	-0.212017	-0.258777	-0.042774	-0.194701	-0.274611	-0.27647	0.415008	-0.151247	-0.3461	0.658149	-0.179907	-0.075066	0.131472	0.12767	-0.337454	-0.69267	-0.239149
1556035_s_at	7756	'ZNF207'	zinc finger protein 207	-1.44516	-0.417683	0.418116	-1.43444	-0.185687	0.581427	-1.97908	0.030188	0.705034	-1.17354	0.178626	0.529643	-1.27667	0.680782	0.633165	-0.697895	0.219609	0.973488	-1.64774	-0.105312	0.603117	-1.28494	0.500695	0.827805	-1.62374	-0.029702	0.497326	-1.37521	0.347171	0.602618	-1.37443	0.090401	0.675467	-1.17879	0.50906	0.611635	-0.956616	0.040282	0.715467
1556046_a_at	157627	'LOC157627'	hypothetical LOC157627	-0.44389	-0.532634	0.57125	-0.771168	-0.650402	-0.25991	-0.624359	-0.399677	1.04711	-0.804462	-0.316678	1.04806	-0.693715	-0.243562	0.902538	-0.469759	-0.361356	0.680105	-0.552683	-0.299059	0.746594	-0.038823	-0.170975	0.809947	-0.276572	-0.172579	1.05563	-0.176466	0.168289	0.959497	-0.241688	-0.194423	0.842863	-0.638164	-0.610094	1.41828	-0.794127	-0.176549	0.998761
1556053_at	7266	'DNAJC7'	DnaJ (Hsp40) homolog, subfamily C, member 7	-0.54185	0.393384	1.2741	-0.191542	0.586694	1.71538	-0.841541	0.476122	1.47095	-0.82807	-0.473088	0.517308	-0.384846	0.108138	0.604166	-0.238583	0.069075	-0.389629	-0.269702	0.401267	0.948321	0.006532	-0.261663	0.37963	-1.24959	-0.461355	0.574717	-1.08642	0.0132	0.652348	0.723089	0.991821	1.30542	-0.060026	0.63197	1.861	0.075621	0.010361	1.00263
1556059_s_at	23013	'SPEN'	spen homolog, transcriptional regulator (Drosophila)	-0.173028	-0.108385	0.35388	-0.055495	0.027277	0.690966	-0.211225	-0.050525	0.425366	-0.501322	-0.129701	0.070159	-0.186378	0.051835	0.298186	0.032527	0.314148	0.351116	0.023942	0.402346	0.369347	-0.157678	-0.376551	-0.038359	-0.499841	-0.314342	-0.186378	-0.706009	-0.242499	-0.197836	0.012989	0.695341	0.346869	0.117154	0.227982	0.359749	-0.002205	0.058912	0.105111
1556060_a_at	26036	'ZNF451'	zinc finger protein 451	1.00404	0.112536	0.880057	0.696215	0.090933	0.74217	0.925765	0.287264	1.05511	0.908636	0.243729	0.591871	0.544298	0.358279	0.962865	1.11999	0.621256	0.755056	0.815659	0.489802	0.701709	1.11997	0.370111	0.798083	0.875837	0.277656	0.738638	0.828697	0.191126	0.957197	1.54651	0.308405	0.941879	1.18329	0.519087	1.37566	1.54597	0.78372	0.945365
1556067_a_at	23135	'JMJD3'	jumonji domain containing 3, histone lysine demethylase	0.412459	-0.040867	0.308504	0.083877	-0.292484	0.429927	0.33046	-0.373931	0.331074	0.369549	-0.075199	0.793667	1.67044	0.378242	0.783933	0.424309	0.17148	0.094741	0.493742	0.224446	0.70403	-0.229157	0.206823	0.12316	0.168158	-0.214664	0.126113	0.920826	-0.493831	-0.016001	2.01795	0.979289	0.602672	-0.154252	-0.293785	0.220033	0.287317	-0.385696	-0.197339
1556114_a_at	400169	'DKFZp451A211'	DKFZp451A211 protein	0.265264	0.365079	0.893528	0.022401	0.225708	1.61674	0.067856	0.371885	1.31332	-0.01823	0.319104	1.17065	0.77703	0.646702	1.22093	0.465271	0.898539	1.34091	0.053079	0.735106	1.36246	0.346625	0.507297	1.34463	0.097063	0.690749	1.10543	0.119518	0.084592	0.961927	0.189932	-0.031748	0.927947	0.775024	0.63007	1.10992	0.339762	0.885016	1.75654
1556123_a_at	NaN	'NaN'	NA	0.758797	0.414152	0.668134	0.941596	0.24422	0.375711	0.669901	0.37299	0.871183	0.42004	-0.06201	0.194883	0.593071	0.028771	0.586776	0.402327	0.301367	0.314233	0.889905	0.050725	0.427229	0.64726	-0.185712	-0.208762	0.114778	-1.01885	-0.083566	0.317079	-0.409394	-1.0686	0.397363	0.108005	0.624068	0.754758	0.074588	0.400643	0.365093	0.112917	0.387835
1556126_s_at	55105	'GPATCH2'	G patch domain containing 2	-0.221056	0.004773	0.224177	0.35404	-0.047586	0.357184	0.05293	0.064966	0.583391	-0.50573	-0.496522	-0.072678	-0.474276	-0.056377	0.150249	0.327968	0.222101	0.086767	-0.091642	0.242388	0.247896	-0.243321	-0.049103	-0.304103	-0.086106	-0.116743	-0.131456	-0.394119	-0.278181	0.273582	0.136315	-0.016821	0.506388	0.044586	0.151588	0.118122	0.168159	-0.230626	0.386546
1556128_a_at	5924	'RASGRF2'	Ras protein-specific guanine nucleotide-releasing factor 2	0.096019	0.007672	0.293788	0.228936	0.258242	-0.135192	0.446968	0.26545	0.078923	0.181725	0.168689	0.212915	0.195051	0.089872	0.444291	-0.061802	-0.280357	0.332501	0.045685	0.125134	0.363673	0.471691	0.208584	0.194841	0.23074	0.279685	0.449501	0.113459	0.303128	1.02611	0.597186	0.25552	0.598553	0.007204	0.46796	0.433331	0.016151	-0.032312	0.265039
1556129_at	642533	'LOC642533'	hypothetical LOC642533	0.567256	0.188248	0.445031	0.466761	-0.031303	-0.022714	0.35726	0.07878	0.157491	0.845966	0.187145	0.564344	0.807918	0.009338	0.33845	0.756366	0.188384	0.314419	0.680679	0.095378	0.564508	0.585061	0.022845	0.337897	0.676885	0.489295	0.47233	0.531569	0.402956	0.779028	0.778046	-0.038797	0.445713	0.527928	-0.167352	0.324896	1.13643	0.124936	0.10965
1556151_at	81533	'ITFG1'	integrin alpha FG-GAP repeat containing 1	-0.261136	0.130719	0.362224	-0.203908	0.281222	0.43069	-0.082198	0.185879	0.44741	-0.132	0.181496	0.049064	-0.078415	0.108473	0.203316	-0.079298	0.1796	0.235929	-0.25347	0.120134	0.304799	0.04696	0.177155	0.309276	-0.004427	0.097255	0.380281	-0.079236	0.136892	-0.097359	-0.320513	-0.319879	0.106349	0.066154	0.12261	0.24347	-0.072471	0.306144	0.327888
1556162_at	3321	'IGSF3'	immunoglobulin superfamily, member 3	0.149908	-0.168842	-0.171622	0.195983	-0.186918	-0.126494	0.086102	0.062479	-0.038776	-0.204617	0.039007	0.009129	-0.103516	-0.117885	-0.136837	-0.039286	-0.306189	-0.1703	0.114634	-0.084175	-0.082454	-0.032065	-0.074393	-0.015662	0.092328	0.063895	-0.02307	0.089565	-0.08915	-0.205429	0.193282	-0.047201	0.008236	-0.104377	-0.221014	-0.137509	-0.221128	-0.231146	-0.042216
1556173_a_at	NaN	'NaN'	NA	0.476852	0.10119	0.081436	0.568191	0.11114	-0.094186	0.767239	-0.033915	-0.03036	0.013246	0.144592	-0.28464	0.293791	0.086299	-0.369832	0.30269	0.407526	-0.292698	0.655752	0.15731	0.046963	0.757494	0.373065	-0.156377	0.167635	0.267352	0.070697	0.474144	0.588629	0.025428	-0.241765	0.062271	0.077425	0.462321	0.358648	0.069057	0.325376	0.465088	-0.142416
1556180_at	729678	'LOC729678'	hypothetical protein LOC729678	-0.256267	-0.002671	1.69942	-0.217021	0.066013	2.00899	-0.377861	0.155126	1.79901	-0.469726	0.152678	1.36406	-0.570581	-0.148958	1.46168	-0.121394	0.128565	1.3567	-0.508908	-0.318071	1.1444	-0.182504	-0.249424	1.28023	-0.292836	0.096824	1.18016	-0.476826	0.194078	1.24465	-0.541351	-0.11319	1.51671	-0.425992	-0.239692	1.32733	-0.469456	-0.54622	0.906167
1556186_s_at	23065	'KIAA0090'	KIAA0090	-0.171247	-1.06488	-1.41058	-0.392501	-1.01889	-1.15939	-0.971072	-1.22751	-1.15627	-0.464651	-1.03627	-0.945475	0.018961	-1.01965	-0.985064	-0.194254	-0.860302	-1.02068	-0.431394	-0.636595	-0.763906	-0.866238	-0.83888	-1.55152	-0.702943	-1.31642	-0.936764	-0.76661	-1.18477	-0.991359	0.163791	-0.904452	-0.958493	-0.178534	-1.36794	-1.24808	0.017431	-0.840248	-1.15189
1556202_at	23380	'SRGAP2'	SLIT-ROBO Rho GTPase activating protein 2	-1.27577	0.308527	0.05066	-1.39439	0.512478	0.624251	-2.03119	0.1546	0.198909	-1.81841	-1.26076	-1.37743	-2.03615	0.092456	-1.16863	-1.70339	-0.56787	-1.65094	-1.56087	0.226409	-0.518144	-2.23213	-0.523474	-1.00599	-1.86145	-0.585547	-1.58902	-1.9734	-0.037496	-0.549062	-1.39951	1.02452	-0.628053	-1.98342	-0.270826	-0.422351	-1.90544	-1.02888	-1.53854
1556203_a_at	23380	'SRGAP2'	SLIT-ROBO Rho GTPase activating protein 2	-1.6328	-0.055362	0.145138	-2.01873	0.450844	0.347215	-2.1109	-0.229912	0.15901	-2.13883	-0.986417	-1.49138	-2.799	-0.153711	-0.823877	-2.0856	-1.1772	-1.43063	-2.43179	-0.052411	-0.846632	-2.54038	-0.447149	-1.19101	-2.17828	-1.16235	-1.6334	-2.3063	-0.506664	-0.691578	-1.98719	0.860678	-0.583307	-2.32412	0.259991	-1.00097	-2.14468	-0.689616	-1.26945
1556228_a_at	80124	'VCPIP1'	valosin containing protein (p97)/p47 complex interacting protein 1	0.102336	0.520017	0.541264	-0.024492	0.847871	0.914949	-0.15629	0.621247	0.502569	-0.060514	0.49162	0.432103	-0.067218	0.718082	0.55796	0.1314	0.712679	0.580785	0.152557	0.699947	0.471577	0.340455	0.711709	0.822945	0.18911	0.807601	0.531672	0.168411	0.685546	0.857092	0.534169	0.918497	0.341714	0.171806	1.2524	0.521998	0.185376	0.171279	0.420435
1556242_a_at	NaN	'NaN'	NA	0.474122	1.98098	2.20346	-0.135999	2.02342	2.05692	0.098615	2.01256	2.00703	-0.378279	1.70445	1.49588	0.103562	1.83229	1.56398	0.22222	1.28088	1.75444	0.064256	1.51039	1.5947	0.511127	1.73749	1.59958	0.123636	1.68006	1.46894	-0.17069	2.10653	1.61277	0.102111	2.38642	1.71859	0.279751	2.63662	1.9144	-0.133419	1.49662	1.75281
1556283_s_at	26127	'FGFR1OP2'	FGFR1 oncogene partner 2	-0.186795	0.095854	-0.04389	-0.020497	0.292427	0.192577	-0.143536	0.258224	-0.031756	-0.458125	-0.322458	-0.723168	-0.51161	-0.157399	-0.614401	-0.217645	0.009608	-0.232009	-0.511838	-0.007578	-0.541437	-0.3753	-0.187158	-0.46939	-0.389028	-0.244901	-0.564838	-0.446603	-0.104478	-1.04257	-0.588592	-0.064839	-0.480471	-0.275245	0.369567	-0.214173	-0.254294	0.077902	-0.145723
1556285_s_at	27068	'PPA2'	pyrophosphatase (inorganic) 2	0.07322	0.446576	-0.116669	0.237916	0.442951	0.244934	0.24064	0.260834	-0.019734	-0.015253	0.089447	-0.117871	-0.007148	0.134921	-0.303225	0.071576	0.356166	0.247169	0.016935	0.460779	-0.012047	-0.178341	-0.089579	-0.397848	-0.228948	0.089325	-0.64661	-0.390312	-0.364476	-0.931034	-0.587416	-0.506729	-0.617694	0.047514	-0.06881	-0.683712	-0.302309	0.318427	-0.036339
1556291_at	285877	'DKFZp564N2472'	hypothetical protein DKFZp564N2472	0.434557	0.276979	0.23951	0.567637	0.130487	0.000899	0.550409	0.308175	-0.021112	0.222099	0.101495	0.521217	0.422471	-0.210029	0.035621	-0.122715	-0.011433	0.168386	0.557437	0.420071	0.451011	0.068083	-0.102138	0.273407	0.29675	0.261725	0.209007	0.214668	0.389635	0.482128	0.453702	0.081007	0.375213	0.131511	0.065631	0.211311	0.108136	0.110856	0.311483
1556314_a_at	NaN	'NaN'	NA	0.563825	-0.112684	0.004317	0.089359	-0.18523	-0.213042	0.002828	-0.653813	-0.326653	-0.064511	-0.310121	-0.950084	-0.858139	-0.58327	-0.454189	0.75684	-0.449882	-0.316313	0.417086	-0.41679	-0.373879	1.03624	-0.485363	-0.60984	0.343477	-0.363792	-0.481086	-0.558368	-0.173111	-1.0303	0.213003	-1.20535	-0.375303	0.560357	-0.600751	-0.575304	-0.324839	-0.859396	-0.523666
1556316_s_at	284889	'LOC284889'	hypothetical protein LOC284889	0.22356	0.224966	0.14296	0.611096	0.576042	0.000392	0.248336	0.196456	-0.004284	0.162873	0.222799	-0.028039	0.220566	-0.20574	-0.193045	0.242155	0.321098	0.098535	0.222799	0.154116	0.110986	0.796482	0.369445	0.166941	0.440748	0.158374	0.324834	0.289655	0.392185	0.569447	0.670969	-0.085461	-0.28516	0.211319	-0.100643	0.173728	0.107091	0.329539	0.0194
1556321_a_at	NaN	'NaN'	NA	0.589807	0.026756	-0.080424	0.633345	0.124848	-0.449415	0.262201	-0.028009	-0.382582	0.557958	-0.0074	-0.190644	0.292084	0.187314	-0.04452	0.499526	-0.174637	-0.058832	0.525103	-0.207169	-0.315596	0.49398	-0.066815	-0.380682	0.050637	-0.467994	0.002233	0.265103	-0.008928	-0.372519	0.776918	0.077394	-0.347856	0.645123	0.005643	-0.242362	0.799447	0.115374	-0.200145
1556322_a_at	NaN	'NaN'	NA	0.094209	-0.305535	0.079554	-0.107677	-0.602222	1.23943	-0.251097	0.38423	0.569144	-0.333351	-0.418596	0.552909	-0.437422	-0.288732	0.507234	-0.310582	-0.209836	-0.085437	-0.468394	-0.461781	0.199398	-0.427674	-0.256286	0.289699	-0.22218	-0.102226	0.32861	-0.30746	-0.395049	0.409524	-0.150246	-0.009422	0.318396	0.092183	-0.028936	0.28766	0.209774	-0.132602	0.568095
1556352_at	NaN	'NaN'	NA	-0.465754	0.686784	1.07462	-0.665187	0.246279	1.60598	-0.720075	0.767445	1.14208	-1.47527	-0.09465	-0.262174	-0.671018	0.989304	0.143119	-1.3571	-0.011752	-0.151759	-0.535424	0.855153	0.272309	-1.29167	0.410265	0.143924	-0.3467	-0.262129	-0.144021	-0.89896	0.476299	0.326723	-0.056479	1.8552	0.601213	-0.761406	0.960722	0.439841	-0.475098	-0.094103	-0.121918
1556385_at	NaN	'NaN'	NA	-0.336908	-0.24739	-0.195934	-0.17834	-0.680392	-0.004408	-0.735778	-0.242194	0.803945	-0.572234	-0.219027	0.248039	-0.47921	-0.042627	-0.126783	-0.474303	-0.063102	-0.120865	-0.378342	-0.215045	0.217715	-0.410581	-0.124529	-0.163804	-0.240716	-0.226714	-0.105903	-0.709923	-0.628344	-0.39207	0.02085	0.005363	0.287368	-0.457217	-0.202293	0.159775	-0.377116	-0.574894	-0.080041
1556416_s_at	NaN	'NaN'	NA	-0.700084	-0.900916	0.064702	-0.659865	-0.057464	0.78806	-1.12962	-0.170661	1.13959	-1.12167	-0.595544	0.233266	-1.66886	-0.237418	0.298316	-0.711487	-0.268185	0.516696	-0.880282	-0.598797	0.430422	-0.901127	-0.073342	-0.016172	-1.33342	-0.657023	-0.289149	-0.860716	-0.793959	0.360969	-0.894013	-0.132286	0.695519	-0.766084	0.398003	1.10605	-0.662332	-0.535436	0.685361
1556442_x_at	NaN	'NaN'	NA	-0.087997	-0.137538	-0.021928	0.068588	-0.129253	-0.100585	-0.192309	-0.136885	0.002413	-0.35145	-0.060859	0.085738	-0.385164	-0.032948	-0.060502	-0.476719	-0.309504	-0.130928	-0.119478	-0.203374	0.249914	-0.205828	0.004246	0.179543	-0.062081	0.05866	0.249044	-0.007863	0.075174	0.552316	0.222688	0.260441	0.323813	-0.385126	-0.080053	0.263746	-0.130832	-0.26031	0.053726
1556449_at	NaN	'NaN'	NA	0.028339	0.46006	0.30594	0.436482	0.245224	0.396924	0.238715	0.309159	0.685463	-0.048793	0.10948	0.360868	0.225179	0.081987	0.103785	0.056186	-0.374061	0.23229	0.09035	-0.16018	0.338882	0.077433	0.16745	0.355261	0.262477	0.251346	0.325088	-0.228278	-0.006584	0.161504	0.087441	0.11049	0.218917	0.215655	0.573959	0.661885	0.409672	0.149927	0.580229
1556464_a_at	257407	'LOC257407'	chromosome 2 open reading frame 72	0.125311	0.314024	0.248218	0.30147	0.116073	0.251739	0.280311	0.556563	0.225969	0.167681	0.296885	0.451289	0.022197	-0.21204	0.410761	-0.092436	0.030629	0.173565	0.320533	0.438244	0.420285	0.302276	0.278214	0.720002	0.217635	-0.122595	0.35338	0.320021	0.40596	0.695349	0.39999	0.629007	0.357614	0.128451	0.08562	0.388808	0.147046	0.169648	0.295199
1556533_at	283994	'C17orf52'	chromosome 17 open reading frame 52	0.511693	-0.101275	0.281259	0.1625	0.03062	0.072452	0.198082	0.178784	0.19257	0.331613	0.075446	-0.042774	0.255861	0.150874	0.125848	-0.057611	-0.000701	-0.205784	0.369929	0.285772	0.078071	0.338507	-0.117933	0.626211	0.337978	0.203526	0.153529	0.268261	0.102882	0.140656	0.264783	0.343106	0.054635	-0.198835	-0.24181	0.371085	0.554625	0.190043	0.096938
1556543_at	NaN	'NaN'	NA	-1.13113	0.028402	0.873121	-0.944755	0.012472	1.28566	-1.25878	0.390141	1.1487	-1.44435	-0.591857	0.105131	-1.12011	0.47071	0.089435	-0.82775	-0.348535	-0.498913	-1.20625	-0.035918	0.413356	-1.69327	0.109275	-0.032003	-1.29549	-0.961965	-0.166136	-1.32054	0.079762	0.413137	-0.803474	0.533701	0.33919	-0.98782	0.470535	0.876497	-0.987059	-0.379747	0.37893
1556551_s_at	25800	'SLC39A6'	solute carrier family 39 (zinc transporter), member 6	-0.184726	-0.087736	-0.656214	-0.192647	0.077083	-0.659866	-0.353547	-0.286351	-0.501802	1.47153	0.761448	0.386	1.53217	0.996849	0.252167	1.02752	1.11717	0.575753	0.426404	0.255312	-0.491193	0.587768	0.66796	0.263331	0.793214	0.522355	0.335899	0.847732	0.611702	0.068434	-0.071206	-0.379749	-0.112232	0.717314	0.27957	-0.201719	1.02048	0.657533	-0.048969
1556579_s_at	285313	'IGSF10'	immunoglobulin superfamily, member 10	-0.657291	0.882963	-1.1447	-0.765195	1.65174	-0.945606	-0.758557	0.39713	-1.13217	-0.95802	-0.42621	-0.917834	-0.776628	-0.397098	-0.915174	-0.850994	-0.130106	-1.08699	-0.797303	0.123752	-1.00809	-0.74801	0.575665	-0.741064	-0.520995	0.549726	-1.33387	-0.533092	0.396782	-0.698197	-1.17607	0.003921	-1.37653	-0.803917	0.450946	-0.817531	-1.02909	0.306829	-0.544411
1556582_at	5817	'PVR'	poliovirus receptor	0.347961	-0.038052	-0.185748	0.589504	-0.289173	-0.349067	0.312578	0.002467	-0.216288	0.321942	-0.149556	-0.07965	0.513079	-0.310383	0.047034	0.39709	-0.028982	-0.372266	0.355414	-0.285217	0.078078	0.198022	-0.022021	-0.059997	0.572985	-0.096402	0.12545	0.695167	-0.054848	0.024846	0.53848	-0.181311	-0.061104	0.286128	-0.23423	-0.078578	0.662261	0.047701	-0.112713
1556588_at	283687	'C15orf37'	chromosome 15 open reading frame 37	0.638445	-0.461956	0.267193	0.305858	-0.93731	0.19595	0.397539	-0.492292	0.116186	0.055588	-0.277508	-0.141891	-0.014975	-0.627562	-0.122137	0.4023	-0.537412	-0.262058	0.229057	-0.526182	-0.228291	0.416749	-0.546464	-0.123768	0.209874	-0.534505	-0.148925	0.134136	-0.5111	-0.642283	0.176648	-1.15818	-0.215845	0.544033	-0.426007	-0.476337	0.053113	-0.330063	0.123811
1556601_a_at	221178	'SPATA13'	spermatogenesis associated 13	-0.15147	0.699111	0.876523	-0.011868	0.706489	1.92799	-0.282454	0.972762	1.55171	-0.418423	0.525425	1.25097	-0.495164	0.966748	1.10753	0.171237	1.18325	1.29697	-0.021843	0.507231	1.45761	-0.16024	0.794218	1.25427	-0.019484	0.645057	0.769338	-0.417554	0.490623	0.645356	0.533633	1.15999	0.844681	0.132633	1.0143	0.648853	0.177475	0.960164	1.36266
1556643_at	100128718	'LOC100128718'	hypothetical protein LOC100128718	0.104405	0.995932	1.03563	0.0654	1.14561	0.977494	0.132891	1.40948	0.996705	-0.118079	0.976743	0.908839	0.098449	1.19601	0.737292	0.022952	0.89867	0.899128	0.272786	0.903262	0.888327	-0.06042	0.976998	0.814359	0.213305	0.97058	0.489323	-0.003274	1.25707	0.730228	0.336352	1.80011	1.20801	0.041469	1.50818	0.614687	-0.310557	0.421393	0.467298
1556646_at	NaN	'NaN'	NA	0.279696	-0.238979	-0.505677	0.17315	-0.395073	-0.61205	0.118057	-0.390444	-0.369019	-0.145173	-0.655224	-0.786909	-0.109069	-0.389987	-0.498958	0.357245	-0.287711	-0.583508	0.097001	-0.166459	-0.73852	-0.005891	-0.705902	-0.899044	-0.009236	-0.886929	-0.865616	0.073773	-0.754294	-0.303302	0.740072	-0.350278	-0.453878	0.143772	-0.75271	-0.589735	0.125325	-0.642994	-0.497187
1556722_a_at	284805	'FLJ33706'	hypothetical LOC284805	-0.083693	-0.056551	0.210228	-0.036606	-0.245046	0.116523	-0.122631	-0.156765	0.223267	-0.113422	-0.196958	0.314459	-0.391862	-0.255396	-0.075332	-0.32872	-0.189684	-0.372472	-0.077556	-0.034906	0.314459	-0.352367	-0.035574	-0.085604	-0.268847	-0.602727	-0.103557	0.300151	-0.161378	0.056836	0.534081	-0.087056	0.034295	-0.023782	-0.39931	0.108966	-0.177997	-0.254251	0.028647
1556747_a_at	NaN	'NaN'	NA	-0.015398	0.078118	-0.142874	-0.079405	0.038713	-0.240106	0.020129	0.02617	-0.124885	0.114673	0.09992	0.234614	-0.024438	0.049758	-0.096053	-0.19952	0.004816	-0.101445	0.003169	0.003176	0.057368	0.110351	0.220717	0.276007	0.14383	0.087663	0.240343	0.13368	0.288582	0.066794	0.245068	0.292804	0.009622	-0.296065	0.022582	-0.140444	-0.150043	-0.268139	-0.2204
1556820_a_at	8847	'DLEU2'	deleted in lymphocytic leukemia 2 (non-protein coding)	-1.58568	-0.948774	-0.237832	-1.08166	-0.801012	1.11286	-1.47469	-0.494953	0.732782	-1.71808	-1.08366	-0.393633	-1.64771	-0.61534	-0.663139	-1.66778	-0.514302	-0.519407	-1.64674	-0.404442	-0.430256	-1.13926	-0.124212	-0.20845	-1.45127	-0.965662	-0.802449	-1.45907	-1.25376	-0.517387	-1.58047	-1.17936	-0.426763	-1.23409	-0.536607	-0.151358	-1.59475	-0.580706	-0.232628
1556821_x_at	8847	'DLEU2'	deleted in lymphocytic leukemia 2 (non-protein coding)	-2.368	-0.557104	-0.317521	-2.08441	-0.481433	0.661349	-2.06219	-0.750643	0.459438	-2.21378	-0.964022	-1.01035	-3.14634	-0.685604	-0.609642	-2.35433	-0.838002	-0.626791	-2.74099	-0.381089	0.174535	-2.88244	-0.286632	-0.624984	-2.25282	-1.13113	-0.883311	-3.30016	-1.42599	-1.64432	-1.95751	-1.24494	-0.557789	-1.96501	-0.95166	-0.469996	-1.70374	-0.565835	-0.034421
1556982_at	NaN	'NaN'	NA	0.105578	0.162075	0.071624	0.056457	0.034336	0.476971	-0.099574	0.000585	0.314176	0.215018	0.341294	0.246985	-0.074558	0.128856	0.138581	-0.450296	-0.290786	0.059385	0.087203	-0.106027	0.384047	0.181958	0.034478	0.048343	-0.005919	0.074894	0.283212	0.451696	0.551542	0.092052	-0.268236	-0.049177	0.277736	-0.023893	-0.226082	0.687651	-0.029497	0.024669	0.24705
1556988_s_at	9557	'CHD1L'	chromodomain helicase DNA binding protein 1-like	0.121179	-0.31591	-0.619814	0.133173	-0.151404	-0.943362	0.301431	-0.240146	-0.778678	0.168521	-0.302014	-0.649877	0.286122	-0.533771	-0.744128	0.270126	-0.244328	-0.727247	0.366332	-0.205003	-0.513778	0.545095	-0.261383	-0.541169	0.483471	-0.177365	-0.536134	0.091397	-0.463853	-1.18795	0.31255	-0.670957	-0.792727	0.49336	-0.281382	-0.393503	0.506333	-0.042591	-0.26928
1557000_at	339768	'ESPNL'	espin-like	0.597598	0.196902	0.0104	0.049912	0.025933	0.338208	0.14289	0.125001	-0.350769	-0.075297	0.184596	-0.148024	0.17965	0.413353	0.210232	0.299269	0.02471	-0.122079	0.546494	-0.318457	-0.045289	0.122107	0.001391	-0.080641	0.403422	0.402156	-0.181203	0.482785	0.048297	0.811232	0.276796	0.203262	0.200624	-0.103853	0.043358	0.140681	0.186126	0.139403	0.138561
1557047_at	55689	'YEATS2'	YEATS domain containing 2	0.410253	0.174293	0.11546	0.184611	0.127923	0.130652	0.180266	0.200992	0.005038	0.136104	0.526044	0.365999	-0.017363	0.255176	0.305285	0.092131	0.003961	0.061859	0.212562	0.17337	0.489677	0.182281	0.380441	0.278036	0.28079	0.139194	0.316797	0.335043	0.610349	0.464307	0.168036	0.409518	0.537851	0.206161	0.459993	0.521249	-0.043359	0.341785	0.140869
1557049_at	149478	'LOC149478'	hypothetical protein LOC149478	-0.160024	-0.277659	0.589319	-0.027233	-0.069495	0.759953	-0.019099	-0.256027	0.806438	0.009669	-0.681111	0.244692	0.556492	-0.103907	0.455695	0.190845	0.126689	0.035567	0.094171	-0.204912	0.663591	-6.00E-05	-0.141988	0.005711	0.05617	-0.72554	-0.31434	0.048963	-0.457282	-0.385484	0.157696	0.298496	0.487332	-0.156913	0.194184	-0.239424	-0.060817	-0.480969	0.045048
1557051_s_at	NaN	'NaN'	NA	-0.278769	-0.927359	0.261159	-0.342878	-0.611471	0.252765	-0.91223	-0.970097	-0.370851	-0.739154	-0.85155	-0.229624	-0.56789	-0.328365	0.048137	-0.355522	-0.599645	-0.138454	-0.956815	-0.937964	-0.310744	-0.730486	-0.803202	-0.550125	-0.358724	-0.928928	-0.798434	-0.802022	-0.844529	0.000187	-0.126858	-0.118927	0.041184	-0.511224	-0.954126	0.067856	-1.00681	-0.846503	-0.677876
1557053_s_at	7327	'UBE2G2'	ubiquitin-conjugating enzyme E2G 2 (UBC7 homolog, yeast)	0.330718	-0.06516	-0.808062	0.313565	-0.265788	-0.981725	0.266707	-0.208006	-1.07439	0.159082	-0.543466	-0.961057	0.054659	-0.711122	-0.923946	0.085495	0.048147	-1.08299	0.089906	-0.055672	-0.857731	-0.018809	-0.377739	-1.43446	-0.161764	-0.328144	-1.18601	-0.183818	-1.04567	-1.46008	0.12939	-0.578048	-1.01613	0.249315	-0.463072	-1.08149	0.200176	-0.076231	-0.674471
1557055_s_at	643837	'LOC643837'	hypothetical LOC643837	0.057281	-0.859796	-0.768256	0.173398	-1.11648	-0.814365	0.160269	-0.681721	-0.382251	0.256685	-0.977756	-0.462836	-0.165869	-0.799131	-0.51741	0.503409	-0.235907	-0.307746	0.113661	-0.536403	-0.768256	0.465803	-0.75129	-0.39718	0.396881	-0.44845	-0.715817	0.308625	-0.967945	-0.434539	-0.101852	-1.05256	-0.242664	0.469481	-0.766821	-0.008358	0.405966	-0.155197	-0.353735
1557067_s_at	55692	'LUC7L'	LUC7-like (S. cerevisiae)	-0.085144	-0.220568	-0.755838	-0.072159	-0.217397	-0.462728	0.237894	-0.268421	-0.54303	0.465068	-0.358027	-0.479966	0.286632	-0.274368	-0.39219	0.298189	-0.088969	-0.480754	0.282954	0.114296	-0.83696	0.077371	-0.38506	-0.377325	0.002446	-0.240858	-0.681966	-0.247101	-0.597516	-0.97845	-0.183711	-0.454785	-0.732234	0.170218	-0.458367	-0.863482	0.217255	-0.284877	-0.769504
1557071_s_at	51667	'NUB1'	negative regulator of ubiquitin-like proteins 1	0.191762	1.14287	0.750808	-0.022278	1.49465	0.89919	-0.065662	1.1656	1.21809	0.102748	0.675532	0.846373	-0.033694	1.63132	0.385944	0.102748	0.622866	0.673482	-0.131322	0.80713	0.515568	-0.237617	1.57422	0.248905	-0.058296	0.497531	0.534709	-0.155602	0.853157	0.193883	0.146536	2.18835	0.852278	-0.075595	2.08884	0.663306	0.105616	0.562569	0.323414
1557078_at	162394	'SLFN5'	schlafen family member 5	0.225896	0.860525	0.349743	-0.023772	1.18055	0.591282	0.651811	0.73295	0.446955	1.65737	2.02844	1.20707	1.88657	2.56687	1.41413	1.59708	1.87705	1.51476	0.778601	0.992466	0.731637	0.956096	1.37308	0.877571	1.26008	1.27805	0.857778	1.43267	1.77737	0.791072	0.321226	1.65239	0.388198	0.643411	1.54763	0.292908	1.45136	1.40981	0.546535
1557116_at	80830	'APOL6'	apolipoprotein L, 6	0.168474	2.39301	1.31223	0.070567	2.37107	1.15874	-0.107917	2.08469	1.4287	0.383025	1.94011	0.956557	0.234709	2.30712	1.19964	0.285481	1.93491	1.17793	0.737203	2.36031	1.49784	0.342296	2.08211	0.943471	0.287575	1.72226	1.49086	-0.133955	2.26741	1.21195	0.390595	2.7413	1.27009	0.36523	2.42425	1.65943	0.49938	1.96963	1.07362
1557121_s_at	NaN	'NaN'	NA	0.14038	0.109178	-0.675983	-0.050933	-0.013614	-0.043879	0.081648	0.232244	-0.53436	0.285973	-0.069911	-0.429819	-0.104844	0.16132	-0.174319	0.42975	0.408025	-0.334663	0.317064	0.270483	-0.343727	-0.000509	0.223034	-0.608849	-0.271129	0.164598	-0.294053	-0.208664	-0.510277	-0.297888	0.431094	-0.165167	-0.477845	0.557436	-0.199586	0.054496	0.51281	0.683631	0.126481
1557165_s_at	23276	'KLHL18'	kelch-like 18 (Drosophila)	-0.274357	-0.518947	-0.620243	-0.224498	-0.563814	-0.365007	-0.159901	-0.995277	-0.752616	0.638067	0.073015	0.015381	0.762256	0.000545	-0.11246	0.623141	0.056192	-0.19113	-0.09141	-0.391579	-0.600104	-0.024299	-0.320202	-0.220245	-0.211742	-0.383762	-0.193253	-0.262393	-0.483726	-0.51137	-0.312066	-0.860092	-0.683498	-0.064098	-0.558727	-1.3404	0.105997	0.063608	-0.418453
1557186_s_at	53373	'TPCN1'	two pore segment channel 1	-0.245104	-0.666787	-0.787995	-0.090393	-0.506203	-0.591425	-0.104613	-0.64582	-0.702058	-0.151831	-0.413115	-0.727707	-0.159827	-0.507808	-0.866619	0.157514	-0.146803	-0.470666	-0.260087	-0.741111	-0.761327	0.000632	-0.457896	-0.733343	-0.061552	-0.292799	-0.993133	-0.195767	-0.81141	-1.08553	-0.208549	-0.848633	-1.19329	0.067137	-0.701216	-0.786711	0.288067	-0.078763	-0.53606
1557203_at	645974	'PABPC1L2B'	poly(A) binding protein, cytoplasmic 1-like 2B	0.082646	-0.161713	-0.516893	-0.106275	0.029504	-0.35567	-0.252649	-0.003531	-0.273613	-0.103964	-0.161686	-0.404389	-0.101087	-0.230288	-0.236445	-0.165041	-0.373995	-0.323674	0.270264	-0.117319	-0.159226	0.291701	-0.211657	-0.067317	0.373682	-0.165994	-0.183306	0.121067	-0.018605	-0.267899	-0.015081	-0.013126	-0.357766	-0.016507	-0.196637	-0.553169	-0.294948	-0.133785	-0.484502
1557228_at	254102	'EHBP1L1'	EH domain binding protein 1-like 1	-0.041442	-0.242417	-0.212691	-0.000784	-0.208146	0.041825	-0.237556	-0.35436	0.042865	-0.481332	0.087014	0.173214	-0.163105	-0.009139	0.070194	-0.221717	-0.066476	0.061131	-0.164833	-0.150724	0.517175	-0.274092	0.332538	0.064726	-0.149535	0.196429	0.026462	-0.079597	0.34322	0.675642	-0.245514	0.359327	-0.135229	-0.017702	0.168425	0.200474	-0.081443	0.107106	0.156658
1557236_at	80830	'APOL6'	apolipoprotein L, 6	0.331745	3.3763	2.11284	0.442692	3.78087	1.79664	0.282659	3.39234	1.98982	0.276003	3.44035	1.80869	0.112044	3.71054	2.03257	0.505338	2.36969	1.75412	0.498452	3.22051	1.64664	0.203468	3.2083	1.60151	0.121301	2.38503	1.64958	-0.05031	3.31181	1.52059	0.240529	3.13993	1.79522	0.43014	3.68605	1.53966	0.328622	2.64922	1.62255
1557276_at	NaN	'NaN'	NA	0.421968	0.202425	-0.188437	0.276551	-0.00919	-0.454762	0.225205	-0.067897	-0.148811	0.101851	0.242849	0.288692	0.157985	-0.025014	-0.114358	-0.054468	-0.262606	-0.011304	0.356185	0.01511	0.021057	0.109212	-0.041848	0.499339	0.363216	0.312048	-0.176553	0.272094	0.467358	0.74055	0.237175	0.077788	0.222211	0.00295	-0.280393	0.159912	-0.177978	-0.115925	-0.088731
1557287_at	NaN	'NaN'	NA	-0.141591	0.152599	1.31354	-0.104123	-0.307788	0.825026	0.026108	-0.098308	0.950993	-0.006317	0.14331	0.924431	0.0572	0.22748	0.998348	-0.407595	0.149877	1.1206	0.10234	0.030229	0.944754	-0.423795	-0.044156	1.12568	-0.17789	-0.375183	1.12571	-0.31586	-0.206379	1.06183	0.19001	0.156829	0.905017	-0.099637	0.327285	1.81313	-0.502232	-0.003417	1.17961
1557293_at	440993	'LOC440993'	hypothetical gene supported by AK128346	-0.477171	-0.519507	0.165321	-0.04318	-0.963787	0.602581	-0.565438	-0.328423	1.06255	-0.534492	-0.819294	0.279751	-0.348078	-0.329265	0.374166	0.046897	0.0047	0.850481	-0.473463	-0.597371	0.629995	-0.236697	-0.430095	0.621061	-0.941245	-0.657509	0.309033	-0.515422	-0.963503	-0.093547	-0.805396	-0.97207	0.405851	-0.134668	-0.480734	-0.12292	-0.289146	-0.30309	0.748143
1557302_at	NaN	'NaN'	NA	-0.271927	-0.089675	-0.004734	-0.385653	0.174402	0.922053	-0.289573	0.15604	0.70249	-0.490211	-0.497446	0.063144	-0.293407	-0.151779	0.753039	-0.261819	0.050262	0.094655	-0.171133	0.654772	0.941965	-0.186119	-0.070331	0.255772	-0.163631	-0.306667	-0.367568	-0.621373	-0.216457	-0.729837	-0.067	-0.577966	0.639312	-0.32863	-0.754027	0.314059	-0.374735	-0.502415	-0.120649
1557303_at	30833	'NT5C'	5', 3'-nucleotidase, cytosolic	-0.196713	-0.01261	-0.270614	0.214686	-0.241363	-0.135701	0.403735	-0.102625	-0.250483	0.21809	-0.066672	0.006619	0.281719	-0.175578	-0.162898	0.409989	-0.045831	0.114689	0.493841	0.201	0.000685	0.00896	-0.181991	-0.472025	0.044713	-0.053518	-0.043743	0.069826	-0.187724	-0.28915	0.091553	0.266201	0.324213	-0.006278	-0.033137	-0.480028	-0.044325	-0.185446	-0.077913
1557352_at	6713	'SQLE'	squalene epoxidase	-0.665525	-0.766725	0.341402	-1.02887	-0.445558	0.442477	-1.12843	-0.792696	0.319085	-1.10638	-0.460307	-0.245134	-1.01926	-0.477624	0.230706	-0.925481	-0.514001	-0.239417	-1.18546	-0.466191	-0.296896	-1.15274	-0.444192	-0.134505	-0.929461	-1.14745	-0.094595	-1.04553	-0.514626	-0.104831	-0.665721	-0.696809	0.167155	-0.992044	-0.679726	0.592384	-0.713277	-0.552336	-0.220842
1557353_at	NaN	'NaN'	NA	0.180223	-0.283954	0.113815	0.356573	0.072948	-0.03001	0.278132	-0.164141	0.063805	-0.049273	-0.400438	-0.333569	-0.096822	-0.332649	-0.193749	0.55504	-0.43833	-0.41885	0.314629	-0.314557	-0.053604	0.321621	-0.209324	-0.267515	0.061555	-0.202885	-0.188761	0.337689	-0.268542	-0.275825	0.190631	-0.037673	-0.096048	0.455965	0.499919	0.072527	0.527644	-0.358564	-0.046453
1557359_at	285758	'LOC285758'	hypothetical protein LOC285758	0.188794	0.449788	0.795318	-0.000147	0.753052	1.296	0.593957	0.486231	1.10311	0.930309	0.466843	0.199414	0.935965	0.732741	0.529913	0.350482	0.683311	0.48284	0.279682	0.052723	0.383404	0.551276	0.978192	0.922715	0.31706	0.532729	0.397897	0.967543	0.74779	0.546875	0.564862	1.14119	0.847921	0.339466	1.31817	0.480525	1.00201	-0.048512	0.352324
1557370_s_at	23077	'MYCBP2'	MYC binding protein 2	-0.112206	0.398434	-0.106498	-0.499095	0.676953	-0.033839	-0.574385	0.451105	-0.138441	-0.085052	0.506075	-0.098017	-0.340714	0.623655	0.074605	-0.092128	0.637768	-0.227236	-0.135967	0.589189	0.113268	-0.247515	0.571364	-0.10487	-0.207937	0.457232	0.095555	-0.16835	0.424679	0.158438	-0.096668	0.641208	0.053875	-0.093233	0.704016	-0.212641	0.16191	0.996191	0.11793
1557394_at	22839	'DLGAP4'	discs, large (Drosophila) homolog-associated protein 4	0.050327	-0.322412	-0.067425	-0.114947	-0.508658	0.175056	-0.767088	-0.340024	0.548816	-0.611338	-0.72674	-0.620081	-0.437714	-0.657002	-0.250708	-0.562716	-0.599748	-0.747841	-0.304153	-0.716661	0.20096	-0.591032	-0.725058	-0.67621	-0.75544	-0.751302	0.221798	-0.692703	-0.702704	-0.192155	0.605068	-0.071631	0.448223	-0.522807	-0.73485	-0.300839	-0.472677	-0.694744	0.033207
1557409_at	NaN	'NaN'	NA	-0.15763	-0.094716	-0.162698	0.00511	-0.309473	-0.245558	-0.281218	-0.19945	-0.10258	-0.327386	-0.010294	0.052592	-0.204222	-0.092716	-0.200193	-0.246777	-0.300498	0.203085	-0.474768	-0.153547	0.275037	-0.575873	-0.06104	-0.145462	-0.257082	-0.269515	-0.449757	-0.75939	-0.42989	0.029225	0.019454	-0.153688	-0.126648	-0.460322	-0.585469	-0.112181	-0.156022	-0.243182	-0.112379
1557411_s_at	203427	'SLC25A43'	solute carrier family 25, member 43	-0.378841	-0.191082	-1.2275	-0.463826	-0.416927	-0.69496	-0.386267	-0.512073	-1.42453	-0.745566	-0.062385	-1.07166	-0.613383	-0.875138	-1.15965	-0.296982	-0.198531	-0.656862	-0.590928	-0.505808	-0.974405	-0.585627	-0.353443	-1.07864	-0.488903	-0.366793	-1.12486	-0.789846	-1.07975	-2.6865	-1.37901	-1.93637	-1.66568	0.100714	-0.677522	-1.04259	0.085439	0.312971	-0.430492
1557419_a_at	2182	'ACSL4'	acyl-CoA synthetase long-chain family member 4	-0.358584	-0.495795	-0.359575	-0.392056	-0.491491	0.156797	-0.429497	-0.024669	0.099757	-0.557767	-0.162995	-0.100371	-0.341521	-0.118873	-0.162995	-0.302443	0.085821	0.009874	-0.604962	-0.793429	0.098771	-0.417733	-0.100544	0.187681	-0.651748	-0.989604	-0.012923	-0.420209	-0.479876	-0.123433	-0.181675	-0.251767	0.022182	-0.044736	0.245163	0.299937	0.062555	-0.182761	0.455044
1557432_at	9462	'RASAL2'	RAS protein activator like 2	-1.29779	-0.284126	1.43917	-0.412391	-0.554091	1.52503	-1.82355	-0.001968	1.89752	-1.73353	-0.035588	1.16228	-1.64187	0.516206	1.05891	-0.928966	-0.133983	0.85841	-1.45934	-0.200487	1.21012	-1.09646	0.64241	0.487334	-1.71961	-0.308273	0.991451	-1.42777	-0.215098	0.743401	-1.17741	0.408114	1.05192	-1.29041	0.423791	1.40017	-0.95565	-0.710982	1.30461
1557450_s_at	440253	'WHDC1L2'	WAS protein homolog associated with actin, golgi membranes and microtubules-like 2 (pseudogene)	0.131442	0.13367	-0.142253	0.098931	-0.007793	-0.255723	-0.172199	0.06963	0.150144	-0.123683	0.447927	0.573385	-0.143568	0.313443	0.318398	-0.393506	-0.405266	-0.170315	0.023969	-0.150046	0.272457	-0.137717	0.417718	0.498206	0.093817	0.272991	0.583449	0.24439	0.564967	1.00957	0.264579	0.265242	0.306677	-0.190682	-0.006762	0.257218	-0.151694	-0.206872	-0.011323
1557455_s_at	56180	'MOSPD1'	motile sperm domain containing 1	0.028903	-0.29825	0.047544	-0.033584	-0.606651	0.163139	0.053566	-0.421084	0.198529	0.354	-0.009313	0.253956	0.21228	0.037387	0.503694	0.375596	-0.013099	0.509343	0.13223	-0.233516	0.275142	0.061804	-0.225397	0.452303	0.54516	0.034473	0.595644	0.123123	-0.158305	0.418303	-0.534227	-0.828475	0.299622	0.068867	-0.386497	-0.416676	0.260244	-0.018345	0.041907
1557458_s_at	6461	'SHB'	Src homology 2 domain containing adaptor protein B	-0.053294	-1.87294	-1.01637	0.006849	-2.35734	-1.55557	0.252114	-1.54239	-1.10726	0.095186	-1.55243	-0.942332	0.313106	-1.38504	-1.04871	0.326489	-1.17388	-1.34477	0.106825	-1.45436	-1.38474	0.525928	-1.49728	-1.23009	-0.012757	-1.46983	-0.500083	0.420899	-1.88911	-1.17858	-0.100169	-2.05993	-0.868329	0.660767	-1.59609	-0.433613	0.479582	-0.911287	-0.85816
1557480_a_at	116729	'DYSFIP1'	dysferlin interacting protein 1	0.673713	0.501701	0.711168	0.634905	0.280242	0.458471	0.741817	0.541054	0.550907	0.54532	0.577938	0.896897	0.628525	0.517236	0.59679	0.488073	0.079389	0.465399	0.675136	0.56279	0.873043	0.447889	0.589402	1.17802	0.46371	0.403187	0.745965	0.49611	0.649575	0.943644	0.680341	0.785556	0.88796	0.279037	0.447581	0.596524	0.372379	0.522993	0.697396
1557543_at	NaN	'NaN'	NA	-1.49858	-1.31115	0.571816	-2.30796	-1.349	0.896878	-2.03202	-0.368589	0.925516	-1.65146	-0.894346	0.138773	-1.37838	0.21567	0.697438	-1.64273	-0.30229	-0.099941	-1.44108	-0.222876	0.314745	-1.92981	-0.491766	-0.398629	-1.84871	-1.4243	-0.287462	-2.16312	-1.72177	-0.143641	-0.13286	0.078181	0.53493	-1.73532	-1.09217	0.379454	-1.43061	-1.55163	-0.906547
1557570_a_at	285084	'LOC285084'	hypothetical protein LOC285084	-0.005618	2.5225	3.86114	0.12574	2.18698	4.22349	-0.003706	2.42932	3.84329	0.386	1.89072	3.21315	0.296717	2.35946	3.34885	0.738049	2.32446	3.19076	0.158049	2.22269	3.59384	0.502661	2.56594	3.59428	0.411767	2.04015	2.71696	0.130429	2.63113	3.1015	0.461884	2.09476	3.4437	-0.180565	2.92341	3.4895	0.445582	2.32217	3.47055
1557582_at	55909	'BIN3'	bridging integrator 3	-0.113033	-0.127866	-0.069057	-0.135146	-0.138796	-0.204879	-0.226918	-0.39136	-0.259194	-0.115638	0.085419	0.028085	-0.121165	-0.101509	0.004543	0.109372	-0.221164	0.145057	-0.186923	-0.055341	-0.102537	-0.023451	-0.26949	-0.030526	0.006653	-0.090881	0.097606	-0.082556	-0.057189	-0.013913	-0.145097	-0.412776	-0.106974	-0.073407	-0.520364	-0.035428	-0.436903	-0.007699	-0.039263
1557586_s_at	51606	'ATP6V1H'	ATPase, H+ transporting, lysosomal 50/57kDa, V1 subunit H	-0.753528	-0.230793	1.59058	-0.411288	-0.191081	1.62546	-0.696653	0.350809	1.99987	-0.811249	-0.111132	0.601875	-0.897633	0.269918	0.944048	-0.919968	-0.279376	0.527914	-0.602424	-0.117398	0.848952	-0.850178	0.001087	0.382354	-0.72226	-0.272105	0.943297	-0.71331	0.165319	0.661198	-0.444696	0.694528	1.2761	-0.843159	0.649169	0.847203	-0.814276	-0.64803	0.722918
1557605_a_at	401312	'LOC401312'	LOC401318	0.040447	0.085808	0.042277	0.202055	-0.07074	0.184622	0.426328	0.125335	-0.178143	-0.274486	0.031687	0.004631	-0.176085	0.144791	0.264492	-0.088156	-0.290205	0.009624	-0.165399	-0.203407	-0.021079	-0.11235	-0.133364	0.1927	0.129062	0.104308	0.359376	0.170243	0.077112	0.275723	0.271844	-0.005006	-0.006903	-0.141519	-0.273046	0.065545	-0.226996	-0.198555	-0.029943
1557649_at	2582	'GALE'	UDP-galactose-4-epimerase	0.64885	0.19546	0.217231	0.632604	-0.159808	0.30661	0.370056	-0.013765	0.369891	0.315193	0.198593	0.122999	-0.099873	0.149057	0.153824	-0.050988	-0.227398	0.154976	0.554722	0.081778	0.502348	0.233449	0.122999	0.364201	0.344864	0.214626	0.077216	0.673772	-0.272389	-0.031857	0.676317	0.031855	0.276926	0.04758	0.376029	0.563484	0.376029	-0.010403	0.113884
1557651_x_at	2582	'GALE'	UDP-galactose-4-epimerase	0.191655	-0.063584	-0.110248	-0.078181	-0.429023	-0.597368	-0.005702	-0.216248	-0.417433	-0.349348	0.028936	-0.474985	-0.217205	-0.335083	-0.210524	-0.23889	-0.46764	-0.12289	0.190074	-0.153973	-0.044622	-0.172964	-0.553437	-0.147565	-0.071397	-0.401924	-0.545503	0.040537	-0.185442	-0.76072	-0.206307	-0.367866	-0.328273	-0.034221	-0.299492	-0.289656	-0.019972	-0.183911	-0.551348
1557666_s_at	158067	'C9orf98'	chromosome 9 open reading frame 98	-0.082715	-0.216147	-0.113728	0.049046	-0.212349	-0.129263	-0.146613	0.382521	-0.76036	0.004454	0.266427	0.259048	-0.417418	-0.173858	-0.141641	-0.409406	-0.33891	-0.107629	-0.077338	-0.408283	-0.147978	-0.118684	-0.014149	0.118734	0.294796	0.018838	0.355176	0.476139	0.262027	-0.12765	-0.00532	0.08863	0.108102	-0.314991	0.246629	0.028696	0.00586	-0.096632	-0.055967
1557675_at	5894	'RAF1'	v-raf-1 murine leukemia viral oncogene homolog 1	-0.221092	-0.32478	0.525864	-0.264158	-0.250839	0.479436	-0.72119	-0.068505	0.670443	-0.164739	-0.271114	0.214507	-0.621972	-0.396274	-0.075143	-0.306858	-0.089309	0.054653	-0.461178	-0.252613	0.299272	-0.307296	0.036926	0.028605	-0.472532	-0.728097	0.093044	-0.63465	-0.271367	0.202393	-0.016474	-0.147531	0.465002	-0.581772	-0.184234	-0.041059	-0.667931	-0.853367	0.026352
1557685_at	NaN	'NaN'	NA	-1.23028	-1.35292	-0.438261	-1.15306	-1.23298	-0.047199	-1.45466	-0.689897	0.006558	-1.58931	-1.65205	-0.626575	-1.56928	-1.45632	-0.593002	-1.5632	-1.21973	-0.924925	-1.37485	-1.41232	-0.631362	-1.17587	-0.844366	-0.746585	-2.0631	-1.70885	-0.606277	-0.937049	-1.51521	-0.850981	-1.64908	-0.683414	-0.466949	-1.37724	-1.19461	-0.407615	-1.10998	-1.87549	-0.552256
1557689_at	NaN	'NaN'	NA	-0.098728	-0.453635	-0.365753	-0.123892	-0.279578	-0.187874	-0.25323	-0.303712	-0.291131	-0.029227	7.80E-05	-0.084212	-0.249262	-0.258906	-0.177368	-0.362128	-0.490144	-0.243757	-0.115672	-0.378542	-0.309216	-0.24811	-0.390935	0.203115	-0.345147	-0.327484	-0.273471	-0.178245	-0.023381	-0.055961	-0.244122	-0.402361	-0.166516	-0.377008	-0.439141	-0.811885	-0.310947	-0.446171	-0.622912
1557712_x_at	NaN	'NaN'	NA	-0.045138	-0.228523	-0.0247	-0.089565	-0.194371	-0.57658	-0.334263	0.18975	-0.344443	-0.066776	-0.002569	-0.016004	-0.03931	-0.247383	0.077077	-0.238712	-0.381583	-0.147614	-0.24288	-0.224294	-0.245697	-0.038468	0.310608	0.299361	0.042544	0.132104	0.067425	0.10397	0.291381	0.242665	0.350552	-0.261904	0.103379	-0.241841	-0.380157	-0.182322	-0.279334	-0.337082	-0.156113
1557718_at	5527	'PPP2R5C'	protein phosphatase 2, regulatory subunit B', gamma isoform	-0.683694	0.060517	0.936293	-0.244167	0.117795	1.37341	-0.88283	0.25211	1.73548	-0.667893	-0.23748	0.676188	-0.789382	0.00166	0.209551	-0.457603	-0.165006	0.276722	-0.484285	-0.211082	0.662994	-0.203843	0.573381	0.344937	-0.945447	-0.690252	0.239907	-0.223781	0.762199	1.18889	-0.36018	-0.025985	0.67209	-0.727962	0.572689	1.42063	-0.256258	-0.100967	0.87468
1557804_at	NaN	'NaN'	NA	-0.918048	-0.138383	0.800308	-0.875487	0.345066	1.08278	-1.0657	0.72832	1.21827	-1.28132	-0.148035	0.153845	-0.906865	0.127478	0.152547	-0.74182	-0.089531	0.255992	-1.03113	0.018904	0.811721	-1.23629	0.541755	0.419585	-0.980216	-0.733318	0.088843	-1.05099	-0.246837	0.067114	-0.686438	0.457013	0.644113	-0.94358	1.0676	0.688492	-1.04788	-0.016542	0.816824
1557813_at	NaN	'NaN'	NA	0.506915	0.232959	0.228772	0.3497	-0.154579	0.613609	0.313181	0.626153	0.458694	-0.291351	0.440305	1.00684	-0.139027	0.308606	0.401028	0.042415	-0.037624	0.117864	0.327727	0.398905	0.756042	-0.060642	0.721363	0.606327	0.094742	0.134937	0.839282	-0.01533	0.733186	1.5693	0.543956	0.28916	0.27045	0.256573	0.210392	0.90057	0.421614	0.61152	0.902666
1557817_a_at	100131941	'LOC100131941'	hypothetical protein LOC100131941	0.149349	0.077734	0.509799	0.206305	-0.132556	0.281082	0.25737	0.499919	0.238469	0.109894	0.203037	1.01047	0.18446	0.195625	0.48513	0.189026	0.263444	0.49422	-0.097182	0.093465	0.300955	0.245719	0.080654	0.650532	0.265463	0.26648	0.234184	-0.088018	0.478279	0.468375	0.200213	0.275012	0.324188	-0.089494	0.352168	0.928007	0.189525	0.14501	0.638942
1557820_at	10939	'AFG3L2'	AFG3 ATPase family gene 3-like 2 (yeast)	0.381189	0.027915	-0.106854	0.342564	-0.154966	-0.199592	0.247578	-0.127962	-0.264238	0.431825	-0.106845	-0.065041	0.379652	-0.041818	0.021698	0.616006	0.289754	0.03904	0.228949	-0.073713	-0.351551	0.711594	0.309024	0.207607	0.571997	0.318379	0.175134	0.623469	-0.146354	-0.015367	0.273737	-0.667342	-0.209336	0.850932	0.141624	0.316993	0.787012	0.578622	0.463035
1557852_at	NaN	'NaN'	NA	-0.230242	-1.20627	-0.329057	-0.85146	-0.644023	-0.168719	-1.07115	-0.791626	-0.079032	-1.41529	-1.1015	-1.06173	-1.58086	-0.886171	-0.589157	-1.13613	-1.18627	-0.953164	-1.33297	-1.22207	-0.933401	-1.67144	-1.67823	-1.66463	-1.95561	-2.27315	-1.26227	-1.6059	-1.81184	-1.1498	-0.378124	-0.880313	-0.62517	-1.06279	-0.809739	-0.164913	-0.832712	-1.2589	-1.15085
1557905_s_at	960	'CD44'	CD44 molecule (Indian blood group)	0.54242	0.070728	0.053002	0.42689	-0.197335	0.201783	0.775035	0.033459	0.223055	0.828623	0.102213	0.241429	1.03993	0.26719	0.377583	0.566147	0.254157	0.513413	0.75208	0.178899	0.34474	0.271068	-0.322787	0.165193	0.150001	-0.293163	-0.492754	0.503136	-0.497792	-0.275314	0.099905	0.201096	0.099924	0.407949	0.114588	-0.211225	0.525538	-0.224793	0.013269
1557910_at	3326	'HSP90AB1'	heat shock protein 90kDa alpha (cytosolic), class B member 1	0.131305	0.06253	-1.17524	0.055035	-0.006962	-1.2938	0.197993	0.063378	-1.17244	0.677799	0.517211	-0.127868	0.688003	0.533883	-0.211392	0.532457	0.483196	-0.044551	0.395122	0.258156	-0.794183	0.381547	0.319684	-0.206085	0.477687	0.530719	-0.246205	0.459685	0.262014	-0.308258	-0.439303	-0.246623	-0.971568	0.323464	-0.00934	-1.42909	0.485604	0.502809	-0.448698
1557915_s_at	9446	'GSTO1'	glutathione S-transferase omega 1	0.144071	0.025806	0.046469	0.180765	-0.020961	0.040597	0.33166	-0.007396	0.046029	0.088238	-0.013258	-0.078424	0.167038	-0.033259	-0.012816	0.223277	-0.092126	0.122556	0.240606	-0.150857	-0.018331	0.184422	-0.223242	-0.193105	0.09823	-0.0363	-0.092221	0.128627	-0.055688	-0.189245	-0.084985	-0.001235	-0.294367	0.245046	0.232515	-0.104319	0.196915	-0.071372	0.066213
1557918_s_at	6566	'SLC16A1'	solute carrier family 16, member 1 (monocarboxylic acid transporter 1)	-0.066306	-0.779323	-0.965882	-0.036484	-0.310984	-0.769608	-0.079615	-0.356504	-1.2192	1.88152	0.225966	-0.878746	2.234	0.718869	-0.106305	1.48059	0.892859	-0.146376	0.73169	-0.008474	-0.677456	0.830501	-0.012423	0.16856	1.12903	0.739067	-0.46117	1.7319	-0.297365	-0.549585	-0.729417	-0.823586	-1.0481	0.635645	-0.881268	-1.23298	1.34271	0.711951	-0.7335
1557919_a_at	648232	'LOC648232'	hypothetical protein LOC648232	-0.118184	-0.9395	1.61235	-0.336241	-0.607796	1.29593	-0.216994	-0.632014	1.76324	-0.531563	-0.29911	0.938981	-0.439609	-0.575078	1.07138	-0.351551	-0.784253	1.20657	-0.297129	-1.07392	1.09589	-0.310072	-1.05907	0.926466	-0.508461	-0.763994	0.928718	-0.626444	-0.171576	1.17577	-0.180735	0.311462	1.65911	-0.334282	0.101665	1.679	-0.630625	-1.16446	0.828295
1557943_at	1267	'CNP'	2',3'-cyclic nucleotide 3' phosphodiesterase	0.227677	0.477219	0.203721	-0.12727	-0.078861	-0.154891	-0.130882	-0.043922	0.032815	0.123366	-0.012699	-0.078845	-0.146345	-0.057106	-0.283464	-0.032424	-0.418243	-0.225087	0.337422	0.179341	-0.230898	0.346237	-0.333831	-0.136323	0.154956	0.185268	-0.007485	0.271297	-0.245739	-0.442881	-0.17931	0.337079	0.076734	0.293237	0.113533	0.017974	0.02732	-0.121587	-0.317627
1557944_s_at	1500	'CTNND1'	catenin (cadherin-associated protein), delta 1	-0.107483	0.082099	0.058755	0.178286	0.317737	-0.104217	-0.251864	0.040381	-0.102913	0.151961	0.399104	0.031662	0.093497	-0.052629	0.029844	0.060457	0.319285	-0.198128	0.078739	0.328503	0.122707	0.015956	0.069598	-0.308576	0.376115	0.20419	-0.002671	0.114233	0.064942	-0.143547	0.263399	0.035643	-0.01262	0.058622	-0.207687	-0.021378	-0.023917	0.205258	-0.182789
1557950_at	9147	'SDCCAG1'	serologically defined colon cancer antigen 1	-0.762547	0.320315	0.518679	-0.331367	0.625206	0.889676	0.151541	0.399097	0.597748	-0.063501	0.584824	0.701493	-0.280006	1.00065	0.891221	0.399097	1.08771	0.846191	-0.094361	1.0795	0.951031	-0.034301	0.847832	0.9059	-0.180686	0.572645	0.641935	-0.001117	0.594031	0.45256	0.010657	0.638528	0.787292	-0.011506	0.391033	0.603162	0.125369	0.958725	0.802576
1557953_at	7586	'ZKSCAN1'	zinc finger with KRAB and SCAN domains 1	0.205091	-0.687053	-0.216669	0.223731	-0.757959	-0.064239	0.233352	-0.625358	-0.416829	-0.072473	-0.666808	-0.66667	-0.607477	-0.69001	-0.337094	0.350597	-0.089549	-0.26227	-0.393077	-0.543022	-0.561514	0.016632	-0.672561	-0.727942	0.127578	-0.522013	-0.40649	0.105264	-0.585498	-0.79276	0.456608	-1.27253	-0.506661	0.273635	-0.917375	-0.130918	0.377516	0.096749	-0.292951
1557954_at	55787	'CXorf15'	chromosome X open reading frame 15	-0.13402	-0.30588	-0.503577	-0.079728	-0.304285	-0.526076	0.059107	-0.339431	-0.655923	0.723717	-0.82105	-0.049378	0.83607	-0.25223	-0.196535	0.459504	-0.271049	-0.304166	0.195485	0.034621	-0.362337	0.142062	-0.442769	-0.221638	0.413417	0.015302	-0.18858	0.698901	-0.5612	-0.912547	0.160048	-0.499979	-0.107366	0.02418	-0.355455	-0.09956	0.500951	-0.107553	-0.331877
1557965_at	130916	'MTERFD2'	MTERF domain containing 2	0.172359	-0.414834	-0.36657	0.250637	-0.354904	-0.118777	0.040182	-0.512061	-0.2648	-0.093619	-0.675429	-0.460646	0.120201	-0.603243	-0.390426	0.265806	-0.295778	-0.319442	-0.067685	-0.448455	-0.302532	0.172115	-0.622407	-0.570973	-0.202526	-0.46008	-0.470119	-0.109998	-0.842463	-0.91188	0.067337	-0.650899	-0.401421	0.203138	-0.49626	-0.530646	0.081168	-0.44058	-0.318531
1557966_x_at	130916	'MTERFD2'	MTERF domain containing 2	-0.080174	-0.440415	-0.33552	-0.043489	-0.407187	-0.225961	-0.121981	-0.66502	-0.33167	-0.175852	-0.755134	-0.679605	0.148957	-0.625896	-0.56321	0.115638	-0.353531	-0.26207	-0.037459	-0.522955	-0.450727	0.021299	-0.580237	-0.494961	-0.158139	-0.478845	-0.651341	0.106754	-1.05686	-1.03824	-0.254289	-0.863917	-0.715428	0.14758	-0.630246	-0.366833	-0.1836	-0.318101	-0.49041
1557970_s_at	6196	'RPS6KA2'	ribosomal protein S6 kinase, 90kDa, polypeptide 2	-0.606498	-0.29085	-0.237884	-0.380726	-0.330665	0.357653	-0.333042	-0.257437	0.254625	1.07035	0.834391	0.988168	0.821658	0.946478	0.86059	1.16466	1.03943	1.33008	-0.359144	-0.681705	-0.158497	0.317712	0.369783	0.561545	0.297059	0.504627	0.413071	0.418187	0.292198	0.608434	-0.467836	-0.115935	-0.298246	0.705719	0.572894	-0.116965	0.796274	0.726749	0.314099
1557984_s_at	79657	'RPAP3'	RNA polymerase II associated protein 3	-0.626454	0.878916	0.110959	-0.742423	1.2223	0.156306	-0.209618	0.643446	0.250055	0.020082	0.916205	0.257952	-0.332342	1.34952	0.196647	-0.011296	1.0213	0.589598	-0.39159	1.04228	0.485602	-0.041411	1.27252	0.808757	0.130486	0.905096	0.268843	-0.14251	0.999838	0.453349	-1.34397	0.600455	0.067719	-0.264881	1.31753	-0.282694	0.156239	1.05807	0.514197
1557987_at	653786	'LOC653786'	otoancorin pseudogene	-0.829653	-0.715726	-0.649181	-0.636075	-0.929019	-0.258594	-0.716413	-0.305164	0.215104	-1.2633	-0.420352	-0.204056	-1.11674	-0.065962	-0.452493	-0.83825	-0.465545	-0.502745	-0.824277	-0.915897	-0.299626	-1.03103	-0.435815	-0.859117	-0.885611	-1.09844	-0.723748	-1.04485	-0.747697	-1.13495	-0.437277	-0.363223	-0.151684	-1.001	-0.315927	-0.746034	-1.12116	-0.874469	-0.068232
1557996_at	84820	'POLR2J4'	polymerase (RNA) II (DNA directed) polypeptide J4, pseudogene	-0.479307	-0.201245	-0.197289	-0.645836	-0.599743	0.352827	-0.206179	-0.299737	0.236518	-0.940054	-0.722123	-0.036438	-0.712034	-0.2437	-0.288665	-0.768259	-0.409951	-0.159972	-0.735482	-0.396627	0.236721	-1.07544	-0.06151	-0.230709	-0.702595	-0.528517	-0.522861	-0.854512	-0.696433	-0.021736	-0.387427	-0.42192	-0.018349	-0.483499	-0.128767	0.300308	-0.381509	-0.408821	0.486362
1558015_s_at	10097	'ACTR2'	ARP2 actin-related protein 2 homolog (yeast)	0.370617	-0.012308	-0.21187	0.208434	0.279058	-0.124592	0.44701	-0.075166	-0.2516	0.944217	0.78382	0.121508	1.40142	1.08447	0.403415	0.970249	0.775616	0.430985	0.546162	0.409798	-0.163329	0.585941	0.388785	0.3164	0.840935	0.526148	-0.027212	0.803715	0.5686	-0.060062	0.078312	0.382245	-0.315006	0.483865	0.314275	-0.683191	0.768215	0.39889	-0.272552
1558027_s_at	5565	'PRKAB2'	protein kinase, AMP-activated, beta 2 non-catalytic subunit	-0.417868	0.833538	0.568103	0.003339	0.844169	0.939665	-0.741951	0.581377	0.629604	0.077839	0.932038	0.511752	0.134626	0.756062	0.799436	0.456472	0.986008	0.656618	0.052522	0.68672	0.474423	0.360514	0.944672	0.67738	0.000403	0.804905	0.459065	-0.175975	0.387461	0.425982	0.637089	0.386863	0.537993	0.499945	0.432021	0.864453	0.328933	0.69222	0.522584
1558028_x_at	NaN	'NaN'	NA	0.821221	-0.474801	-0.253592	0.398317	-0.318777	0.145033	-0.034875	-0.220553	-0.047181	1.06921	0.222145	-0.243039	1.35516	0.771173	0.68093	0.736695	0.412899	-0.205994	0.369596	0.583002	0.115804	0.16958	0.061204	-0.434002	-0.001103	-0.424965	-0.55008	0.324802	-0.576922	-1.08798	0.694827	-0.04458	-0.022567	0.320414	-1.01893	-1.08798	0.76282	0.1868	-1.06417
1558044_s_at	118460	'EXOSC6'	exosome component 6	0.217576	-0.460386	-0.625001	0.045262	-0.218868	-0.611645	0.106186	-0.232155	-0.469048	0.228674	-0.422982	-0.336702	0.238989	-0.290235	-0.18818	0.185486	-0.025168	-0.489716	0.228614	0.086428	-0.419223	0.102571	-0.232155	-0.440011	0.376313	-0.340649	-0.225599	0.443162	0.038635	-0.471844	0.032367	-0.158128	-0.192542	0.075035	-0.081973	-0.548482	-0.06611	-0.350654	-0.469182
1558048_x_at	NaN	'NaN'	NA	-0.045692	0.183134	0.287266	0.392973	0.068987	0.104402	-0.2166	0.150006	0.038583	4.99657	5.59103	7.42381	5.13616	5.9542	7.4944	5.13958	4.85301	7.20907	0.228305	0.115631	-0.292314	5.06441	5.40651	7.10514	5.09115	5.69906	7.62076	5.50318	5.76822	8.40585	0.013652	-0.015575	4.22752	6.75067	6.92261	8.36141	6.47726	6.71146	8.04737
1558078_at	84820	'POLR2J4'	polymerase (RNA) II (DNA directed) polypeptide J4, pseudogene	-0.998764	-1.27852	-0.44609	-1.57894	-0.989946	0.037985	-1.49471	-0.723715	0.049796	-1.32949	-0.906244	-1.209	-1.22479	-0.790211	-0.944293	-1.29005	-0.865552	-1.2131	-1.65112	-1.04808	-0.399337	-1.15316	-0.96008	-1.34805	-1.49661	-1.51578	-1.53586	-1.66987	-1.27359	-1.51134	-0.469813	-0.270219	-0.479994	-1.71844	-1.7374	-0.277917	-1.94073	-1.33627	-0.601259
1558080_s_at	144871	'LOC144871'	NA	0.570743	0.018124	0.458473	0.08043	0.367168	0.981705	0.010346	-0.446568	0.355789	-0.202131	-0.408701	-0.355545	-0.633586	0.227142	0.613034	-0.284353	-0.405273	-0.412737	-0.96414	0.208753	-0.467824	-0.132335	-0.086638	0.197305	0.266091	-0.272118	0.199347	0.397073	-0.203508	0.27121	0.238624	-0.196942	0.172345	-0.062489	-0.101384	0.090877	1.0076	0.330883	-0.023696
1558093_s_at	9782	'MATR3'	matrin 3	0.424021	-0.010889	-0.535152	0.01211	0.017179	-0.406227	0.52173	0.066463	-0.470879	1.81986	0.941506	0.638834	1.45357	1.20389	0.626651	1.85125	1.29314	0.851823	0.844577	0.213251	-0.230776	1.45073	0.678719	0.712089	1.43182	1.01343	0.657231	1.29807	0.459297	0.166076	-0.270886	-0.295282	-0.098749	1.26043	0.645908	0.100539	1.57426	1.09228	0.465846
1558094_s_at	51244	'C3orf19'	chromosome 3 open reading frame 19	0.184577	-0.158677	0.141018	-0.183986	-0.141519	-0.274166	0.10547	-0.464854	-0.181982	-0.206729	-0.452764	-0.36711	-0.356116	-0.145616	-0.022614	0.024945	-0.271367	-0.028645	-0.156552	-0.50882	-0.321845	0.228804	-0.403834	-0.096454	0.208029	-0.242581	-0.302056	-0.09436	-0.198757	-0.141567	-0.167993	-0.550925	-0.076436	0.318587	-0.060476	-0.156145	0.270537	-0.23066	-0.320524
1558097_at	253143	'C22orf30'	chromosome 22 open reading frame 30	0.226713	-0.206095	0.305346	0.339878	-0.039058	0.308917	0.371682	0.059794	0.280142	0.265112	-0.219952	-0.020427	0.279819	-0.024199	0.219946	0.557587	0.078204	-0.097722	0.620949	0.214515	0.09739	0.326898	-0.004368	0.151967	0.21639	-0.157004	-0.159976	0.316405	-0.202219	-0.296772	0.826801	0.411059	0.246971	0.664639	0.109323	0.489448	0.55789	0.115948	0.197429
1558105_a_at	NaN	'NaN'	NA	-0.987898	-3.69391	-4.0282	-1.17052	-3.51131	-3.90852	-1.30964	-3.3534	-4.21733	-1.15751	-3.19151	-3.97262	-0.616047	-3.53249	-3.9052	-0.675318	-3.07975	-3.68758	-0.898707	-3.33778	-3.92572	-0.696608	-3.43645	-3.84558	-1.33664	-3.55598	-3.82781	-1.35732	-3.90443	-4.30648	-0.651591	-3.88766	-3.77854	-0.418837	-3.75353	-3.74471	-0.927087	-3.57172	-4.13934
1558111_at	4154	'MBNL1'	muscleblind-like (Drosophila)	-1.20637	-0.181331	1.25148	-1.16789	0.221801	1.88946	-1.17677	0.207037	1.5344	-0.661821	-0.098028	0.803037	-0.749361	1.05461	1.24136	-0.717576	0.256123	0.616112	-1.27202	0.232097	1.22553	-1.23947	0.535513	0.29597	-1.49794	-0.072718	0.219945	-0.778272	0.191712	0.651348	-0.737794	0.833693	0.903518	-0.85138	0.388904	0.670411	-0.78655	-0.45173	0.865756
1558136_s_at	6882	'TAF11'	TAF11 RNA polymerase II, TATA box binding protein (TBP)-associated factor, 28kDa	-0.215427	-0.333376	-0.278102	-0.121021	-0.124183	-0.14649	-0.064367	-0.27712	-0.266595	-0.331031	-0.42769	-0.621923	-0.200651	-0.275193	-0.33188	-0.266851	-0.322994	-0.276244	-0.124625	0.050735	-0.207642	-0.29459	-0.464682	-0.774096	-0.401498	-0.391478	-0.748745	-0.497222	-0.539581	-0.854585	-0.359786	-0.2344	-0.464476	-0.514447	-0.731887	-1.05759	-0.388051	-0.329002	-0.825795
1558142_at	23112	'TNRC6B'	trinucleotide repeat containing 6B	0.305131	-0.047656	-0.468002	0.361168	-0.420633	0.021899	-0.054047	-0.292003	-0.292056	-0.722363	-0.799314	-0.767767	-0.721382	-0.55498	-0.477272	-0.455538	-0.203751	-0.834186	-0.338218	-0.122109	-0.741068	-0.094162	-0.909604	-0.559625	-0.745609	-0.939294	-0.721754	-1.19281	-1.36122	-0.953775	0.281315	-1.34072	-0.370067	-0.158156	-0.864023	-0.484587	-0.309965	-0.213476	-0.446255
1558143_a_at	10018	'BCL2L11'	BCL2-like 11 (apoptosis facilitator)	-0.07888	0.358521	0.446058	-0.448236	0.371991	0.790123	-0.088753	0.044771	0.597516	0.798811	0.685102	1.10599	0.578808	0.734977	0.888682	0.22073	0.778189	0.857645	-0.041075	0.195925	0.682064	0.371584	0.409667	1.01087	0.511703	0.429124	1.1034	0.598782	0.449831	0.751615	-0.023317	0.796739	0.970938	0.315406	0.621523	0.66599	0.206979	0.39876	0.403402
1558152_at	100131262	'LOC100131262'	hypothetical LOC100131262	-0.175644	-0.224843	-1.26925	-0.219995	-0.200512	-1.37736	-0.507056	-0.171516	-1.21465	0.008619	-0.449919	-1.48396	0.480901	-0.444857	-1.20504	-0.200839	-0.087975	-1.25627	-0.040505	-0.18186	-1.38948	-0.131375	-0.218233	-1.14706	-0.254394	-0.381444	-0.959844	-0.123928	-0.301418	-1.16894	-0.117998	-0.357216	-1.35621	-0.210272	-0.233689	-1.45057	-0.131163	-0.280907	-1.07393
1558173_a_at	7798	'LUZP1'	leucine zipper protein 1	0.123865	-0.433344	-0.060458	0.071266	-0.232557	0.384404	0.039023	-0.429788	-0.197821	-0.392976	-0.773547	-1.24123	-0.194517	-0.648079	-0.68567	-0.305361	-0.6666	-0.652909	-0.535541	-0.567308	-0.649385	-0.861615	-1.43487	-1.34017	-0.690675	-1.45267	-1.24369	-0.519521	-1.07123	-1.31907	-0.073277	-0.62259	-0.757305	-0.275511	-0.719277	-0.225097	0.202522	-0.380989	-0.673072
1558201_s_at	22950	'SLC4A1AP'	solute carrier family 4 (anion exchanger), member 1, adaptor protein	-0.713115	0.149772	0.324622	-0.542231	-0.107959	0.239745	-0.473538	0.047901	0.297445	-0.61563	-0.097664	0.165425	-0.629663	-0.025622	0.276156	-0.305263	0.118027	0.393433	-0.708556	-0.05401	0.121537	-0.305137	0.148271	0.271347	-0.39417	0.090938	0.379215	-0.374402	0.163309	-0.02983	-0.825851	-0.361414	0.152481	-0.332376	0.197416	0.405749	-0.345825	0.229644	0.658174
1558211_s_at	6714	'SRC'	v-src sarcoma (Schmidt-Ruppin A-2) viral oncogene homolog (avian)	0.025802	-0.098017	0.14701	0.015071	0.165234	0.501752	-0.190562	0.23685	0.008494	0.427863	1.12894	0.350567	0.476889	1.01503	0.46797	0.232099	0.52203	0.842924	-0.019922	-0.149789	0.211875	0.17113	0.271758	0.86597	-0.203284	0.672646	0.077419	0.023587	0.840034	0.331811	-0.089598	0.243503	-0.024728	-0.003789	0.624979	0.045851	0.611247	0.482963	0.048865
1558214_s_at	1495	'CTNNA1'	catenin (cadherin-associated protein), alpha 1, 102kDa	0.02299	-0.075963	-0.347854	0.027134	-0.008405	-0.425491	-0.000407	-0.189577	-0.449575	1.54921	1.33868	1.15305	1.73128	1.22702	0.973566	1.41165	1.08159	1.19797	0.484189	-0.132587	-0.819023	1.06688	0.689832	0.856609	1.06583	0.548969	0.763396	0.998611	0.978664	0.388944	-1.14219	0.01229	-0.723694	1.18869	1.10493	-0.409817	1.48351	1.0913	0.809132
1558233_s_at	466	'ATF1'	activating transcription factor 1	0.134712	0.041978	0.027042	0.011069	0.138305	0.051625	0.459054	-0.255928	-0.038196	0.208123	0.011832	-0.486962	-0.217566	-0.005415	-0.261954	0.3966	-0.076721	-0.430087	0.086882	0.064652	-0.195244	0.18836	-0.181777	-0.07157	0.230675	-0.382339	-0.581094	-0.282411	-0.294985	-1.11545	-0.316925	-0.791322	-0.366933	0.541326	0.075083	-0.276237	0.552399	0.56132	0.116004
1558249_s_at	8675	'STX16'	syntaxin 16	-0.505728	0.188092	-0.112062	-0.259038	0.18467	0.107356	-0.092724	0.033658	0.184387	0.329592	0.453221	0.303201	0.286664	0.793693	0.3705	0.348912	0.436127	0.329373	0.046506	0.261633	0.402832	-0.345506	0.227759	-0.068656	0.024824	0.082698	-0.220813	-0.131745	0.079411	-0.057986	-0.449896	0.383289	0.14014	-0.056934	0.168589	-0.161926	0.214567	0.179456	-0.239121
1558290_a_at	5820	'PVT1'	Pvt1 oncogene (non-protein coding)	-0.32226	-0.087683	-1.27549	-0.029152	-0.681185	-1.47452	-0.281239	-0.370475	-1.42894	-0.509277	-1.0919	-1.63828	-0.495024	-1.00296	-1.77403	-0.119937	-0.3451	-1.46803	-0.453884	-0.156534	-1.28669	-0.665588	-0.529409	-2.1736	-0.791836	-0.538962	-1.83497	-0.654062	-1.3227	-2.03494	-0.27158	-1.107	-1.54023	-0.193026	-0.774468	-1.7927	-0.340509	-0.348482	-1.85365
1558292_s_at	284098	'PIGW'	phosphatidylinositol glycan anchor biosynthesis, class W	1.10381	0.202642	-0.61085	0.930201	0.001388	-0.909274	0.87198	-0.077455	-0.58154	0.976268	0.087229	-0.754279	1.09488	-0.075287	-0.543701	0.870287	0.058137	-0.723953	1.02311	0.199675	-0.709575	1.25183	0.211146	-0.456792	0.687454	0.120759	-0.560742	1.0422	-0.111262	-1.02043	0.561122	-0.363488	-0.496306	1.43179	0.522825	-0.509682	1.23202	0.557783	-0.523951
1558299_at	NaN	'NaN'	NA	0.164356	-0.071956	0.501455	-0.160456	-0.366752	0.968549	-0.213357	0.142942	0.60197	-0.247132	0.021382	0.232875	-0.281411	0.23408	0.262642	-0.123741	0.049265	0.469279	0.025477	-0.158582	0.452213	-0.3823	0.058727	0.147623	-0.473757	-0.153687	0.358955	-0.584099	-0.029252	0.734316	0.537373	0.285476	0.436758	-0.297298	-0.144092	0.500699	0.244869	-0.326742	0.263859
1558304_s_at	283989	'TSEN54'	tRNA splicing endonuclease 54 homolog (S. cerevisiae)	-0.120309	-0.021294	-0.191143	-0.042087	-0.267784	-0.185385	-0.259018	-0.165964	-0.103989	-0.137035	-0.160428	-0.025131	-0.226134	-0.292198	0.1051	-0.383214	0.046815	-0.021136	-0.14324	-0.111108	-0.328163	-0.085337	-0.236276	-0.428223	-0.214634	-0.037877	-0.4142	-0.209722	-0.357791	-0.193914	-0.19382	-0.27455	-0.169254	-0.525169	-0.494076	-0.399239	-0.430844	-0.172257	-0.240538
1558327_at	84243	'ZDHHC18'	zinc finger, DHHC-type containing 18	0.277991	0.131691	0.435651	0.359031	0.106018	0.047891	0.181644	0.156417	0.191805	0.053265	-0.072699	0.190482	-0.106262	0.142606	0.069255	-0.084956	-0.28073	-0.127853	0.209712	-0.048686	0.164381	-0.065923	-0.355208	0.131266	0.20379	-0.017208	-0.211983	0.259773	0.075533	0.064899	-0.075965	0.261531	0.072524	-0.026503	-0.039358	0.126974	-0.034483	0.095103	0.111651
1558393_at	3855	'KRT7'	keratin 7	0.11377	0.290794	-0.212195	0.270537	-0.068148	-0.126527	0.0791	0.039578	-0.087901	0.031748	0.188704	0.050917	0.389995	0.201626	-0.011479	-0.054056	-0.195842	-0.107748	0.258043	-0.012315	0.125854	0.121061	0.139455	0.062101	0.213397	0.248882	0.370819	0.403442	0.27976	0.139807	0.141175	-0.169119	0.236362	-0.029247	-0.019162	-0.126758	0.028956	-0.008111	0.038093
1558404_at	644242	'LOC644242'	hypothetical protein LOC644242	1.20406	-2.0595	-2.50179	1.11787	-2.59947	-3.13226	1.07989	-1.85497	-1.78449	0.617231	-2.19504	-2.17394	0.074711	-2.13104	-2.02268	0.682816	-1.4293	-2.05299	0.999995	-1.38997	-2.20294	0.615199	-2.26082	-2.30912	0.435186	-2.09846	-1.85437	0.357163	-3.48312	-2.19737	0.995155	-3.51085	-1.44517	0.825237	-2.98016	-1.72263	0.941465	-1.69942	-1.9401
1558407_at	64857	'PLEKHG2'	pleckstrin homology domain containing, family G (with RhoGef domain) member 2	0.29485	0.066225	0.065843	0.234375	-0.095752	-0.193424	0.226499	0.119467	-0.157286	-0.086382	0.327192	0.111612	0.193669	0.044766	0.029214	-0.267636	-0.039952	-0.108924	0.12945	0.005111	0.163074	0.082193	0.199733	0.209962	0.071421	0.056859	0.161249	0.29016	0.211216	0.114612	0.30367	0.155161	-0.005051	0.068601	0.197862	-0.009942	0.184708	0.196386	0.290691
1558426_x_at	80228	'ORAI2'	ORAI calcium release-activated calcium modulator 2	-0.115355	0.14647	0.037751	0.041874	0.108405	0.284991	-0.058929	0.202738	0.249645	-0.337884	0.03282	0.162743	-0.311416	-0.09278	-0.140574	-0.319264	-0.110924	0.085913	-0.187915	0.028541	0.210075	-0.256739	0.054716	0.185929	-0.328853	-0.122881	0.145887	-0.034899	0.206695	0.204913	0.079767	0.518408	0.268378	-0.158824	0.426139	0.286129	-0.353581	-0.227531	0.453809
1558459_s_at	401320	'LOC401320'	hypothetical LOC401320	-0.504689	-0.509668	-0.033909	-0.100989	-0.43137	-0.075223	-0.430644	-0.220229	0.249221	-0.249765	0.149538	0.175821	-0.453216	0.139543	0.494821	-0.212188	0.003695	0.190982	-0.757661	0.002551	0.420964	-0.541071	-0.160389	0.238018	-0.042149	-0.086075	0.252228	-0.597493	-0.062721	0.598005	-0.210205	-0.097967	-0.123354	-0.547243	-0.11584	0.328071	-0.189554	0.071738	0.249727
1558487_a_at	222068	'TMED4'	transmembrane emp24 protein transport domain containing 4	0.172186	0.489595	0.669565	0.252327	0.460836	0.672802	-0.153764	0.493354	0.549124	0.289399	0.425145	0.412244	0.091351	0.251121	0.543692	-0.000248	0.375846	0.417396	0.061648	0.462369	0.418242	-0.046743	0.562324	0.340087	0.114478	0.359615	0.412244	0.383462	0.455308	0.323849	0.228337	0.387857	0.523157	-0.030113	0.432189	0.427664	0.040797	0.652801	0.382063
1558501_at	26052	'DNM3'	dynamin 3	-0.756274	1.13947	2.98767	-0.069728	1.53307	3.20549	-0.709829	1.04626	2.7068	-0.823079	1.57378	1.88463	-0.310231	0.105159	1.81	-0.448907	1.03154	2.07128	-0.961408	1.0267	2.32655	-0.633506	0.693869	2.05873	-0.520122	0.9506	1.85827	-0.737231	1.07781	1.37954	-0.948604	-0.215219	1.98577	0.034185	0.21009	2.01063	-0.676333	1.1993	2.71323
1558502_s_at	26052	'DNM3'	dynamin 3	0.076093	0.651715	2.56361	-0.132313	1.27543	2.48478	-0.395931	0.420336	2.17479	0.029253	0.817842	1.50325	0.053521	0.419246	0.967876	0.000784	0.583134	1.97987	0.017118	0.533218	2.09934	-0.102883	0.510824	1.33828	-0.51254	0.687496	1.69699	-0.032519	0.479417	1.35314	-0.94687	0.257803	1.26242	-0.140093	0.134653	0.943596	-0.503918	0.534201	1.61118
1558504_at	NaN	'NaN'	NA	-0.33921	-0.382959	-0.368887	-0.21572	-0.419689	-0.064637	-0.347491	-0.462089	-0.229821	-0.093768	-0.135982	-0.072256	-0.244244	-0.208486	-0.064503	-0.030476	-0.126323	-0.179688	-0.330526	-0.274921	-0.054527	-0.377994	-0.123178	0.247015	0.012947	0.018495	0.030704	-0.164308	-0.117872	0.534399	-0.161646	-0.165313	-0.324006	-0.423702	-0.404559	-0.071518	-0.276573	-0.352497	0.165082
1558508_a_at	388722	'C1orf53'	chromosome 1 open reading frame 53	0.081812	0.285404	-1.46644	0.368469	0.410101	-1.30394	0.148772	0.025059	-1.6546	-0.431585	-0.368008	-2.14951	0.136518	-0.579785	-1.4247	0.228473	-0.077467	-1.51948	-0.224169	-0.13465	-1.73139	-0.122799	-0.511642	-2.0886	-0.517557	-0.779986	-1.33835	-0.3146	-0.796333	-2.10013	-0.619228	-0.599512	-1.64878	0.293476	0.429591	-1.75039	-0.090138	0.200671	-0.785422
1558511_s_at	57488	'FAM62B'	family with sequence similarity 62 (C2 domain containing) member B	-0.280168	-0.557513	0.039152	-0.23383	-0.771571	-0.01048	-0.459169	-0.704559	0.056939	-0.389957	-0.307272	-0.027158	-0.231995	-0.47577	-0.00397	-0.352469	-0.370355	-0.050777	-0.575317	-0.608889	-0.117491	-0.285615	-0.650857	-0.310238	-0.314212	-0.731323	-0.072167	-0.673251	-0.595686	-1.09919	-0.49177	-1.07349	-0.08774	0.01612	-0.615549	0.221665	-0.409253	-0.375999	0.08892
1558560_s_at	8548	'BLZF1'	basic leucine zipper nuclear factor 1	-0.289076	0.786162	1.18429	-0.386894	1.76606	1.42285	-0.633252	0.737426	1.08296	-0.381258	0.618101	0.194861	-0.28697	1.11225	0.532715	-0.542796	0.38525	0.708132	-0.68544	0.490826	0.825109	-0.496544	1.06401	0.378521	-0.167277	0.179378	0.066596	-0.592459	0.73964	0.404719	-0.193103	1.94497	0.885013	-0.450748	2.45711	1.10066	-0.149132	0.549613	0.818601
1558569_at	100131541	'UNQ6228'	hypothetical LOC100131541	-1.63383	-0.454604	0.126204	-1.55725	-0.643831	0.463229	-1.40167	0.102198	0.466603	-1.68717	-0.480562	-0.273102	-1.59809	0.052233	-0.601023	-1.51618	-0.424462	-0.348121	-1.58435	-0.77697	0.236946	-1.51239	0.320225	-0.429571	-1.98243	-0.690292	-0.382376	-1.60586	-0.222739	-0.342312	-1.20991	0.749908	0.1289	-1.58859	0.773879	-0.518099	-1.19217	-1.01901	0.071992
1558588_at	728855	'LOC728855'	hypothetical LOC728855	-0.634259	0.407308	0.025633	-0.556633	0.348055	-0.331371	-0.067365	0.145722	-0.241546	-0.05368	1.18812	0.063696	0.099468	1.47447	0.325845	0.224697	0.639786	0.171477	-0.154232	0.350621	0.214173	-0.106413	0.645208	-0.092081	-0.075167	0.310654	-0.291485	0.092173	0.543029	0.941187	-0.170021	0.899348	0.389131	-0.327694	0.727004	-0.046144	-0.010111	0.485253	0.042941
1558620_at	285268	'ZNF621'	zinc finger protein 621	0.304832	-0.378724	-0.268556	0.183328	-0.740985	-0.2294	0.144743	-0.412557	0.104309	0.210837	-0.134761	-0.054934	-0.214731	-0.208594	-0.261151	0.455103	0.156282	-0.058815	0.193244	-0.008699	-0.199632	0.489201	-0.045581	-0.21078	0.285672	-0.195644	-0.459088	-0.049398	-0.08493	-0.599118	0.180257	-0.384858	-0.237969	0.520785	-0.271516	-0.094	0.379326	-0.278847	0.203222
1558641_at	202051	'LOC202051'	hypothetical protein LOC202051	0.042457	-0.075192	-0.184589	0.010141	-0.072809	-0.045511	-0.231378	-0.18255	-0.151807	0.068364	0.204876	0.500986	0.065678	0.326506	0.256475	-0.139942	-0.238342	0.011766	0.136884	-0.150526	0.215845	0.055253	0.063572	0.275525	0.225158	0.063625	0.325333	0.224149	0.394579	0.893502	0.233951	0.193549	0.307869	-0.307847	-0.516487	0.030315	-0.197837	-0.217657	-0.032593
1558662_s_at	55024	'BANK1'	B-cell scaffold protein with ankyrin repeats 1	0.019968	0.818451	0.759825	0.110113	1.66058	1.02253	-0.369685	0.471047	0.616369	0.185238	0.97638	0.598874	0.056058	0.753067	0.521484	0.11163	0.058978	0.581286	-0.252369	0.891021	0.52774	0.25748	1.04714	0.467663	0.336847	0.966593	0.656749	0.27824	1.48606	0.506663	-0.145784	1.27774	0.215677	-0.003397	2.04307	0.243586	-0.070472	0.364727	0.358746
1558675_s_at	9147	'SDCCAG1'	serologically defined colon cancer antigen 1	-1.01302	0.149883	0.250571	-0.7183	0.047547	0.401616	-0.138306	-0.004219	0.526397	-0.830488	-0.020793	0.12866	-0.967084	0.177478	0.28991	-0.379659	0.304502	0.174065	-0.668197	0.243671	0.339471	-0.421043	0.177284	0.281491	-0.554502	0.059259	0.308838	-0.651937	0.060579	0.304932	-0.878463	-0.20632	0.169319	-0.293631	0.283507	0.509805	-0.106545	0.751924	0.64536
1558678_s_at	378938	'MALAT1'	metastasis associated lung adenocarcinoma transcript 1 (non-protein coding)	-0.849734	-0.540998	1.06812	-0.86299	-0.396743	1.4384	-1.47395	-0.415254	1.16141	-2.23656	-1.16003	0.374175	-2.0401	-0.252528	0.92786	-1.52378	-0.875616	0.131199	-1.91295	-0.658185	1.06229	-3.04065	-1.51701	-0.648343	-3.12089	-2.4557	-0.630785	-2.72675	-1.67254	0.24135	-0.51818	-0.053554	0.970654	-2.08388	-0.718744	1.69798	-1.21682	-0.915895	0.670485
1558685_a_at	158960	'LOC158960'	hypothetical protein BC009467	0.090156	0.044225	-0.221894	0.058725	-0.143642	-0.25641	0.008569	-0.041271	-0.365859	-0.063261	0.084361	-0.275398	0.157242	-0.083308	-0.352155	-0.116334	0.057693	-0.372739	0.04112	0.115333	-0.259566	0.01796	-0.065694	-0.601366	0.086704	0.249095	-0.342368	0.061422	0.041909	-0.494297	0.21278	-0.329304	-0.533761	-0.093251	-0.482084	-0.426682	-0.100858	0.173992	-0.355457
1558688_at	441461	'LOC441461'	hypothetical gene supported by BC030123	-0.013094	-0.383685	-0.086653	-0.145152	-0.240407	-0.160731	-0.249154	-0.122358	-0.373218	-0.099111	0.267016	0.317253	-0.177578	-0.174703	0.057813	-0.2879	-0.594766	-0.052893	-0.168994	-0.236063	0.012539	-0.070113	-0.040279	0.148509	0.007889	-0.063275	0.307492	0.154228	0.19003	0.520542	0.208389	-0.184294	0.114671	-0.511101	-0.565422	-0.112461	-0.364373	-0.436415	-0.184506
1558692_at	112770	'C1orf85'	chromosome 1 open reading frame 85	-0.116994	-0.065851	1.69885	-0.272931	-0.254951	1.77506	-0.264247	-0.284719	1.66943	-0.397128	-0.052496	1.1611	-0.186964	-0.220362	1.05002	-0.131418	-0.083863	1.19691	-0.300534	-0.19	1.11551	-0.357627	-0.251395	0.820601	-0.462772	-0.316753	0.734534	-0.636101	-0.377159	0.003967	-0.460564	-0.720615	1.12941	0.297692	-0.150601	1.25605	-0.983732	-0.180014	1.30125
1558693_s_at	112770	'C1orf85'	chromosome 1 open reading frame 85	-0.354281	0.076489	1.35837	-0.293033	-0.042707	1.62792	-0.508626	0.184952	1.44579	-0.5204	0.247356	1.23636	-0.251998	0.146992	1.34077	-0.108196	0.176958	1.34752	-0.483629	-0.047711	1.14637	-0.349039	0.145674	1.11013	-0.512757	0.116596	0.880042	-0.734386	0.07549	0.951737	-0.501364	-0.43802	0.994499	-0.342016	-0.139502	0.790103	-0.782113	-0.065957	1.10004
1558700_s_at	339324	'ZNF260'	zinc finger protein 260	0.717887	0.547975	0.56153	0.670988	0.774791	0.86888	0.437207	0.275053	0.748263	0.624929	0.391891	0.197183	0.459835	0.425532	0.527237	0.694901	0.937914	0.489525	0.252872	0.546868	0.513323	0.917973	0.761309	0.753238	0.496635	0.297045	0.230814	0.207812	-0.136303	0.021561	0.555844	-0.076207	0.423601	1.16492	0.310502	0.564702	1.05869	0.977496	0.642444
1558705_at	84913	'ATOH8'	atonal homolog 8 (Drosophila)	0.231743	-0.038054	0.084194	0.191733	0.055022	-0.187221	0.037402	-0.083659	-0.149314	0.096987	0.176446	0.106538	0.027884	0.060724	-0.018695	-0.03763	-0.033945	-0.139376	0.011693	-0.027204	0.168512	0.152925	0.073794	0.098732	0.259083	0.041998	0.186235	0.15317	0.099862	0.647953	0.268153	0.107671	0.176144	-0.11162	-0.102668	0.226054	0.108942	0.096674	0.129114
1558733_at	253461	'ZBTB38'	zinc finger and BTB domain containing 38	0.390423	0.363166	0.67932	0.250656	0.078566	0.919582	0.177655	0.255434	0.609715	0.629444	0.725599	0.975331	1.04714	0.824607	1.30948	0.458331	0.949078	0.995924	-0.043883	0.659585	0.72803	0.473235	0.607664	0.85657	0.55215	0.914819	0.735701	0.738682	0.893724	1.35861	0.597825	0.788027	0.981586	0.410005	0.730186	0.895797	1.26831	1.47942	0.924178
1558747_at	23347	'SMCHD1'	structural maintenance of chromosomes flexible hinge domain containing 1	-0.316701	1.26691	1.58893	-0.469187	1.52642	1.86431	-0.537288	1.25812	1.2343	-0.7623	1.06078	0.867833	-1.08343	1.38733	1.14837	-0.427036	1.12418	1.07583	-0.897891	0.675849	0.854297	-0.617726	1.09518	0.7315	-0.533959	0.64264	0.703685	-0.61622	1.20352	0.747999	-0.398906	1.16622	0.651943	-0.584747	1.41478	1.20003	-0.156376	1.16664	1.00459
1558761_a_at	158293	'FAM120AOS'	family with sequence similarity 120A opposite strand	0.462779	-0.049616	0.141467	0.289316	-0.061933	0.48919	0.25289	-0.179089	0.508809	0.395157	0.178202	-0.066219	0.221881	-0.026057	0.095794	0.397759	-0.053223	-0.017251	0.102053	0.057867	-0.000606	0.085367	-0.278225	-0.143671	0.13116	-0.599767	0.085621	0.313369	-0.4624	-0.09718	0.498841	0.264183	-0.006137	0.134219	-0.089995	-0.28432	0.406012	-0.178442	-0.33009
1558775_s_at	8439	'NSMAF'	neutral sphingomyelinase (N-SMase) activation associated factor	-0.352541	-0.599806	-0.792271	-0.626062	-0.521978	-0.753173	-0.149874	-0.811999	-0.659606	0.776994	0.344019	0.417609	0.739059	0.313838	0.116818	0.663752	0.04823	0.323279	-0.18311	-0.405521	-0.549509	0.171279	-0.293281	0.015512	0.035547	-0.21344	-0.132961	0.059581	-0.184355	-0.453633	-1.72962	-1.20146	-0.235046	0.332572	-0.432766	-1.68044	0.430134	0.176286	-0.163203
1558782_a_at	4802	'NFYC'	nuclear transcription factor Y, gamma	-0.484189	-0.339218	-0.445633	-0.46202	-0.232545	-0.278319	-1.11666	-0.324688	0.075806	-0.51285	-0.232545	0.532459	-0.45799	0.141146	0.547858	-0.393868	-0.163382	0.154428	-0.931662	-0.247592	-0.009432	-0.465141	-0.32682	0.295424	-0.45429	-0.067922	-0.087559	-0.940638	0.036953	0.881814	-0.153719	-0.050619	-0.082602	-0.46234	-0.495207	0.374436	-0.023233	-0.494224	0.47643
1558783_at	NaN	'NaN'	NA	-1.06236	-0.84538	-0.224687	-1.32852	-1.07935	0.247667	-1.32791	-0.752388	0.363933	-1.0854	-1.10476	-0.808805	-0.829096	-0.400908	-0.471211	-1.20049	-0.787783	-0.403103	-1.04895	-1.11085	-0.292991	-1.27372	-0.766056	-0.673874	-1.35851	-1.06796	-1.0483	-1.01901	-1.61919	-1.13083	-0.976822	-0.145456	-0.087862	-0.776677	0.355092	0.445268	-0.487976	-0.841026	-0.345734
1558784_at	NaN	'NaN'	NA	0.077714	-0.153196	0.075578	-0.03561	-0.304394	-0.018372	0.156807	-0.068897	0.090537	-0.058791	0.130402	0.160258	-0.164387	-0.227829	0.146049	-0.248761	-0.444462	-0.230613	0.035289	-0.128356	0.019763	0.062625	-0.123002	0.066179	0.671316	0.093037	0.243444	-0.086577	0.020608	0.536719	-0.231021	0.050438	0.016897	-0.300216	-0.130991	-0.043683	-0.197202	-0.225358	0.027701
1558801_at	NaN	'NaN'	NA	-1.03711	0.318048	0.750432	-0.893803	-0.085782	0.891447	-0.722967	-0.235418	0.940174	-0.928264	0.056051	0.702874	-1.02365	-0.24445	0.765499	-0.57913	0.115513	0.837335	-0.516148	0.224544	0.490333	-1.06858	-0.131968	0.524297	-1.13378	-0.328118	0.701806	-1.05532	-0.232316	-0.059458	-0.626296	-0.623117	0.612304	-0.528786	0.710101	0.575213	-0.768459	0.186482	0.862798
1558822_at	NaN	'NaN'	NA	-0.442922	0.199265	0.335361	-0.282009	-0.050019	0.447705	-0.235987	0.147813	0.965329	-0.350057	-0.037143	0.112767	-0.695199	0.336775	-0.036747	-0.215422	-0.216391	-0.320492	-0.197838	-0.003761	0.355694	-0.50928	0.154798	-0.005926	-0.571504	-0.35925	0.059819	0.064886	-0.406943	0.359951	-0.163872	-0.055791	0.063349	-0.486439	0.312559	0.333376	0.150611	0.072433	0.464652
1558836_at	NaN	'NaN'	NA	-0.396366	-0.355218	0.171278	-0.555401	-0.516019	0.039082	-0.612246	-0.555062	-0.151042	-1.19176	-0.597159	-0.264776	-0.693211	-0.341897	-0.161218	-0.765776	-0.900264	-0.555898	-0.411538	-0.320953	0.227956	-0.591065	-0.310598	-0.417593	-0.899326	-0.669583	-0.181141	-0.397701	-0.703787	0.155444	0.070839	0.517875	0.40125	-0.987589	-0.541152	0.314018	-0.862452	-0.742072	-0.168762
1558837_a_at	NaN	'NaN'	NA	-0.461669	-0.458544	0.026424	-0.527133	-0.396716	-0.222894	-0.947251	-0.565489	0.047227	-1.132	-0.640991	-0.231993	-0.993434	-0.359595	-0.334167	-1.28493	-0.950951	-0.478727	-0.642969	-0.465251	0.135351	-1.06224	-0.645787	-0.577609	-1.03102	-0.740958	-0.345499	-0.831992	-0.492722	-0.052741	-0.132706	0.116704	0.156994	-0.844502	-0.267479	0.033136	-0.944478	-0.903093	-0.084906
1558856_at	63950	'DMRTA2'	DMRT-like family A2	-0.268365	0.317657	0.649122	-0.481114	0.472418	0.719223	-0.870368	-0.010676	0.508454	-0.696097	0.109199	0.496005	-0.629554	0.186459	1.15928	-0.070537	-0.155655	0.906495	-1.13611	-0.547288	0.171277	-0.731442	-0.084877	0.404514	-0.202415	-0.337224	0.978137	-0.558004	0.285925	0.538361	-0.448125	0.562149	0.583088	-0.330995	0.877517	1.06007	-0.362113	0.057628	0.499873
1558882_at	401233	'LOC401233'	similar to HIV TAT specific factor 1; cofactor required for Tat activation of HIV-1 transcription	0.155266	0.222133	0.089357	0.13312	0.283797	-0.001276	0.198321	0.264083	0.217256	-0.124764	0.34608	-0.414564	-0.298211	0.296149	0.084704	-0.030504	0.584966	0.002786	-0.118708	0.837435	0.186053	-0.120644	0.460643	0.021009	-0.080346	0.196723	-0.064052	-0.464483	0.095203	-0.172319	-0.037843	0.040964	-0.279431	0.656111	0.31177	0.161823	0.253214	1.06258	0.163958
1558914_at	51029	'FAM152A'	PPPDE peptidase domain containing 1	0.336367	-0.075013	-0.017684	0.298938	-0.135389	-0.194001	0.004712	0.066648	0.113712	0.038984	0.073898	0.060232	-0.26335	-0.127776	0.027604	-0.041203	-0.184757	-0.125559	0.172125	-0.194001	0.076923	0.188048	-0.189413	0.078754	0.085785	0.015834	-0.232483	0.111663	0.132105	0.041327	0.033229	-0.183766	-0.086765	0.440521	-0.066097	0.289831	-0.203299	-0.194758	-0.117834
1558942_at	91661	'ZNF765'	zinc finger protein 765	0.681653	0.584067	1.04875	0.464173	0.845708	0.855867	0.383363	0.74591	0.807672	0.996523	0.925059	1.09912	0.840532	0.859214	1.02286	0.626705	0.51568	0.816487	0.680458	0.625102	0.833212	0.669331	0.880737	1.00439	0.932919	0.902931	0.895992	0.735235	0.9747	1.05366	0.633112	1.01696	0.937607	0.504426	1.14791	0.351374	0.538214	0.230352	0.782469
1558943_x_at	91661	'ZNF765'	zinc finger protein 765	0.346931	0.600059	0.810648	0.507945	0.718054	0.520601	0.24466	0.626101	0.834478	0.443629	0.648253	0.844484	0.389377	0.851746	0.971605	0.514525	0.577682	0.72076	0.536155	0.608356	0.641448	0.563012	0.796958	0.862065	0.657658	0.295961	0.79742	0.68739	0.82885	0.869708	0.373074	0.953162	0.961374	0.619512	1.22553	0.875818	0.442569	0.400482	0.521389
1558953_s_at	22897	'CEP164'	centrosomal protein 164kDa	-0.000888	0.504389	0.308414	-0.222883	0.508825	0.401771	-0.027194	0.595755	0.35046	-0.683033	-0.084542	-0.534828	-0.448807	0.165911	-0.349325	-0.259042	0.204629	-0.135354	-0.283465	0.474048	0.042939	-0.410784	0.226656	-0.259253	-0.666832	0.092465	-0.483669	-0.920708	0.021879	-0.411165	-0.262106	0.477246	-0.295138	-0.196084	0.707182	-0.140552	-0.283801	0.416192	0.197589
1559038_at	4735	'SEPT2'	septin 2	-0.598808	-0.189427	0.73603	-0.338925	0.087646	0.75224	-0.828431	0.118409	0.739527	-0.868006	-0.557545	0.150094	-0.389458	-0.071179	0.354588	-0.410481	-0.128364	-0.132993	-0.516046	-0.045727	0.639484	-0.578023	0.22499	0.04448	-0.502583	-0.517527	0.182029	-0.272405	-0.425664	0.40386	0.107766	0.094353	0.605103	-0.385776	-0.035565	0.808599	-0.18891	-0.187151	0.990267
1559048_at	57597	'BAHCC1'	BAH domain and coiled-coil containing 1	0.360962	0.179374	-0.136556	0.218546	0.516196	-0.320695	0.049102	0.26971	-0.181487	0.349432	0.381482	0.583261	0.355387	0.23823	-0.072397	-0.206646	0.10968	0.107663	0.414475	0.309419	0.309309	0.364311	0.422615	0.485487	0.326964	0.257224	0.24992	0.385593	-0.021766	1.27517	0.337937	0.234588	0.070449	0.242836	0.4575	0.512862	0.420746	0.330188	0.440416
1559051_s_at	115004	'C6orf150'	chromosome 6 open reading frame 150	-0.93417	2.4501	1.73546	-0.26513	3.02233	1.15684	-1.04329	2.47333	1.58805	0.179653	2.60283	1.25078	0.302903	3.02569	1.58004	0.306656	2.09679	1.63916	-0.296628	2.43921	1.62879	-0.23876	2.43722	1.16876	0.153751	2.06022	1.04267	-0.878315	2.9622	0.891332	-0.331172	4.08573	1.64588	-0.533176	3.60193	0.691923	0.119494	2.06174	1.03893
1559052_s_at	5062	'PAK2'	p21 protein (Cdc42/Rac)-activated kinase 2	-0.425105	-0.287824	-0.120257	-0.326058	-0.169827	-0.106913	-0.355885	-0.273101	-0.201069	0.388905	-0.033736	0.011968	0.316948	0.147354	0.101443	0.433069	0.028233	-0.006226	-0.035445	-0.059769	0.170867	0.214272	-0.021928	0.051779	0.247719	0.091512	0.081024	-0.002822	-0.024549	-0.332054	-0.260419	0.287043	0.005718	0.274207	0.006257	-0.327086	0.275546	-0.116039	-0.006532
1559064_at	9972	'NUP153'	nucleoporin 153kDa	0.32231	0.301032	-1.16496	0.346464	-0.113933	-1.07368	0.505735	-0.181063	-0.970948	0.304751	-0.216265	-0.965665	0.661997	-0.171537	-1.019	0.206147	-0.116121	-1.22171	0.41943	-0.239529	-1.21365	0.324229	0.085259	-0.980048	0.026797	-0.055316	-0.724241	0.758318	-0.291316	-1.35713	0.108792	0.208205	-1.1479	0.464757	-0.506841	-1.11983	0.06054	-0.137213	-1.19306
1559078_at	53335	'BCL11A'	B-cell CLL/lymphoma 11A (zinc finger protein)	-0.350333	-0.237072	-0.695277	-0.339685	-0.517403	-0.72023	-0.141667	-0.325502	-0.617795	-0.234761	-0.812534	-0.8777	-0.259737	-0.236322	-0.562198	-0.224385	-0.244704	-0.537931	-0.16828	-0.432499	-0.515905	-0.298085	-0.198327	-1.05129	-0.175611	-0.680968	-0.837937	-0.042846	-0.506786	0.124816	-0.085221	-0.360183	-0.45794	-0.290289	-0.279063	-0.570371	0.159539	-0.127641	-0.930408
1559156_at	NaN	'NaN'	NA	-0.163272	-0.03758	0.938495	-0.273716	-0.159685	1.72439	-1.20286	0.179488	1.5352	-0.786488	-0.180228	0.103826	-0.664072	0.460094	1.33719	-0.554266	-0.342728	0.161906	-0.433214	-0.063859	0.923861	-0.552279	0.2615	0.469841	-0.983391	-0.200579	-0.121809	-0.847281	-0.63941	0.405583	0.122028	0.613284	1.16187	-0.598538	-0.304871	0.680667	-0.390627	-0.326612	0.328868
1559167_x_at	255027	'MPV17L'	MPV17 mitochondrial membrane protein-like	0.029198	0.018303	0.06163	0.06938	-0.105021	0.060873	0.065175	-0.111811	-0.153816	0.202989	0.337562	0.528456	0.007456	-0.141435	0.319849	-0.245138	-0.195668	0.015312	-0.028378	0.061514	0.185342	-0.147095	0.096408	0.299684	0.07425	0.06227	0.350885	0.141489	0.105195	0.303549	0.016183	0.038539	0.114579	-0.285761	-0.286903	0.051722	-0.027139	-0.164712	0.056644
1559204_x_at	3845	'KRAS'	v-Ki-ras2 Kirsten rat sarcoma viral oncogene homolog	-0.027015	-0.332807	-0.189631	0.020016	-0.041212	-0.156666	0.162629	-0.174332	-0.268478	-0.361207	-0.14569	0.358876	-0.078821	0.000618	0.253482	-0.264061	-0.391445	0.080011	0.02486	-0.321366	0.014194	-0.000135	0.048815	0.081805	0.221671	0.079052	0.318643	0.148384	0.346166	1.1141	0.117514	-0.027727	0.027413	-0.102917	-0.077636	0.467778	0.121801	0.053168	0.317416
1559218_s_at	4802	'NFYC'	nuclear transcription factor Y, gamma	0.349036	-0.177288	-0.339254	0.280538	-0.287984	-0.207074	0.378878	-0.147237	-0.209214	0.522834	-0.161409	-0.199502	0.627404	-0.044744	0.051038	0.683132	0.104319	-0.195901	0.736811	0.109906	0.105774	0.086181	-0.727477	-0.660646	0.033842	-0.476334	-0.617836	0.063882	-0.43047	-0.917926	0.472263	0.309401	-0.113159	-0.193054	-0.883909	-1.07381	-0.118801	-0.646587	-0.978601
1559227_s_at	7428	'VHL'	von Hippel-Lindau tumor suppressor	0.462846	0.039347	0.252967	0.387935	-0.052482	0.305993	0.218212	0.053819	0.150099	0.354835	-0.042095	0.247788	0.437282	-0.114989	0.368763	0.181958	0.029136	0.198584	0.50908	0.403655	0.154741	0.258092	0.119083	0.280153	0.254127	-0.028288	0.188523	0.305237	-0.038047	0.305979	0.699888	0.108559	0.230238	0.756156	0.323169	0.118838	0.708125	0.513905	0.008205
1559263_s_at	340152	'ZC3H12D'	zinc finger CCCH-type containing 12D	-0.256403	1.21828	0.665196	-0.354914	1.31396	0.993544	-0.512979	0.988068	0.542271	-0.64278	1.04523	-0.322413	-0.389208	0.909919	-0.066045	-0.358404	0.853712	0.219868	-0.587872	1.0681	0.435543	-0.267297	1.30849	0.12158	-0.548496	0.846194	-0.164603	-0.732807	0.703531	-0.602334	-0.357637	0.702568	-0.311659	-0.311069	1.06567	-0.53043	-0.739216	0.949731	0.125936
1559382_at	79086	'C19orf42'	chromosome 19 open reading frame 42	0.551737	0.359748	0.305295	0.610587	0.264865	0.622987	0.650839	0.339547	0.549071	0.539305	-0.10437	0.338182	0.740192	0.200431	0.220464	0.760975	0.244639	0.267208	0.429336	-0.035495	0.046139	0.478689	0.281565	0.280338	0.465278	0.417609	-0.080689	0.687816	0.144229	0.15371	0.573592	-0.09856	0.318955	0.857137	0.337278	0.409992	0.391178	0.106456	0.16278
1559388_a_at	66004	'LYNX1'	Ly6/neurotoxin 1	-0.013199	-0.145466	-0.315419	-0.030559	0.032342	-0.268342	0.211065	-0.078834	-0.483186	-0.281591	-0.330728	-0.585733	-0.141379	-0.609237	-0.388687	-0.683163	-0.536137	-0.49599	0.107722	-0.388687	-0.035722	-0.177577	-0.211731	-0.171756	-0.26683	-0.109931	-0.122478	0.157269	-0.235067	-0.363133	-0.001318	-0.337007	0.053707	-0.170473	-0.300668	-0.457483	0.360767	0.255164	-0.411041
1559391_s_at	NaN	'NaN'	NA	-0.278627	0.688516	1.47788	-0.639251	0.640744	2.40952	-0.907762	0.925182	2.28018	-1.38567	0.033545	0.703953	-0.570893	1.23052	0.843053	-0.852609	0.235312	0.71561	-0.866461	0.381015	1.08546	-1.38595	1.11914	0.96826	-1.23972	-0.16954	0.412702	-1.05323	-0.026409	0.463115	-0.425906	0.702485	1.3631	-0.228472	1.64998	1.75723	-0.100867	-0.104877	1.37392
1559397_s_at	78994	'PRR14'	proline rich 14	0.03095	-0.06252	-0.313299	0.053404	0.002134	-0.149019	0.04197	-0.197682	-0.231222	0.122028	-0.317696	-0.176862	-0.003036	-0.051884	-0.045837	0.202944	0.355687	0.180807	-0.122321	-0.053902	-0.177219	-0.444393	-0.728411	-0.774931	-0.1577	-0.268969	-0.79883	-0.718875	-0.505866	-1.14071	-0.593205	0.152768	-0.192695	-0.173081	-0.487077	-0.889973	-0.727762	-0.089443	-0.884239
1559399_s_at	54819	'ZCCHC10'	zinc finger, CCHC domain containing 10	0.277176	0.163004	0.069406	0.570359	0.366029	0.036175	0.609732	0.217108	-0.028271	0.293924	-0.207593	-0.632735	0.338518	-0.142923	-0.383866	0.441421	0.059172	-0.296369	0.302081	-0.04471	-0.458619	0.186205	-0.172413	-0.932276	0.046211	-0.217465	-0.615368	-0.010152	-0.177166	-0.703993	0.305987	0.371849	-0.60293	0.387101	0.455032	-0.569956	0.15728	-0.296595	-0.400347
1559436_x_at	NaN	'NaN'	NA	-0.433523	-0.362625	-0.128977	-0.425137	-0.38274	-0.034786	-0.468079	-0.53964	-0.05341	-0.945213	-0.660722	0.06876	-1.12233	-0.351172	-0.141846	-0.836217	-0.58202	-0.194985	-0.874931	-0.527792	-0.256209	-0.627463	-0.279795	0.126863	-0.60817	-0.349574	0.041092	-0.430754	-0.375745	0.910274	-0.450832	-0.290184	-0.0504	-0.431513	0.087244	0.59401	-0.380391	-0.333697	0.532984
1559467_at	NaN	'NaN'	NA	-0.257824	-0.44892	0.100713	-0.272546	-0.693593	0	-0.217089	-0.392177	0.077013	-0.534724	-0.40248	0.031143	-0.557098	-0.397271	-0.140022	-0.045985	-0.51795	0.010452	-0.269828	-0.709749	-0.440591	-0.128597	-0.26177	0.0902	-0.229425	-0.47516	-0.103707	-0.296729	-0.129599	0.502699	-0.165644	-0.51707	-0.042365	0.04808	-0.362012	0.440419	-0.056164	-0.336213	0.1772
1559502_s_at	126364	'LRRC25'	leucine rich repeat containing 25	-0.133647	-0.75276	-0.848984	-0.403417	-1.08798	-0.820557	-0.573852	-1.16735	-1.22993	-0.778251	-0.929499	-1.35714	-1.01704	-1.28212	-1.19315	-0.365122	-0.548897	-0.774555	-0.291886	-0.554615	-0.988424	-0.575552	-1.30118	-1.48925	-0.722682	-0.747692	-1.7801	-1.35157	-0.909913	-0.893907	-0.563485	-0.899411	-1.499	-0.61117	-1.69704	-1.34166	-0.975328	-0.621826	-1.11437
1559530_at	NaN	'NaN'	NA	0.297776	1.22557	0.795166	0.440515	1.17325	0.882882	0.589291	1.15999	0.958091	0.662584	1.09288	0.685037	0.538876	1.22128	0.638875	0.663248	0.920425	1.01241	0.516671	0.593485	0.622056	0.320933	0.83049	0.62081	0.266039	0.901596	0.487881	0.278971	1.14147	0.84265	-0.012148	1.09304	0.300109	0.593714	1.55057	-0.118901	0.517689	0.841584	0.931348
1559582_at	23433	'RHOQ'	ras homolog gene family, member Q	0.036777	-0.026392	0.297767	-0.315766	-0.3451	0.203962	-0.105714	0.035197	0.065806	-0.220686	0.026436	0.073269	-0.025213	-0.094281	0.226869	-0.420404	0.006226	0.079855	-0.342316	-0.072939	0.426178	-0.272857	-0.070085	0.048086	-0.400974	-0.192204	0.083309	0.102082	-0.311482	-0.010047	0.439769	-0.208824	0.419015	0.223513	-0.455131	0.225802	0.274742	0.114078	0.34902
1559584_a_at	283897	'C16orf54'	chromosome 16 open reading frame 54	0.165564	-0.258917	0.438891	0.384267	-0.155327	0.344837	-0.471877	-0.320876	0.304422	-1.00264	0.024727	-0.156899	-1.05092	-0.32175	0.102131	-0.110051	-0.452142	0.112002	-0.642685	-0.155629	-0.065236	0.18755	-0.160757	-0.112623	-0.471008	-0.532331	-0.153228	-1.39729	-0.724957	-0.627056	-0.783984	-1.53729	-0.182625	0.130147	-0.438434	0.263372	-0.602894	0.035426	0.368349
1559675_at	NaN	'NaN'	NA	0.121942	-0.066759	0.134728	-0.049569	-0.07547	0.013887	0.159214	-0.059395	-0.052845	0.040964	0.22156	0.284835	0.163898	0.034456	0.202207	-0.005267	-0.239998	0.16785	-0.009358	-0.293759	0.470271	-0.002373	-0.15174	0.363709	-0.113177	-0.313203	0.317392	-0.144237	-0.019933	0.359726	-0.175098	0.112253	0.580232	-0.173903	0.009314	0.221212	-0.195276	-0.193766	0.184309
1559682_at	147166	'TRIM16L'	tripartite motif-containing 16-like	0.177203	0.086869	0.161924	0.147754	-0.145782	0.16933	0.102551	0.122953	-0.105164	0.073099	0.219692	0.187029	-0.060286	0.123314	0.211091	-0.238165	-0.235418	-0.049968	0.151532	0.116086	0.152746	-0.078019	0.294219	0.280224	0.095008	0.110327	0.123759	0.064946	0.180853	0.289174	0.240307	0.114692	0.367139	-0.277309	-0.116138	0.19336	-0.051592	-0.065862	-0.135689
1559716_at	125476	'C18orf37'	INO80 complex subunit C	-0.11756	-0.346264	-0.28741	-0.310498	-0.37259	-0.569887	-0.086433	-0.285209	-0.461531	-0.041594	-0.285209	-0.038249	-0.249822	0.033734	-0.101942	-0.232963	-0.188086	-0.002099	-0.135401	-0.188544	-0.258538	-0.174895	-0.166875	0.291408	-0.054244	-0.001449	0.094518	0.21332	0.08429	1.3477	-0.058373	-0.229785	-0.12893	-0.221091	-0.284217	-0.093074	0.248253	-0.179136	0.266384
1559776_at	2760	'GM2A'	GM2 ganglioside activator	0.578285	0.633618	1.50807	0.009169	0.512921	1.35809	0.349611	0.223286	1.76607	0.36688	0.929495	1.86111	0.543255	0.797445	2.30279	0.651292	1.21469	1.6874	0.259676	0.884467	1.44168	0.81362	0.609412	1.67478	0.353282	0.804149	1.7337	0.677328	0.370706	1.41338	0.468374	0.677638	2.2214	0.401969	0.9811	2.23857	0.161435	0.750467	1.5625
1559822_s_at	644215	'LOC644215'	hypothetical LOC644215	0.155844	-0.269791	-0.4293	0.030192	-0.353748	-0.135687	-0.051376	-0.589069	-0.341774	-0.416105	-0.71289	-0.582584	-0.596175	-0.421325	-0.335801	-0.278698	-0.333105	-0.577185	-0.19261	0.048377	-0.448495	-0.38739	-0.692489	-0.557303	-0.292738	-0.743283	-0.412867	-0.510234	-0.689783	-0.655743	0.410197	-0.375073	-0.428921	-0.404374	-1.11078	-0.650921	-0.012516	-0.263955	-0.678682
1559826_a_at	401074	'LOC401074'	hypothetical LOC401074	0.404215	0.122699	-0.034313	0.187909	0.104478	0.158459	0.126841	0.149296	0.65686	0.527954	-0.032964	0.284108	1.01316	0.197396	0.584126	0.425906	0.248061	0.177672	0.499915	0.19054	0.457496	0.247317	0.069699	0.247003	0.5625	0.014838	-0.363062	0.849998	-0.562568	0.444776	-0.365038	0.192841	0.305775	0.463255	-0.425785	-0.203412	0.375757	-0.17353	0.256561
1559827_at	401074	'LOC401074'	hypothetical LOC401074	0.332409	0.65527	0.194769	0.555902	0.467615	0.376039	0.620925	0.583507	0.554187	0.477747	0.194899	0.214345	0.769009	0.292716	0.029482	0.367661	0.833519	0.376293	0.319415	0.491226	0.154384	0.555261	0.244321	0.376163	0.539179	0.259825	-0.035405	0.71365	0.315854	-0.2931	0.083908	0.031214	-0.013671	0.834947	0.644275	0.089719	0.500201	0.731355	0.517176
1559881_s_at	7559	'ZNF12'	zinc finger protein 12	0.505176	0.187791	0.594118	0.232918	0.110843	1.04411	0.548306	0.279529	0.871286	0.66528	0.17268	0.640681	0.462242	0.522973	0.770049	0.643325	0.667553	0.729317	0.444256	0.749109	0.904586	0.287119	0.021551	0.502627	0.281101	0.100802	0.584895	0.099726	0.174531	0.469528	0.413461	0.468752	0.883415	0.578637	0.357263	1.29405	0.829938	0.494921	0.892001
1559883_s_at	25939	'SAMHD1'	SAM domain and HD domain 1	-0.377002	1.43939	0.355403	-0.069786	1.62081	0.586762	-0.235769	1.29672	0.406151	0.389384	1.99735	0.884094	0.651318	2.12468	1.05152	0.5907	1.88581	1.24175	-0.117443	1.48629	0.399893	0.302587	1.82051	0.717892	0.205302	1.6795	0.657336	0.053007	2.00111	0.400887	-1.22828	1.3987	0.071491	0.18832	1.67305	-0.528028	0.183763	1.54282	0.586134
1559921_at	5175	'PECAM1'	platelet/endothelial cell adhesion molecule	0.190285	0.016353	-0.360991	0.005525	-0.286441	-0.123559	-0.222078	-0.201813	-0.673011	-0.376878	0.036075	-0.087651	-0.175151	0.050359	-0.372532	-0.464838	-0.029088	-0.276456	0.088088	-0.169211	-0.031024	0.015318	-0.12099	-0.214742	0.104088	0.127544	-0.195929	-0.233405	0.399147	-0.152264	-0.013445	-0.079252	0.116871	-0.280115	-0.17645	-0.627962	-0.41686	-0.34528	0.016005
1559924_at	NaN	'NaN'	NA	0.131151	0.017052	-0.012972	-0.023709	0.097394	0.168724	0.252661	0.2937	0.094045	0.138934	0.047887	0.365284	-0.147844	0.096142	0.164134	-0.225434	0.037188	0.160755	0.092617	-0.015492	0.132	0.013269	0.100683	0.253053	0.129602	0.191461	0.380225	0.136843	0.146202	0.441669	0.09572	0.039377	0.155231	-0.096058	0.119522	0.184204	0.113292	-0.078262	0.152725
1559946_s_at	10856	'RUVBL2'	RuvB-like 2 (E. coli)	0.065478	-0.332719	-1.17306	0.056358	-0.417323	-1.16606	0.151253	-0.428208	-1.15345	-0.037379	-1.04219	-1.41121	0.1215	-0.982255	-1.2213	0.113378	-0.311074	-0.932126	0.063584	-0.419295	-1.2343	0.157144	-0.669665	-1.10981	0.061497	-0.394613	-1.05202	0.113359	-0.993148	-1.3522	-0.108651	-0.992103	-1.33352	0.112908	-0.72252	-1.16412	0.058111	-0.326661	-0.822581
1559954_s_at	11325	'DDX42'	DEAD (Asp-Glu-Ala-Asp) box polypeptide 42	-0.068336	-0.185933	-0.593499	-0.172933	-0.161725	-0.488027	-0.086286	-0.308608	-0.210643	1.25713	0.912746	0.707148	1.20754	0.820542	0.735886	1.44999	1.07809	0.976453	-0.143263	-0.290062	-0.631395	0.951598	0.697393	0.754629	0.958994	0.877145	0.476162	0.675627	0.339858	0.359401	-0.428376	-0.309798	-0.329597	0.942329	0.06733	-0.271259	1.08647	1.07243	0.050887
1560007_at	645984	'LOC645984'	hypothetical LOC645984	0.01459	0.31738	1.37545	-0.057866	0.492314	1.30582	-0.342027	0.401473	1.20848	-0.182182	0.52098	0.927266	-0.262437	0.626414	1.28071	0.092731	0.204666	1.09337	-0.298551	-0.027469	0.848782	-0.149141	0.297277	1.07863	0.03334	0.258238	0.838753	0.147687	0.760011	0.229389	-0.304989	0.553164	1.21893	0.3724	1.03696	1.42132	0.301916	0.058594	1.42849
1560013_at	23042	'PDXDC1'	pyridoxal-dependent decarboxylase domain containing 1	-0.922331	-1.22306	0.158728	-0.714379	-0.906486	-0.000134	-0.937493	-0.669109	-0.121022	-1.22011	-1.067	0.05085	-0.868611	-1.05119	-0.174304	-0.590561	-0.581055	-0.134577	-0.908425	-0.992817	0.015907	-0.954192	-0.669821	-0.266523	-1.20469	-1.24674	-0.324892	-0.729566	-0.741238	-0.671112	-1.22234	-0.873416	-0.05008	-0.806969	-0.58742	0.75588	-1.09153	-0.851179	0.662854
1560014_s_at	23042	'PDXDC1'	pyridoxal-dependent decarboxylase domain containing 1	-0.645078	-0.549007	0.265369	-0.547628	-0.934583	-0.076331	-0.794862	-0.725489	0.148602	-0.691613	-0.601115	0.204797	-0.551214	-1.02581	0.018199	-0.850687	-0.823249	-0.166348	-0.750237	-0.791479	0.122145	-0.71785	-0.451415	0.025427	-0.690906	-0.695032	-0.082334	-0.434888	-0.75095	-0.014983	-0.676105	-0.710617	0.619614	-0.872378	-0.577004	-0.070026	-1.03682	-1.05664	0.303225
1560026_at	NaN	'NaN'	NA	-0.665792	0.932624	0.992849	-0.609544	1.04472	1.39318	-0.663635	0.880524	0.768392	-0.733818	0.458364	0.082095	-1.30553	1.81119	0.234115	-0.693816	0.328933	0.229484	-0.401413	1.03014	0.449351	-0.644407	1.31541	0.242319	-0.719765	0.318492	-0.138633	-0.379739	0.564124	0.216875	-0.491788	2.05687	0.169454	-0.633351	1.77473	0.390201	-0.618652	0.734818	0.377467
1560031_at	55691	'FRMD4A'	FERM domain containing 4A	-1.55957	-2.03772	-2.0479	-2.05807	-1.66384	-1.93409	-2.42315	-1.40889	-1.72971	-2.52095	-2.11139	-2.42911	-2.69421	-1.89196	-2.53107	-1.74592	-1.87042	-2.19959	-2.65744	-2.25442	-2.28062	-1.92987	-2.04854	-2.24161	-2.20549	-2.89153	-2.30071	-2.77206	-1.54324	-2.24376	-1.68477	-2.06818	-1.95634	-1.84081	-1.89651	-2.60072	-1.98869	-2.71158	-1.71291
1560060_s_at	55048	'VPS37C'	vacuolar protein sorting 37 homolog C (S. cerevisiae)	0.203213	-0.29257	0.046484	0.175254	-0.490413	-0.213864	0.260983	-0.263114	-0.028218	0.362257	-0.130732	0.158451	0.253229	-0.236274	0.161606	0.42869	-0.086528	0.097106	0.074625	-0.429467	-0.141485	0.638901	0.059397	0.337491	0.529646	0.131513	0.405389	0.534261	0.023531	0.319791	0.219405	-0.405199	-0.186694	0.569393	0.149478	0.424511	0.552071	0.179154	0.425941
1560081_at	NaN	'NaN'	NA	-0.380625	-0.54126	0.23967	0.005575	-0.890911	0.17586	0.071077	-0.388995	0.373523	-0.350297	-0.439201	0.677209	-0.160961	-0.044031	0.534911	-0.171499	-0.002101	0.855797	-0.455962	0.155611	0.091603	-0.356867	-0.239565	0.091145	-0.460587	-0.096823	-0.048624	-0.309117	-0.376193	1.24904	-0.441972	-0.368604	0.144631	-0.293191	-0.05448	0.752134	-0.054452	-0.361368	0.89981
1560115_a_at	56243	'KIAA1217'	KIAA1217	-0.190894	0.023501	-0.317315	-0.132046	-0.288244	-0.117666	-0.274606	-0.352098	-0.456679	-0.255286	0.056503	-0.328247	-0.291532	-0.032174	-0.136538	-0.226528	-0.42939	-0.394233	-0.320063	-0.404757	-0.200478	0.106046	-0.211889	-0.065708	0.068122	-0.208161	-0.142788	-0.286676	-0.017615	-0.066649	-0.035807	-0.118392	-0.03702	-0.262448	-0.292338	-0.23578	0.038101	-0.224659	-0.360657
1560116_a_at	121441	'NEDD1'	neural precursor cell expressed, developmentally down-regulated 1	-0.104217	0.966176	0.976637	-0.156235	1.05251	1.10091	-0.358696	0.888617	0.716942	-0.251569	0.883342	0.497832	-0.404125	1.09261	0.627892	-0.087851	1.1067	0.869271	-0.384172	1.10292	0.645359	-0.2193	1.05076	0.792132	-0.257765	0.83221	0.871268	-0.482462	0.72068	0.57511	-0.049165	1.28732	0.900063	-0.376182	1.33154	0.888737	0.244308	0.829243	0.869818
1560144_at	NaN	'NaN'	NA	0.160293	-0.123897	-0.097394	0.066995	-0.095064	-0.133443	-0.083813	-0.200022	0.096051	-0.064336	-0.07906	1.86619	-0.09123	0.84453	1.97532	0.020997	-0.051758	1.27884	-0.230018	-0.098029	0.112154	0.12811	-0.119431	1.75563	0.176265	0.532443	0.880787	-0.195879	0.191841	4.52016	0.249363	-0.052387	-0.109533	-0.005445	0.182361	1.73948	-0.000813	0.183908	2.5333
1560145_at	4289	'MKLN1'	muskelin 1, intracellular mediator containing kelch motifs	-0.851721	-0.424377	0.823576	-0.553851	-0.039771	0.745508	-0.13884	-0.232887	0.929136	-0.693207	-0.235273	0.058345	-0.57459	-0.247892	0.530094	-0.531579	-0.084951	0.008629	-0.156298	-0.22406	0.87574	-0.864371	0.186937	0.185704	-0.513476	-0.399957	0.287353	-0.46378	-0.249557	0.403022	0.250118	0.15714	1.5199	-0.257744	-0.111606	1.17699	-0.114167	0.015289	0.315232
1560156_at	NaN	'NaN'	NA	0.635764	0.652779	0.152413	0.519774	0.168029	-0.364666	0.648283	0.660626	-0.12984	0.822742	0.868134	0.092915	0.501985	0.726266	0.126442	0.978528	0.896721	0.202115	0.838145	0.710367	0.136721	0.822761	0.427634	0.311664	0.572744	0.497521	0.35636	0.726212	0.504072	-0.181271	0.731627	0.569569	0.111136	0.972114	0.703712	-0.141368	0.527381	0.789625	0.097428
1560198_at	283601	'C14orf70'	chromosome 14 open reading frame 70	0.156362	-0.315197	-0.142742	0.106091	-0.00045	-0.48083	-0.445656	-0.324474	-0.143317	-0.331217	-0.316408	-0.122234	-0.322725	-0.33405	-0.241723	-0.452968	-0.488662	-0.434823	0.020357	-0.411795	-0.046819	-0.353346	-0.204625	-0.199094	-0.264172	-0.187438	-0.185504	-0.038313	-0.058531	0.348531	0.256226	-0.068823	-0.158749	-0.378404	-0.258589	0.036628	-0.364135	-0.001459	-0.209335
1560199_x_at	728153	'LOC728153'	similar to FAM133B protein	-0.327809	-0.067476	0.344541	-0.348616	-0.05693	0.201969	-0.48831	-0.034142	0.369222	-0.25749	-0.081443	0.211793	-0.451953	-0.097719	-0.149427	-0.395952	-0.336135	-0.260759	-0.501855	-0.13125	-0.011664	-0.469439	0.275901	-0.101335	-0.673155	-0.165759	0.088302	-0.369757	-0.073845	0.528049	-0.489464	0.401243	0.570813	-0.510475	0.113051	0.305372	-0.689811	-0.954355	0.000895
1560214_at	80208	'SPG11'	spastic paraplegia 11 (autosomal recessive)	0.162707	-0.041	-0.041805	0.036432	-0.267231	-0.149994	-0.024585	-0.096704	-0.149111	-0.132501	0.072257	0.076827	-0.105539	0.024511	-0.109547	-0.343268	-0.206249	-0.029245	-0.056709	0.120127	0.24105	-0.214193	0.112999	0.178113	0.061142	-0.086975	0.263664	-0.105806	0.221045	0.220585	0.169918	0.066802	0.019068	-0.176705	-0.330601	0.163768	-0.046294	-0.111068	0.058732
1560224_at	25909	'AHCTF1'	AT hook containing transcription factor 1	-0.506625	-0.490854	-0.650313	-0.291	-0.120447	-0.572266	-0.034418	-0.270241	-0.491512	1.63851	1.11665	1.14119	2.40625	0.716795	0.808043	1.25063	0.972178	0.962692	-0.502147	-0.222931	-0.375282	0.780282	0.710097	0.969144	1.30662	0.582991	0.617549	0.727105	0.275192	0.032639	-0.071865	-0.470631	-0.623566	0.714076	0.37872	-0.473746	1.17109	0.73272	0.278363
1560225_at	1268	'CNR1'	cannabinoid receptor 1 (brain)	0.901312	-2.75438	-0.135976	0.794705	-2.63515	-0.354474	0.776698	-2.3615	-0.201626	0.655299	-2.5537	-1.26812	0.87989	-2.11787	-0.553168	0.763721	-2.38372	-0.871952	0.512526	-2.94074	-1.27652	0.606828	-2.54461	-0.892689	0.383303	-2.04492	-0.967893	0.532903	-2.07983	-1.44124	0.144612	-2.16609	-0.291381	0.947725	-1.2311	-0.112543	0.534818	-2.83371	-1.07752
1560297_at	NaN	'NaN'	NA	-0.432801	-0.644871	-0.135422	-0.255192	-0.460507	0.227303	-0.701217	-0.508686	0.113769	-0.823003	-0.82616	-0.304841	-0.755858	-0.490587	-0.379313	-0.072764	0.032229	-0.331619	-0.579827	-0.38047	-0.229047	-0.721681	-0.679557	-0.541518	-0.587598	-0.937045	-0.738803	-0.796862	-0.763752	-0.599713	-0.137029	-0.124825	0.125331	-0.501849	-0.612084	0.197954	-0.763752	-0.808334	0.107114
1560327_at	NaN	'NaN'	NA	0.250851	0.08983	0.134983	0.215691	0.063524	-0.088587	0.141438	0.089807	-0.004909	-0.041646	-0.036856	-0.023622	-0.016115	-0.415883	-0.294533	-0.254843	-0.282599	-0.420852	0.051194	-0.286302	0.059895	-0.052841	-0.422773	0.157737	-0.006304	-0.068566	-0.040814	-0.102628	-0.206701	-0.334562	0.078914	-0.0674	0.210896	-0.339729	-0.151119	-0.431915	-0.189955	-0.385154	-0.314991
1560339_s_at	4676	'NAP1L4'	nucleosome assembly protein 1-like 4	-0.484244	0.309519	-0.463431	-0.586927	0.206067	-0.453026	-0.286854	0.24924	-0.377172	0.160136	0.520006	0.081989	0.549635	0.387449	0.204274	0.156999	0.781869	0.056997	-0.118576	0.522944	0.190231	-0.25753	0.315958	-0.093923	-0.097653	0.635871	-0.187475	-0.100635	0.412908	-0.285559	-0.558486	0.384185	-0.27891	-0.404839	0.148798	-0.487777	-0.404692	0.329778	-0.210907
1560396_at	89857	'KLHL6'	kelch-like 6 (Drosophila)	0.144399	1.02541	2.47886	-0.195935	1.13931	2.6957	-0.048084	1.07218	2.33775	-0.172522	1.06663	1.98821	0.150166	1.09037	1.92456	0.068583	0.810342	2.07245	-0.418287	0.535687	1.71792	0.136778	1.37562	2.17284	0.271644	0.956212	1.94952	0.100871	1.40504	2.111	0.114207	1.62764	1.96728	0.737923	2.06802	2.0682	0.128833	0.568849	2.07964
1560397_s_at	89857	'KLHL6'	kelch-like 6 (Drosophila)	0.094598	0.746552	2.1094	-0.380884	0.529908	2.38834	-0.600031	0.314894	1.20588	-0.270574	0.551504	0.961218	-0.865953	0.456717	0.976665	-0.389445	0.19613	0.539068	-0.587771	-0.094276	0.778153	-0.33638	0.06333	0.674116	0.005758	0.208442	1.22872	-0.467806	0.870302	1.05659	-0.463907	0.587878	0.899091	-0.311575	0.696918	1.378	-0.703492	0.394553	0.91367
1560439_at	645191	'hCG_2040376'	leucine rich repeat and Ig domain containing 3	0.404033	0.271624	0.310092	0.451151	0.395755	0.189522	0.364824	0.286459	0.201397	0.379888	0.497952	0.522043	0.489055	0.425707	0.146048	0.089089	0.046675	0.048429	0.685756	0.125306	0.3416	0.201847	0.353408	0.379433	0.515298	0.344122	0.38306	0.60069	0.268564	0.355582	0.493241	0.369846	0.414515	0.281961	0.173461	0.352236	0.313161	0.352454	0.124346
1560445_x_at	9138	'ARHGEF1'	Rho guanine nucleotide exchange factor (GEF) 1	-0.222945	0.01844	0.273035	-0.013869	-0.028218	-0.005728	-0.431903	-0.038056	0.269725	-0.487114	-0.363869	-0.022191	-0.317934	-0.060464	0.018112	-0.491026	-0.252752	-0.056197	-0.496759	-0.148164	-0.02386	-0.26576	0.291784	-0.005865	-0.361467	-0.148718	0.210555	-0.222129	-0.046977	0.304059	-0.114955	0.098714	0.257545	-0.14112	0.490653	0.467777	-0.04624	-0.075537	0.562777
1560472_at	338588	'LOC338588'	hypothetical LOC338588	0.160719	0.282259	0.472299	0.233759	0.03562	0.26927	0.302178	0.430594	0.578748	0.394826	0.443854	0.339563	0.228708	0.393524	0.282259	-0.050168	-0.26337	0.178791	0.550394	0.006025	0.670816	-0.002273	0.319753	0.603108	0.363823	0.156581	0.68687	0.177203	0.589155	0.682501	0.274246	0.23688	0.924055	-0.003541	0.395346	0.163903	-0.157012	-0.086026	0.025997
1560477_a_at	148398	'SAMD11'	sterile alpha motif domain containing 11	0.166013	0.025382	-0.098437	0.094861	0.012248	-0.053303	-0.097231	-0.238132	0.012351	0.16838	0.451187	0.371223	0.160423	0.10019	0.285915	-0.07622	-0.348591	-0.050137	0.138523	-0.23854	-0.113425	0.220788	0.094678	0.433516	0.24574	0.281732	0.415532	0.438839	0.256766	0.730622	0.343325	0.248942	0.101915	-0.146913	-0.370722	-0.146637	0.006848	0.1694	-0.025071
1560480_at	NaN	'NaN'	NA	-0.044142	-0.028839	0.001884	0.149271	0.212949	-0.009244	0.010304	0.050221	-0.015081	-0.171586	0.026657	0.027105	-0.087045	-0.11031	0.004514	-0.067416	-0.359836	-0.336908	-0.037053	0.062138	-0.106846	0.152313	-0.051337	0.185605	0.103511	0.242771	0.08774	-0.0038	0.301118	0.441696	-0.069345	0.07524	0.031143	-0.011066	-0.076105	-0.074716	-0.236664	-0.107546	-0.23759
1560492_at	NaN	'NaN'	NA	-0.010092	0.238051	0.705379	0.14689	-0.239095	0.475246	0.212096	0.273689	0.867549	-0.140959	-0.100036	-0.031919	-0.197704	-0.082209	0.164852	-0.59852	-0.320185	0.51488	-0.121756	0.072527	0.509947	0.144407	-0.085627	0.369521	-0.019287	-0.104874	0.126642	-0.048715	0.023605	0.390692	0	-0.015924	0.633356	0.059567	0.158495	0.711346	-0.207901	-0.116062	0.667598
1560560_at	NaN	'NaN'	NA	-0.0611	-0.072511	-0.06216	-0.148874	0.099374	0.104913	-0.168493	0.004622	-0.181843	-0.158864	-0.022436	0.074125	-0.154843	-0.072511	-0.084254	-0.26094	-0.107857	-0.343619	-0.054098	-0.202801	-0.104729	-0.068845	-0.220043	0.146425	0.007185	-0.02342	0.108643	0.152055	0.00688	-0.009765	0.121487	0.115305	0.015459	-0.051128	-0.213671	-0.165411	-0.262888	-0.151851	-0.16823
1560587_s_at	25824	'PRDX5'	peroxiredoxin 5	-0.266311	-0.689682	-0.902445	-0.090561	-0.813481	-0.727268	-0.271689	-0.692868	-0.812692	-0.32943	-0.944361	-0.64955	-0.061994	-1.09107	-0.643717	-0.204316	-0.581755	-0.644184	-0.157282	-0.870242	-0.706745	-0.294879	-0.963038	-0.706077	-0.47868	-0.794071	-0.900912	-0.368989	-1.1482	-1.12271	-0.480126	-1.25334	-0.723945	-0.206191	-1.28826	-0.87519	-0.354792	-0.836651	-0.778064
1560622_at	NaN	'NaN'	NA	-1.42754	-1.14436	-0.304181	-1.62451	-0.885022	0.005863	-1.93917	-0.649127	0.21607	-1.85689	-1.61654	-0.765931	-1.86905	-1.03444	-0.579574	-1.54787	-1.18614	-0.742515	-1.75333	-1.09959	-0.407478	-1.7759	-0.970975	-0.792671	-2.52341	-1.5984	-0.709218	-1.75136	-1.47225	-0.842387	-1.07409	-0.772889	-0.039954	-1.66557	-0.746222	-0.267102	-1.24576	-1.50239	-0.178097
1560762_at	285972	'LOC285972'	hypothetical protein LOC285972	0.165937	0.16602	0.881713	0.107727	0.03473	0.964511	0.471147	0.403543	1.17284	0.453167	0.444644	0.271552	0.434689	0.643874	0.53943	0.35381	0.102098	0.425511	0.378563	0.300198	0.612407	0.365006	0.108831	0.443535	0.126064	-0.015	-0.230867	0.338851	0.132243	-0.071474	0.391592	0.475726	0.548127	0.481941	0.913634	0.334985	0.192824	0.211282	0.450681
1560869_a_at	NaN	'NaN'	NA	0.022616	1.17185	2.52262	-0.60729	0.869332	2.42188	-0.078846	1.39516	3.08093	-1.02821	1.34395	2.21435	-1.08912	1.53259	2.52593	-0.325448	0.924879	2.40892	-0.49468	0.775106	2.05266	-0.171213	1.50474	2.71492	-0.175191	0.72898	2.42678	-0.341898	1.29157	2.55668	-1.03345	1.66942	2.81931	-0.024514	2.6817	2.88955	0.147082	1.04569	2.74444
1560916_a_at	23333	'DPY19L1'	dpy-19-like 1 (C. elegans)	0.052775	0.51035	-0.018145	0.023695	0.289156	-0.024717	0.368846	0.22454	0.200579	0.351459	0.535713	0.434402	0.500864	0.97294	0.463152	0.429771	0.854957	0.468053	0.006077	0.33137	0.232465	0.194231	0.522893	0.255576	0.438782	0.526688	0.185823	0.603503	0.462535	0.042218	0.016715	0.388741	-0.1342	0.150834	0.169459	-0.048717	0.100883	0.379985	-0.046913
1560921_at	169841	'ZNF169'	zinc finger protein 169	0.395972	-0.126291	0.007922	0.40266	-0.13248	-0.47202	0.087206	-0.090654	-0.236245	0.117872	-0.009193	0.207552	0.422732	-0.121255	0.030911	-0.207024	-0.344619	-0.113789	0.303689	-0.14884	0.066114	-0.158368	-0.286559	-0.282854	0.285301	-0.080938	-0.211753	-0.076165	-0.016382	-0.050988	-0.11877	-0.09068	0.049659	-0.047741	-0.166188	-0.097079	0.097194	0.12146	-0.490899
1561042_at	3688	'ITGB1'	integrin, beta 1 (fibronectin receptor, beta polypeptide, antigen CD29 includes MDF2, MSK12)	-0.397212	-0.624683	-0.811011	-0.125456	-0.817367	-0.767928	0.124013	-0.987291	-1.06647	0.041749	-0.411639	-1.05981	0.489425	-0.579657	-0.910804	0.257845	-0.010182	-1.02447	-0.654066	-0.699547	-1.00337	0.08063	-0.26924	-0.853303	-0.498837	-0.584835	-0.731617	-0.104075	-0.547131	-1.92778	-0.725834	-1.0585	-1.45115	0.362933	-0.473605	-0.920199	0.018612	-0.16954	-0.795124
1561171_a_at	727832	'LOC727832'	golgi autoantigen, golgin subfamily a-like	0.495664	0.3247	0.316902	0.414631	0.292792	0.12253	0.858241	0.414125	0.199164	0.453376	0.565333	0.517792	0.572363	0.43555	0.650083	0.199891	0.1256	0.45105	0.5002	0.457851	0.573962	0.574871	0.221767	0.510282	0.475048	0.439928	0.009933	0.682172	0.53282	1.28674	0.397937	0.429548	0.570108	0.331041	0.282486	0.727136	0.256545	0.528801	0.443329
1561179_s_at	155185	'AMZ1'	archaelysin family metallopeptidase 1	0.208197	0.282244	-0.024794	0.459867	0.014471	-0.137907	0.09693	0.078395	-0.195399	0.238479	0.194134	0.249393	0.146044	0.038095	0.072234	-0.007538	-0.116307	-0.161311	0.278073	0.238856	0.227968	0.127463	-0.007538	0.090446	0.144673	0.158257	-0.268601	0.201226	0.063313	-0.021448	0.348919	0.328726	0.136879	0.203108	-0.036947	-0.125873	0.080854	0.03591	-0.054225
1561320_at	NaN	'NaN'	NA	-0.402573	-0.82519	-0.460864	-0.880714	-0.812968	-0.545847	-0.354429	-0.688749	-0.71845	-0.411615	-0.822057	-0.571459	-0.406398	-0.649464	-0.344433	-0.533149	-1.06139	-1.02246	-0.272719	-0.886108	-0.689792	-0.1613	-1.23075	-0.376756	-0.391424	-0.793478	-0.290452	-0.944569	-0.850766	-0.514528	-0.300098	-1.0632	-1.00313	-0.182247	-0.608183	-0.514528	-0.484985	-0.748767	-0.462332
1561355_at	692247	'LOC692247'	hypothetical locus LOC692247	0.00099	-0.164679	-0.191926	0.074033	-0.296396	-0.29377	-0.360963	-0.074751	-0.058648	-0.056603	0.050077	-0.025691	-0.01838	-0.240572	-0.144352	-0.355906	-0.400315	-0.451943	0.033124	-0.27149	-0.07609	-0.250346	-0.036655	0.264172	0.359093	0.029379	-0.272487	0.088238	0.290038	0.392978	-0.043518	0.043666	-0.041275	-0.304697	-0.50336	-0.197593	-0.490686	-0.480264	-0.449797
1561403_at	402381	'SOHLH1'	spermatogenesis and oogenesis specific basic helix-loop-helix 1	0.191056	-0.103336	-0.162359	0.163879	0.231036	-0.287308	0.289464	-0.138873	-0.509652	-0.055571	-0.00302	0.264104	0.074666	-0.13274	-0.126881	-0.45342	-0.528374	-0.375044	0.452405	-0.182161	0.167888	0.174423	-0.055198	0.121346	0.146733	0.209095	-0.037004	0.049464	-0.211064	0.248397	0.053321	0.222559	-0.149268	0.013201	0.094328	0.138867	-0.167401	0.107596	0.253297
1561666_a_at	114796	'KIAA1908'	KIAA1908 protein	-0.474442	-0.490816	-0.741262	-0.533868	-0.874684	-0.770829	-0.618273	-0.41231	-0.865773	-0.557623	-0.309039	-0.346637	-0.597163	-0.109144	-0.346504	-0.413987	-0.25521	-0.579875	-0.48686	-0.423062	-0.496729	-0.041202	-0.236878	-0.696723	-0.016469	-0.08188	-0.20804	-0.578749	-0.135559	-0.843532	-0.122923	-0.606403	-0.577266	-0.151314	-0.645924	-0.45093	-0.592315	-0.610088	-0.890541
1561754_at	NaN	'NaN'	NA	-0.041641	0.197448	-0.219529	-0.153288	-0.199683	0.0897	0.017525	-0.214908	0.280939	0.119651	-0.00406	1.52076	0.097694	0.759759	1.44319	0.142903	0.04559	1.55482	0.044129	-0.003983	0.038467	0.038115	-0.058336	0.813826	0.072157	0.809053	0.604763	0.244828	0.400564	4.22416	0.123876	0.052374	0.037425	0.249883	0.325291	1.62559	0.431527	0.61323	1.57555
1561871_at	NaN	'NaN'	NA	0.110479	-0.011262	0.068484	0.02017	-0.178477	0.067619	-0.127381	0.013129	0.003446	-0.007783	0.252197	0.186325	-0.112152	-0.001711	0.149529	-0.389684	-0.18498	-0.146566	-0.113892	-0.026784	0.326254	0.150211	0.164756	0.471833	0.104362	0.217299	0.64069	0.163092	0.342996	0.835157	0.178608	0.04013	0.279774	-0.114136	0.090652	0.383872	0.211276	0.085389	0.050527
1561880_a_at	400709	'SIGLECP16'	sialic acid binding Ig-like lectin 16 (gene/pseudogene)	-0.816832	-0.156669	-0.548298	-0.825504	0.036464	-0.662253	-0.855475	-0.296514	-0.852487	-1.16937	-0.468685	-1.24721	-0.656615	-0.51254	-1.12595	-0.871502	-0.604879	-0.900133	-0.830672	-0.341451	-0.672312	-0.894941	-0.303219	-1.11826	-0.72532	-0.399962	-1.06834	-0.944838	2.00E-05	-1.34791	-0.687262	-0.134949	-1.2089	-1.04039	0.036464	-1.09964	-0.942106	-0.942314	-1.23996
1561908_a_at	9953	'HS3ST3B1'	heparan sulfate (glucosamine) 3-O-sulfotransferase 3B1	0.61301	-0.145176	-0.833763	0.474879	-0.290125	-0.51596	0.643309	0.183263	-0.312835	0.826367	0.296919	-0.016715	0.825672	0.202792	-0.251903	0.792879	0.472349	0.165413	0.72341	0.262591	-0.195264	0.417778	0.070453	-0.062746	0.356438	0.027681	-0.493099	0.474238	-0.165561	-0.716664	-0.850425	-0.774513	-0.579362	0.529114	-0.022224	-2.56805	1.03344	0.660313	0.304813
1561937_x_at	3500	'IGHG1'	immunoglobulin heavy constant gamma 1 (G1m marker)	0.299316	0.133551	-0.112741	0.457159	0.280192	-0.080055	0.269138	0.360016	0.11013	0.276334	0.67301	0.610745	0.075951	0.706515	0.286735	-0.325689	-0.212993	0.08834	0.022958	0.088218	0.357446	0.066852	0.757436	0.57598	0.336768	0.463813	0.57987	0.374007	0.710889	1.00666	0.27389	0.016557	0.231858	-0.048281	0.067931	0.34343	0.396674	0.302569	0.411806
1562022_s_at	100130987	'LOC100130987'	similar to hCG1815675	0.202328	0.273575	0.095613	0.236858	0.277291	0.144843	-0.3424	0.231531	-0.146885	0.309809	0.555382	0.5273	0.120183	0.486153	0.219334	-0.080776	-0.060213	0.198904	0.31613	0.011656	0.287034	-0.057981	0.443195	0.763981	0.257268	0.262794	0.479048	0.575195	0.477816	0.333217	0.371083	0.51381	0.334731	-0.028298	0.055967	-0.214	0.030903	0.107606	-0.096824
1562062_at	100132406	'LOC100132406'	neuroblastoma breakpoint family, member 10	-0.649875	-0.496375	-0.109717	-0.60972	-0.439711	-0.221348	-0.904133	-0.327385	0.010281	-1.11441	-0.845358	-0.23728	-0.882293	-0.327349	-0.124693	-1.13795	-0.746471	-0.181009	-0.681185	-0.731005	0.055065	-0.61783	-0.210148	-0.428577	-0.932883	-0.892824	-0.189386	-0.587393	-0.459427	-0.251596	-0.344863	-0.145422	0.018527	-0.728666	0.107372	0.316056	-0.655154	-0.515046	0.238018
1562063_x_at	100132406	'LOC100132406'	neuroblastoma breakpoint family, member 10	-0.421853	-0.572852	0.294909	-0.524499	-0.275491	0.022031	-0.71387	-0.294137	0.167944	-0.866319	-0.737082	-0.143553	-0.823666	-0.235294	-0.07482	-0.983492	-0.501499	-0.057394	-0.773908	-0.656031	0.311905	-0.561332	-0.121406	-0.049742	-0.881233	-0.471609	-0.22622	-0.702269	-0.492513	0.634908	-0.36729	-0.104774	0.170639	-0.662321	0.068014	0.630717	-0.564136	-0.273826	0.412491
1562098_at	NaN	'NaN'	NA	0.083118	0.788879	0.915493	0.027098	0.750804	0.598648	-0.001427	0.647023	0.870617	0.514438	0.594888	0.677714	0.393639	1.00963	0.944057	0.65588	0.967448	0.425762	0.1961	0.925829	0.601737	0.72094	1.03146	0.640696	0.296721	0.807137	0.654575	0.442995	0.63907	0.762652	0.484659	0.713973	0.620086	0.732497	0.866486	0.873375	0.312195	0.890597	0.852346
1562194_at	NaN	'NaN'	NA	-1.68946	-1.1981	0.093636	-1.39202	-1.57776	0.736141	-2.07535	-1.12615	0.718544	-1.96275	-1.60377	-0.481469	-2.26304	-0.790007	-0.120708	-1.73094	-1.1796	-0.910563	-2.03813	-1.24733	-0.381831	-1.69019	-0.957786	-0.645561	-1.93336	-1.56859	-0.560037	-1.50317	-1.57974	0.33656	-0.797904	-1.23955	-0.371627	-1.78238	-1.18828	-0.057205	-1.20178	-1.36082	-0.172757
1562228_s_at	8654	'PDE5A'	phosphodiesterase 5A, cGMP-specific	-0.087188	-0.564316	-0.296915	-0.078132	-0.299231	-0.03207	-0.390784	-0.437742	-0.176681	-0.32083	-0.362137	-0.18643	-0.3538	-0.244754	-0.016875	-0.659206	-0.33286	-0.614785	-0.026617	-0.316335	-0.207995	-0.460073	-0.043164	-0.004966	-0.157874	-0.231122	-0.211845	0.062127	-0.16834	0.064252	0.143165	-0.124476	-0.203661	-0.643244	-0.249009	-0.356553	-0.241501	-0.202477	-0.367552
1562234_a_at	89795	'NAV3'	neuron navigator 3	0.344288	0.064531	0.057791	0.241805	-0.465766	1.51295	0.848856	-0.034644	0.411962	2.81036	1.37602	2.42327	2.51396	2.17923	2.45985	2.84172	1.96263	2.62357	1.26884	0.822116	1.39479	1.57938	1.01413	2.48046	1.92642	1.44003	0.547648	2.1525	0.608771	1.49359	0.800561	-0.118392	0.724958	1.54577	-0.23651	0.391161	2.24404	1.31549	0.795008
1562254_at	140901	'STK35'	serine/threonine kinase 35	0.078201	-0.032895	-0.701529	-0.034664	-0.310846	-0.051175	-0.291751	-0.16201	-0.133787	-0.231542	0.064621	0.045297	0.010431	0.239556	-0.217502	-0.038412	-0.262792	-0.365666	0.305539	-0.10754	-0.073364	-0.034157	0.112061	0.250008	-0.090169	0.033157	0.262331	0.091186	-0.02296	0.448752	0.069067	0.247818	0.165336	0.074701	-0.237249	-0.395504	-0.047856	-0.170786	-0.063001
1562378_s_at	150696	'PROM2'	prominin 2	0.253412	-0.396195	-0.690419	0.131357	-0.369615	-0.845038	-0.004482	-0.488622	-0.523071	-0.32556	-0.273186	-0.759197	-0.404924	-0.479922	-1.00666	-0.486409	-0.771037	-0.669472	-0.076176	-0.486317	-0.484866	0.052733	-0.57933	-0.370086	-0.120084	-0.326158	-0.8275	-0.099466	-0.427195	-0.477468	-0.162985	-0.679913	-0.675946	-0.427325	-0.590164	-0.430733	-0.31671	-0.179066	-0.467444
1562415_a_at	90853	'SPOCD1'	SPOC domain containing 1	-1.24609	-1.62137	-1.22349	-1.04146	-1.23634	-1.36754	-1.61453	-1.33259	-1.51323	-1.65795	-1.52712	-2.52675	-1.36876	-1.72046	-2.45048	-1.11282	-1.65333	-1.94209	-1.55798	-1.75444	-1.50569	-1.29971	-1.60811	-1.9929	-1.35699	-1.87394	-1.85656	-1.87804	-1.05425	-2.19919	-1.2773	-1.05969	-1.77311	-1.21074	-0.949812	-1.98211	-1.2691	-2.10074	-1.96157
1562433_at	379034	'FLJ10489'	hypothetical protein FLJ10489	-0.106424	-0.214889	1.05729	0.156745	0.104141	0.92059	-0.405185	0.120864	0.817468	0.144632	0.493377	1.92739	-0.12435	0.679863	1.55186	-0.149282	0.39908	1.87961	0.052607	-0.577206	1.09759	-0.41956	0.218872	1.89537	-0.089386	0.077411	1.61611	0.102273	0.416519	2.05486	-0.135528	0.266251	1.61263	0.055286	0.186272	1.29613	-0.386298	0.276264	0.703172
1562460_at	55748	'CNDP2'	CNDP dipeptidase 2 (metallopeptidase M20 family)	0.019532	0.298314	0.091932	0.053428	0.16905	-0.049786	-0.086394	0.076708	-0.184741	-0.2116	0.046899	-0.008387	-0.046782	0.192308	-0.154506	-0.331693	-0.446971	-0.24711	-0.167196	0.021278	-0.040657	-0.265477	-0.086475	-0.040853	-0.051926	-0.187814	-0.199711	0.101231	0.500397	0.277301	-0.263427	0.107151	0.085351	-0.154739	0.159613	-0.259908	-0.309406	0.08692	-0.114032
1562473_at	NaN	'NaN'	NA	-0.970598	1.51031	2.36082	-0.578956	1.70114	2.99646	-0.779027	1.83843	2.78338	-0.254315	0.788263	1.24213	-0.526423	1.89333	1.6419	-0.315503	1.35451	1.41763	-0.732025	1.32354	2.48325	-0.234339	1.96389	1.50956	-0.85907	1.07149	0.776905	-0.475463	1.1932	1.64234	-0.476065	2.03482	2.16139	-0.745836	2.54879	2.17867	-0.185125	1.16563	2.37886
1562475_at	401014	'DKFZp686O1327'	hypothetical gene supported by BC043549; BX648102	0.005676	-0.735999	0.380779	-0.212271	-1.2669	1.29447	-0.332102	-1.32281	0.666022	0.865138	-0.579984	0.693506	0.864427	-0.773562	0.877275	0.517336	-0.511923	0.759015	0.509594	-0.740497	0.800599	0.039975	-0.680294	0.302873	0.317747	-0.458472	0.072576	0.34911	-0.368461	-0.313911	0.385067	-0.262956	0.445755	0.17679	-0.883305	0.134784	0.009131	-0.963809	-0.282771
1562527_at	283027	'LOC283027'	hypothetical protein LOC283027	-0.108459	-0.080751	0.019565	-0.163272	-0.137304	0.004424	-0.078845	-0.098308	0.251251	0.021623	0.091839	0.50355	-0.104822	0.57918	1.12908	0.085624	0.019622	0.509148	0.025694	-0.09607	-0.024144	-0.012304	0.128402	0.646476	0.384458	0.673476	0.22422	0.314422	0.23029	3.45747	-0.104457	0.185325	0.346432	0.339455	-0.010074	0.732076	0.692845	0.153778	0.715056
1562648_at	55704	'CCDC88A'	coiled-coil domain containing 88A	-0.101328	-0.108934	0.744909	0.028039	0.419985	1.90973	-0.439233	0.508083	1.36098	-0.216143	-0.102897	0.272973	-0.406925	0.254748	0.666227	-0.15804	-0.156471	-0.136791	-0.331032	0.103062	0.583553	-0.412362	0.240732	0.178311	-0.241582	-0.542378	0.339452	-0.691642	0.012327	0.602156	0.044018	0.024878	-0.029491	-0.356627	0.172658	-0.106362	-0.307686	-0.14627	0.57648
1562747_at	NaN	'NaN'	NA	-0.006493	0.43454	1.62586	0.121333	0.245168	0.436634	-0.0856	0.754447	1.67636	0.343529	0.305567	1.10024	0.880452	1.16694	1.31221	-0.092703	0.383053	1.29271	0.070137	-0.001627	0.599708	-0.310269	0.170342	0.411776	-0.283328	-0.024653	0.475481	0.055576	0.233764	0.466102	0.153657	2.18532	1.38181	-0.01874	2.38929	0.980782	0.172777	-0.120892	0.296167
1562755_at	NaN	'NaN'	NA	-0.244357	0.08643	-0.068579	-0.191292	0.080412	-0.017092	-0.29643	0.147537	-0.004795	-0.07035	0.013337	2.34582	-0.029944	1.45805	2.25438	0.107414	0.252493	2.10562	0.055199	0.140963	-0.048989	0.05725	0.129881	1.26695	0.205654	0.533106	0.676073	-0.250699	0.674842	4.63093	0.254073	0.117556	0.104731	0.558412	0.126669	2.48688	0.324801	0.587247	3.05008
1562776_at	339807	'LOC339807'	hypothetical protein LOC339807	-0.057379	-0.093176	-0.174547	-0.004617	-0.277979	-0.115656	-0.48142	-0.480979	-0.559356	-0.317621	-0.148065	-0.25379	-0.024494	-0.18469	-0.28221	-0.613064	-0.30994	-0.14715	-0.299213	-0.286869	-0.336491	-0.163534	-0.341845	-0.274768	0.007367	-0.246931	-0.080453	-0.440626	-0.34412	-0.299151	0.319704	-0.098691	0.069308	-0.426212	-0.345126	-0.223407	-0.269793	-0.426411	-0.350836
1562836_at	NaN	'NaN'	NA	0.685033	-0.701473	-0.006633	0.303007	-0.728256	0.806158	0.013066	-0.430664	0.294787	-0.808496	-0.772086	-1.32301	0.779971	-0.99437	-0.424566	0.162829	-0.899974	-1.06967	-0.802632	0.357972	-0.809297	-0.900879	-0.708969	-1.18768	-0.2576	-1.02026	-0.35576	-0.453515	-1.08715	-0.24933	0.440221	-0.159666	0.138934	-0.64548	-1.02607	-1.24907	-0.668322	-1.21	-1.47042
1563030_at	NaN	'NaN'	NA	-0.054563	0.15381	-0.105367	0.343138	0.083242	-0.013804	0.138679	-0.138581	-0.162144	0.034314	0.10947	-0.065033	-0.119721	-0.048085	0.159876	-0.264687	-0.417577	-0.11249	0.368866	-0.115477	0.126342	0.054792	-0.188284	0.436986	0.379746	0.096105	0.616954	0.011345	-0.036327	0.361391	0.168325	0.120263	0.241935	-0.426415	-0.256878	0.254315	0.125788	0.073475	0.165874
1563073_at	NaN	'NaN'	NA	0.068184	-1.3669	-1.48668	0.324183	-1.29152	-1.87797	-0.142335	-1.13301	-1.32426	-0.42977	-1.26852	-1.43214	-0.534929	-1.41579	-1.64018	0.148543	-1.55716	-1.59364	0.047903	-1.65815	-1.74554	0.555789	-1.67885	-1.27189	-0.190817	-1.41033	-1.10238	-0.695518	-1.33784	-1.35616	-0.645387	-1.46281	-1.34778	0.098524	-1.45443	-1.71542	-0.288365	-1.4892	-1.74453
1563075_s_at	NaN	'NaN'	NA	-0.012624	0.777322	0.522404	-0.921626	0.780004	1.13752	-0.81581	1.29953	1.25307	-0.689009	0.604182	0.646648	-0.41646	1.44395	0.626501	-0.406063	0.641702	0.689449	-0.403107	1.07444	1.32336	-0.313726	1.15451	0.402127	0.181789	0.42927	0.57149	-0.513114	0.941641	0.497745	-0.050478	2.09195	0.911135	-0.456921	1.79399	0.469869	-0.633489	0.356141	0.879016
1563111_a_at	54965	'PIGX'	phosphatidylinositol glycan anchor biosynthesis, class X	-0.313341	-0.418508	-1.0609	-0.203926	-0.651801	-1.1185	-0.409512	-0.454191	-1.44532	-0.380955	-0.658936	-1.17205	-0.475814	-0.74848	-1.15378	-0.33437	-0.364134	-1.00052	-0.444279	-0.263638	-1.29432	-0.32885	-0.703826	-1.71522	-0.322233	-0.509543	-1.22118	-0.565418	-0.910418	-2.62773	-0.638381	-1.54198	-1.42674	-0.27679	-1.02763	-1.57046	-0.260996	-0.18736	-1.14674
1563283_at	NaN	'NaN'	NA	0.337022	0.274193	-0.08412	0.533173	0.164733	0.043259	0.131183	0.10201	-0.147826	0.369982	0.073962	0.286356	0.157341	-0.28436	0.129758	0.138619	-0.180736	0.032272	0.341646	0.133061	-0.089389	0.294813	-0.182286	0.348478	-0.102845	0.020169	-0.098569	0.277687	0.072165	-0.17381	0.40733	0.185915	0.166021	-0.177133	-0.030501	-0.025555	0.017748	0.068484	0.029159
1563315_s_at	157697	'ERICH1'	glutamate-rich 1	-0.071009	-0.074427	-0.006025	0.032845	-0.114962	-0.156443	0.118023	-0.012788	-0.247615	0.016807	-0.110269	-0.331238	0.066644	-0.302717	-0.25299	0.055189	-0.332692	-0.240669	0.092365	-0.084102	-0.12721	0.187771	-0.379565	-0.108632	-0.083057	0.041827	-0.232882	0.078326	-0.371392	-0.343462	0.103364	-0.00489	-0.038628	-0.118742	-0.095105	0.08943	-0.012729	-0.287948	-0.223133
1563431_x_at	808	'CALM3'	calmodulin 3 (phosphorylase kinase, delta)	0.274205	0.223349	0.462715	0.105789	0.233306	0.105668	0.298969	0.03383	0.12445	-0.48139	-0.365779	-0.070044	-0.104479	-0.767306	-0.243145	-0.483061	-0.508238	-0.56528	-0.004165	0.018099	-0.232846	-0.099802	-0.294818	-0.297135	-0.462744	-0.504886	-0.278742	-0.291711	-0.2618	-0.362557	-0.404341	-0.35297	-0.154489	0.781281	0.378643	0.474838	0.573911	-0.015622	0.983675
1563445_x_at	1518	'CTSLL3'	cathepsin L-like 3	0.33859	0.31056	1.00337	0.188958	0.254117	0.860135	0.45781	0.342045	1.0267	0.276764	0.500863	0.700239	0.180631	0.189713	0.60791	0.109509	-0.193018	0.892386	0.386276	0.195167	1.0351	-0.121267	-0.063237	0.422192	-0.348084	-0.322167	0.189073	-0.148243	0.111752	0.611788	-0.271818	0.206391	0.673623	0.248704	0.49824	0.74778	0.148213	-0.218505	0.565967
1563629_a_at	NaN	'NaN'	NA	0.177502	-0.287868	0.724131	0.275012	0.351336	0.889289	-0.121228	0.561803	1.04864	0.723016	0.283725	1.15504	0.233482	0.814755	1.02464	0.922307	0.840699	0.945215	0.130838	0.335057	0.714893	0.65941	0.463472	0.670082	0.702018	0.625324	0.624639	0.544621	0.541551	0.607234	0.790551	0.474495	0.670845	0.755624	0.83854	0.820437	0.848232	0.543035	0.95524
1563719_a_at	NaN	'NaN'	NA	-0.954119	-0.509184	1.13422	-0.851567	-0.683358	1.65957	-0.826868	0.271058	1.92151	-1.34126	-0.367803	1.01994	-1.35054	0.415153	1.1875	-0.762743	0.083636	0.534717	-0.912834	-0.273715	1.29715	-0.979034	0.375334	0.733035	-1.39941	-0.800075	0.512603	-0.99193	-0.502475	0.974363	-0.31779	0.381196	1.1527	-0.908351	0.214669	1.18215	0.104172	-0.221408	1.30132
1563745_a_at	283050	'LOC283050'	hypothetical LOC283050	-0.149331	-0.974361	-0.574981	-0.233627	-1.04773	-0.317941	-0.015037	-0.76715	-0.214104	-0.190202	-0.948191	-0.207238	-0.038393	-0.825357	-0.241737	-0.088602	-0.568824	-0.310377	-0.154278	-0.873894	-0.372041	-0.058035	-0.578642	-0.281204	-0.229424	-0.582383	-0.178151	-0.288302	-0.775079	-0.539159	-0.029801	-0.927318	-0.368714	0.025884	-1.0445	-0.023273	-0.037048	-0.906452	-0.317558
1563781_at	285949	'LOC285949'	hypothetical protein LOC285949	-0.092958	-0.409039	-0.248079	-0.08945	-0.488641	-0.293401	-0.322477	-0.772692	-0.097197	-0.393283	0.006818	-0.136515	-0.64801	-0.466766	-0.208794	-0.360744	-0.235942	-0.445609	-0.102805	-0.269913	0.029994	-0.374504	-0.045378	0.060174	0.03757	-0.232672	-0.333646	-0.349116	-0.2225	0.090165	-0.01267	-0.801098	-0.116162	-0.697416	-0.345321	-0.130291	-0.213456	-0.209988	0.238544
1563796_s_at	124454	'EARS2'	glutamyl-tRNA synthetase 2, mitochondrial (putative)	0.237509	0.495653	-0.666725	-0.136839	0.436399	-0.704101	0.243212	0.383156	-0.524344	0.292755	0.22625	-0.69773	0.310304	0.428016	-0.595003	0.647187	0.841301	0.023299	-0.001182	0.488045	-0.766892	0.328017	0.403037	-1.17307	0.224701	0.182826	-0.983599	0.192161	-0.254215	-0.970255	-0.016997	0.238612	-0.822755	0.714919	0.844257	-0.436662	0.44748	0.351468	-0.55614
1563800_at	283140	'LOC283140'	hypothetical protein LOC283140	0.122313	-0.449737	-0.416945	-0.299833	-0.547935	-0.172387	0.174666	-0.45777	-0.428193	-0.231012	-0.285637	-0.329806	0.058752	-0.087564	-0.0176	-0.339694	-0.278498	-0.308316	-0.195088	-0.389913	-0.545603	-0.146028	-0.194834	-0.219731	-0.150511	-0.157532	-0.025367	-0.25185	-0.301859	0.222275	-0.282267	-0.332883	-0.140779	-0.11725	-0.186174	-0.082538	0.412168	-0.218572	0.259281
1563842_at	54872	'PIGG'	phosphatidylinositol glycan anchor biosynthesis, class G	-0.053658	0.036521	0.16406	0.353011	-0.041378	0.107333	-0.013143	0.019037	0.242834	0.097542	-0.029412	0.350899	0.114221	0.126618	0.176851	0.106316	0.000282	0.171484	0.204811	-0.139362	0.265081	0.030232	-0.307852	-0.052424	0.160895	-0.007963	0.096184	0.213652	-0.065123	0.670541	0.317942	0.293014	0.430485	0.280489	-0.14351	0.063384	0.117466	-0.020654	0.19038
1563853_at	283045	'LOC283045'	hypothetical protein LOC283045	0.204453	0.245635	-0.198652	-0.001535	0.250366	-0.211128	-0.600483	-0.011815	-0.690093	-0.141463	0.344022	0.380463	-0.24535	0.10663	0.077293	-0.658737	-0.303797	-0.035918	0.058932	-0.238487	0.045001	-0.233431	-0.053356	0.55237	-0.026298	0.049877	0.010407	-0.061563	0.354245	0.674214	0.32286	0.032395	-0.620468	-0.805292	0.302241	0.00539	-0.400846	-0.182948	0.245078
1564031_a_at	285613	'RELL2'	RELT-like 2	0.139796	0.087672	0.34647	0.489013	0.278148	0.197698	0.019136	0.436187	0.179706	-0.121829	0.049676	0.146946	0.076756	-0.001347	0.166274	0.193566	-0.022335	0.015852	0.095499	-0.048466	0.508857	-0.019251	-0.138458	-0.029001	0.103963	-0.110137	0.009894	-0.140819	-0.060918	0.261717	0.132573	0.224986	0.236989	0.099436	-0.148543	0.117542	-0.024471	0.04825	0.260883
1564053_a_at	253943	'YTHDF3'	YTH domain family, member 3	0.562092	0.242835	0.786549	0.347789	0.045283	1.21885	0.603894	0.181112	1.14628	1.92097	1.35717	1.76622	1.89471	1.62786	1.97756	1.87308	1.42494	1.88463	0.907133	0.746885	1.13464	1.39842	1.06611	1.69989	1.47299	1.09316	1.30721	1.33505	0.978143	1.39251	0.553419	0.539313	1.03981	1.35097	0.78557	1.04511	1.50196	1.23133	1.12763
1564063_a_at	23200	'ATP11B'	ATPase, class VI, type 11B	0.591002	0.37612	0.467753	0.138639	-0.028131	0.713525	0.534636	0.203075	0.571358	0.25239	0.057268	0.474606	0.07726	0.228438	0.487698	0.232821	0.050169	0.596264	0.471345	0.438348	0.65434	0.132031	0.158148	0.294098	0.288279	0.282722	0.093195	0.254629	0.119051	-0.148694	0.357362	0.142496	0.526987	-0.161067	0.193177	0.57562	0.226385	0.250828	0.427821
1564064_a_at	23200	'ATP11B'	ATPase, class VI, type 11B	0.404695	0.171327	0.990604	0.234377	0.164241	1.17411	-0.298172	0.314023	1.32581	0.783052	0.433748	1.46445	0.916688	1.07579	1.45753	0.73334	0.948054	1.28129	0.184008	0.728359	1.34836	0.538474	0.698431	1.48276	0.355467	0.611737	1.41528	0.72122	0.722606	1.39142	0.289684	0.817283	1.34324	0.553824	0.661048	1.45281	0.550115	0.62346	1.15482
1564069_at	NaN	'NaN'	NA	0.270799	-0.068567	-0.064781	-0.0193	-0.060412	0.04591	0.024864	0.226354	-0.131714	-0.003785	0.245018	-0.138404	0.127648	-0.080807	0.170028	-0.136724	-0.143471	0.283708	0.258992	-0.064698	-0.003384	0.424566	0.017262	0.275537	0.245987	0.510395	0.035052	0.363384	0.039826	0.499777	0.536992	0.542749	-0.143042	0.227721	0.200814	-0.038189	0.010911	0.355033	0.314192
1564121_at	NaN	'NaN'	NA	0.604584	0.661087	0.456735	0.408495	0.872495	0.896973	-0.011823	1.06155	0.408475	0.202218	0.694462	0.596829	0.563942	1.25902	0.349988	0.384477	0.729702	0.749101	0.394118	0.858933	0.552077	0.304185	1.39249	0.734284	0.069693	1.1837	0.176552	0.292827	1.20953	0.37606	-0.027143	1.27013	0.42486	0.696798	1.87367	0.403294	0.468704	1.04157	0.726753
1564129_a_at	NaN	'NaN'	NA	0.141686	0.167609	-0.259085	-0.020463	0.012909	-0.398458	-0.107203	0.298383	-0.073566	0.044703	0.516464	0.474014	0.225872	0.677127	0.116107	0.014786	-0.006766	0.153576	0.150926	0.050354	0.246423	-0.076922	0.343303	0.687781	0.010197	0.386807	0.685243	0.188323	0.532788	1.2321	0.137886	0.136998	0.25549	-0.118521	0.156118	0.244051	0.45513	0.379669	0.440152
1564207_at	255031	'FLJ35390'	hypothetical LOC255031	-0.321799	0.100997	-0.06915	-0.055046	0.116345	-0.045493	-0.41625	0.083306	-0.008071	-0.224616	0.41098	0.180986	-0.288348	0.085942	0.058246	-0.69182	-0.358049	-0.359229	-0.265058	-0.11647	0.266345	-0.495358	0.226783	-0.015561	-0.047567	0.204225	0.23307	-0.060828	0.172158	0.386175	0.049689	0.193273	-0.008717	-0.671731	-0.246592	-0.011085	-0.466185	-0.281514	-0.179474
1564254_at	339855	'KY'	kyphoscoliosis peptidase	0.280156	0.089828	0.238225	0.293752	0.031031	0.004247	0.463378	0.080602	-0.118037	0.030066	0.102641	-0.093276	0.245535	0.079526	-0.031319	0.314623	-0.283222	0.028179	0.336265	0.378618	0.118435	0.28964	-0.055675	0.097502	0.445672	-0.031918	0.087265	0.282279	-0.105322	0.050674	0.434022	0.282837	0.138474	0.25535	0.222158	-0.198083	0.112672	0.271286	-0.258081
1564277_a_at	100133920	'LOC100133920'	hypothetical protein LOC100133920	0.196653	0.27239	-0.182192	0.220553	-0.085812	-0.040471	0.330953	0.041937	0.016666	-0.14733	-0.039113	0.064454	0.048842	-0.119634	0.05711	-0.270647	-0.376181	0.388923	0.130212	0.202136	0.194056	0.077094	-0.221909	0.103979	0.064031	0.23335	-0.104298	0.150892	0.122681	0.641548	0.07223	0.201436	0.038974	0.073772	-0.111482	0.415355	0.361134	0.294392	0.505186
1564310_a_at	165631	'PARP15'	poly (ADP-ribose) polymerase family, member 15	-0.062718	2.33817	1.94023	0.126533	2.70806	2.69177	0.101169	2.5703	2.90026	0.303797	2.19245	2.37072	0.080227	2.92908	2.08914	0.111577	1.94167	2.40479	0.418999	1.5907	2.27101	0.217599	2.56227	2.28695	0.080227	1.69275	1.53503	0.242377	2.67167	1.5583	-0.029455	3.16808	1.87121	0.08463	3.66656	2.20969	-0.081673	1.40581	2.00262
1564333_a_at	768239	'PSAPL1'	prosaposin-like 1	-0.109858	0.03341	0.053758	-0.194451	-0.461303	-0.272024	0.010828	-0.002066	-0.126932	-0.195589	-0.176889	0.165154	-0.270206	-0.174447	-0.113273	-0.418738	-0.44458	-0.304332	-0.116103	0.062774	-0.252768	-0.245733	-0.256701	-0.053293	0.168831	-0.07537	-0.052417	-0.021741	-0.03945	-0.15154	-0.15154	0.114685	0.26644	-0.545633	-0.339362	-0.172555	-0.520111	-0.321969	-0.349389
1564359_a_at	339260	'LOC339260'	hypothetical protein LOC339260	-0.236793	0.110494	1.3444	-0.404856	0.261158	1.86024	-0.194156	-0.227591	1.62416	-0.303129	-0.405891	1.02728	0.022442	-0.032256	1.33818	-0.164607	-0.157343	1.16238	-0.261852	-0.464458	1.71782	-0.783765	-0.679937	0.933821	-0.822182	-0.637008	0.184452	-0.557313	-0.544237	0.936179	0.242076	0.403508	1.41493	-0.352404	0.690304	1.29521	-0.278745	-0.581066	1.03828
1564360_a_at	339260	'LOC339260'	hypothetical protein LOC339260	-0.115633	-0.276706	1.20765	-0.539831	0.243881	1.64798	-0.680452	-0.520472	1.35855	-0.112168	-0.384703	0.715239	-0.153052	-0.180874	1.02552	-0.514494	-0.541872	0.741006	-0.257482	-0.563884	0.889465	-0.80246	-0.164438	0.84522	-0.352874	-0.989826	0.283255	-0.469214	0.057802	0.729215	-0.558624	0.49477	0.761433	-0.505318	0.39648	0.950724	-0.4406	-0.526009	0.763163
1564362_x_at	283933	'MGC46336'	zinc finger protein 843	-0.08505	0.011494	-0.103057	0.022332	0.038847	-0.065166	-0.297236	0.08859	0.253971	-0.136296	0.298404	0.547312	0.030346	0.173296	0.205953	-0.121203	-0.284027	-0.046761	0.018387	0.022422	0.185994	-0.005125	-0.285705	0.260709	0.116428	0.071085	0.203624	0.229246	0.305407	0.674154	0.204603	0.244598	0.08147	-0.087116	-0.152731	0.204174	-0.258739	-0.077793	-0.079277
1564494_s_at	5034	'P4HB'	prolyl 4-hydroxylase, beta polypeptide	-0.19432	-0.366525	0.268112	-0.205385	-0.55131	0.401039	0.04713	-0.299955	0.311023	0.50687	0.045044	0.98584	0.722424	0.109408	1.05278	0.518835	0.185378	0.892369	-0.079287	-0.595866	0.118818	-0.103173	-0.647825	0.301886	-0.224437	-0.461527	0.051884	-0.268778	-0.755059	0.263001	-0.735879	-0.922698	0.343395	0.049377	-0.490856	0.198509	-0.004723	-0.066364	0.280866
1564520_s_at	10419	'PRMT5'	protein arginine methyltransferase 5	0.117203	-0.188632	-0.843708	0.068286	-0.359792	-1.15997	0.238362	-0.262493	-0.794453	0.068286	-0.853185	-1.29087	0.151881	-0.724913	-1.21424	0.078904	-0.219273	-0.850746	0.092873	-0.326266	-1.17641	0.130507	-0.458116	-1.18229	0.017079	-0.381962	-1.02317	0.241745	-0.996931	-1.56559	0.003579	-1.09506	-1.07717	0.326288	-0.176203	-0.945788	0.297463	0.0977	-0.530428
1564521_x_at	10419	'PRMT5'	protein arginine methyltransferase 5	0.096219	-0.164026	-0.582937	0.037153	-0.245652	-0.78941	0.159753	-0.227704	-0.681855	0.064856	-0.474658	-0.748384	0.189215	-0.423044	-0.633463	0.161942	0.024263	-0.625357	0.190863	-0.137274	-0.703847	0.301977	-0.249595	-0.603286	0.252535	-0.098326	-0.565201	0.265936	-0.520552	-0.963551	-0.014091	-0.774306	-0.782815	0.288079	-0.240977	-0.678795	0.23371	0.171702	-0.352052
1564573_at	402778	'LOC402778'	similar to RIKEN cDNA 6330512M04 gene (mouse)	0.027935	0.217253	-9.60E-05	0.064815	0.111013	-0.048524	0.424478	0.22012	0.101206	0.259263	0.170504	0.46221	0.065965	0.244903	0.160893	0.377259	0.301852	0.642473	0.182861	0.12672	0.197256	-0.131278	-0.146603	-0.364937	-0.195872	-0.170401	-0.148547	-0.213387	0.042054	-0.464455	-0.142807	0.035851	-0.323163	-0.036287	-0.257865	-0.590127	-0.161955	-0.149186	0.150941
1564876_s_at	93986	'FOXP2'	forkhead box P2	0.035315	0.179158	-0.148283	-0.117624	0.241845	0.086481	0.198938	-0.006453	0.108779	0.01259	0.316423	0.095776	0.050038	0.347682	0.210111	0.299983	0.016272	0.355943	0.175255	0.086787	-0.089376	-0.111235	-0.060793	0.075805	0.145801	0.039324	0.216313	-0.081188	0.172125	0.46743	0.150639	-0.001296	-0.081198	0.028135	0.197449	0.141292	0.049942	0.150564	0.316423
1564886_at	NaN	'NaN'	NA	0.17946	0.250379	-0.003444	-0.076341	0.140341	-0.151962	-0.24659	0.048822	-0.146729	-0.017635	0.053258	0.510574	0.039163	-0.074804	0.277234	-0.285684	-0.191202	-0.033755	0.13134	-0.110513	-0.100036	0.053127	-0.023972	0.295013	0.372029	0.122071	0.46469	0.048683	0.252744	0.533424	0.477005	0.084587	-0.023899	-0.166201	-0.099585	0.287575	0.200548	-0.084534	0.02089
1564907_s_at	724102	'SNHG4'	small nucleolar RNA host gene 4 (non-protein coding)	-0.052118	-0.523544	-0.87782	-0.166879	-1.03884	-1.26061	-0.321694	-1.25057	-0.849146	0.269946	-0.422287	-0.648434	0.335056	-0.791697	-0.644629	-0.096618	-0.804527	-0.881108	-0.144271	-0.478622	-0.708573	-0.103021	-0.611797	-0.449891	0.036284	-0.636128	-0.540882	0.194511	-0.419172	-0.351069	-0.056998	-0.448203	-0.496101	-0.542134	-1.00139	-1.1699	0.0425	-0.856793	-1.05478
1565162_s_at	4257	'MGST1'	microsomal glutathione S-transferase 1	0.152086	-0.47547	0.445153	0.198344	-0.627931	0.386961	0.178434	-0.403191	0.639764	-0.139179	-0.385058	0.659136	-0.23112	-0.461339	0.816935	-0.090198	-0.601682	0.612833	-0.05795	-0.439303	0.432123	-0.125245	-0.49786	0.67151	-0.202766	-0.335822	0.679226	-0.247802	-0.61744	0.327314	-1.00293	-1.03749	0.762066	0.14701	-0.382746	0.862525	-0.019669	-0.329089	0.558501
1565269_s_at	466	'ATF1'	activating transcription factor 1	-0.243668	-0.246145	-0.227001	0.096441	0.147926	-0.240207	0.266879	0.052599	-0.255005	0.691075	0.016411	-0.635183	-0.095425	0.093707	0.222767	0.604109	0.481807	0.264868	0.011266	0.241067	-0.108384	0.213424	0.047157	-0.303432	0.615858	0.003344	-0.087024	0.153627	0.135156	-0.290204	-0.390094	-0.253981	-0.128204	0.36068	-0.135536	-0.580761	0.305339	0.017071	-0.109957
1565347_s_at	7030	'TFE3'	transcription factor binding to IGHM enhancer 3	-0.555863	-0.353924	-0.50193	-0.305016	-0.106921	0.138455	-0.314169	-1.00016	-0.211953	1.31251	1.1976	0.757547	1.56093	0.814717	0.66255	1.34699	1.18248	1.4164	-0.392578	-0.632239	-0.188605	0.282647	0.184472	0.43882	0.39938	0.202499	-0.208477	0.27877	-0.008032	-1.00104	-0.439778	-0.146002	-0.799749	-0.183889	-0.423095	-1.13374	0.60158	0.259796	-0.241031
1565544_at	50862	'RNF141'	ring finger protein 141	-1.3363	-1.35327	-0.758598	-1.06764	-1.16953	-0.418714	-1.05794	-0.806445	-0.307365	-1.47602	-1.68962	-1.17724	-1.67122	-1.01509	-0.956897	-1.0415	-0.881575	-1.15322	-1.42447	-1.0966	-0.736798	-1.35688	-0.891038	-1.24746	-1.95075	-1.40813	-0.671103	-1.73122	-1.25532	-1.24052	-1.45084	-1.20565	-0.608812	-1.20473	-0.697737	-0.363609	-0.130937	-0.982611	-0.635121
1565579_at	NaN	'NaN'	NA	-0.044651	-0.098413	-0.226936	0.086247	0.016841	-0.097008	0.226145	0.191411	0.088986	0.25479	-0.196105	-0.34971	0.579473	-0.242531	-0.33689	0.137913	0.155456	-0.044857	0.325558	0.08565	-0.165837	0.040949	-0.182791	-0.460529	-0.072723	-0.061981	-0.495944	0.426879	-0.296588	-0.685555	0.051373	-0.405823	-0.659284	0.293706	-0.00143	-0.493184	0.304383	0.1779	-0.074913
1565598_at	NaN	'NaN'	NA	-0.473954	-0.191993	0.188143	-0.385058	-0.304204	0.923873	-1.00659	-0.086123	0.891787	-0.791282	-0.057791	0.365386	-0.507176	0.02066	0.514183	-0.386868	-0.303476	0.059356	-0.872441	-0.227121	0.184921	-0.237196	0.00967	-0.221054	-0.555501	-0.061133	0.229989	-0.143317	-0.488613	0.243673	-0.157445	-0.033881	0.663485	-0.544398	0.188792	0.262493	-0.488915	-0.774692	0.188589
1565611_at	83658	'DYNLRB1'	dynein, light chain, roadblock-type 1	0.205311	0.045342	-0.217163	0.243134	-0.170176	-0.364656	0.027125	0.197194	0.220503	0.130811	0.162463	0.330657	0.187909	-0.059628	0.013932	-0.294782	0.023643	-0.236856	0.144859	0.01593	0.135747	0.2674	-0.107099	0.422243	0.266729	0.142171	0.369577	0.183398	0.278514	-0.103774	-0.017261	0.359885	0.248106	0.052047	-0.12283	0.318073	0.02165	0.166288	0.415392
1565617_at	NaN	'NaN'	NA	-0.119865	-0.155236	0.178158	0.134771	-0.303326	0.067351	0.123512	-0.265085	-0.309565	-0.142973	-0.385965	-0.297842	0.062598	-0.345439	-0.142005	-0.197438	-0.299994	0.277258	0.188642	0.014552	0.171921	-0.438047	-0.275813	-0.189715	0.038808	-0.260454	0.109942	0.105139	-0.129947	0.00076	-0.116886	-0.17217	-0.087636	-0.308889	-0.088442	0.462659	0.322212	0.01127	-0.136965
1565651_at	375	'ARF1'	ADP-ribosylation factor 1	-0.294682	-0.449318	0.097038	-0.371551	-0.31204	0.021574	-0.278085	-0.023364	0.409775	-0.390631	-0.831189	0.143471	-0.074809	-0.159523	0.170033	-0.018858	-0.126644	0.189354	-0.075623	-0.408531	0.493456	0.008238	-0.236303	0.023325	-0.316641	-0.513589	-0.270248	-0.469939	-0.537431	-0.303501	0.417146	0.293519	0.370182	-0.359219	0.053297	0.243376	-0.294878	-0.708265	-0.022137
1565717_s_at	2521	'FUS'	fusion (involved in t(12;16) in malignant liposarcoma)	0.401412	-0.47739	-1.53036	0.161458	-0.523919	-1.18883	0.237285	-0.43277	-1.21397	0.269911	-0.329257	-1.82472	0.7321	-0.606361	-2.28741	0.279164	-0.170534	-1.15017	-0.20317	-0.49742	-1.37841	-0.454435	-0.633358	-1.34909	0.162903	-0.310117	-2.12446	0.017798	-0.856637	-2.74406	-0.125449	-0.033824	-1.25486	-0.566425	-2.16749	-3.98794	-0.265931	-0.919237	-3.06332
1565752_at	221472	'FGD2'	FYVE, RhoGEF and PH domain containing 2	0.355754	1.28162	0.584208	0.421357	1.50893	0.672036	0.44763	0.873548	0.763875	-0.021104	0.545358	0.191504	-0.004172	0.677862	0.089739	-0.141881	0.195951	0.484547	0.507097	0.746093	0.73957	0.108498	0.820363	0.631754	0.229468	0.397018	0.505482	0.252907	1.00551	0.57171	-0.065361	2.41851	0.395571	0.004505	1.94694	0.616286	0.327437	0.310944	0.394586
1565754_x_at	221472	'FGD2'	FYVE, RhoGEF and PH domain containing 2	0.035694	1.23239	0.706539	0.293111	1.51097	0.963358	0.218285	0.761672	0.702672	-0.165899	0.450617	0.007904	-0.074244	0.779556	0.102781	-0.210573	-0.113526	0.369627	0.268709	0.494451	0.57089	-0.068715	0.762212	0.63053	-0.147722	0.286494	0.44849	0.211025	1.09142	0.518611	-0.115258	1.87195	0.725598	-0.147893	1.45954	0.470982	0.048126	0.110338	0.195899
1565762_at	NaN	'NaN'	NA	-1.59099	-0.607902	1.01829	-1.13111	-0.672542	1.13306	-1.69946	-0.103002	1.28611	-1.59621	-0.111626	0.373449	-1.8782	-0.072221	0.429999	-1.35228	-0.907141	0.388601	-1.63463	-0.882336	0.33495	-1.45282	-0.017556	0.135897	-1.91133	-0.681205	0.282599	-1.22937	-0.538537	0.974915	-1.35568	-0.446822	0.384708	-1.49352	-0.104046	0.267991	-1.19136	-0.880774	0.496478
1565843_s_at	27154	'BRPF3'	bromodomain and PHD finger containing, 3	-0.049213	-0.137197	-0.100894	-0.294823	-0.705851	-0.276808	0.176319	-0.227178	-0.291569	-0.097371	-0.31219	0.012096	0.235094	-0.450889	-0.47168	-0.187988	-0.434403	-0.19691	0.090235	-0.15989	-0.407095	-0.393725	-0.214725	-0.395671	-0.265302	-0.232291	-0.571838	-0.277143	-0.197281	-0.250874	-0.103496	-0.072329	-0.044348	-0.278358	-0.261551	-0.550597	-0.210546	-0.135369	-0.426424
1565852_at	NaN	'NaN'	NA	-0.774994	-0.374178	0.551058	-0.32155	-0.630451	0.150794	-1.15957	-0.850978	0.152767	-1.45123	-0.717037	-0.251078	-1.11032	-0.316395	-0.184379	-1.09419	-0.977613	-0.405278	-1.27662	-0.516574	-0.123778	-0.861807	-0.556225	-0.556308	-0.861054	-0.799193	-0.268484	-0.704145	-0.841368	-0.393721	-0.528914	-0.595943	-0.046109	-1.08927	-0.614429	-0.549175	-0.955319	-0.455144	-0.367328
1565879_at	NaN	'NaN'	NA	0.305211	0.236435	0.085198	0.144164	-0.349078	-0.149221	-0.081151	0.224118	-0.163224	0.011981	0.076306	0.223795	0.14699	-0.020243	0.29611	-0.101358	0.208824	0.069767	0.082479	-0.118666	0.257431	0.024311	-0.189696	0.673907	0.051418	-0.000753	0.095109	0.391263	-0.050873	-0.071443	0.33214	0.004949	0.359989	0.071684	0.145691	0.3945	0.196152	0.019374	0.179821
1565886_at	NaN	'NaN'	NA	-0.389379	0.056645	1.0333	-0.343319	0.197674	1.43578	-0.773892	-0.195639	1.39716	-1.03338	-0.317988	0.017747	-0.626334	0.506025	0.4467	-0.719981	-0.330989	0.43868	-1.12145	-0.403909	0.874551	-0.654274	0.080338	0.184151	-0.902588	-0.425462	0.003803	-0.374502	0.111211	0.951134	-0.592075	0.388922	0.849381	-0.710757	0.489835	0.935149	-0.645807	-0.112661	0.824462
1566079_at	647190	'LOC647190'	ribosomal protein S16 pseudogene 5	0.024893	-0.150042	0.876523	-0.153942	0.069584	0.41167	-0.542361	0.100446	0.953512	-0.734658	-0.521888	0.328711	-0.435424	0.095479	0.189891	-0.536025	-0.15119	0.098631	-0.27944	-0.076268	0.445824	0.051015	-0.031975	-0.111078	-0.178352	-0.195711	0.272581	-0.638099	-0.159138	0.704989	0.345465	0.49545	0.882475	-0.617545	0.721194	1.05106	-0.230732	-0.401136	0.644467
1566110_at	NaN	'NaN'	NA	0.24861	0.112402	0.058124	0.17337	-0.243111	-0.177024	0.048548	-0.028065	-0.142499	0.267339	0.428754	0.024918	-0.010358	0.047008	-0.010551	-0.102037	-0.09335	-0.182973	0.056828	0.033655	-0.059748	-0.138361	0.04004	-0.01324	0.059695	0.221723	-0.206232	0.122499	0.480651	0.411072	0.068784	0.12311	0.098014	0.182036	0.024918	0.302223	-0.171016	-0.207056	-0.38849
1566144_at	NaN	'NaN'	NA	0.239754	0.020135	0.009733	-0.239628	-0.081311	-0.025651	-0.070209	-0.142582	-0.254649	-0.031244	-0.161779	0.161076	0.139273	-0.166391	-0.020728	-0.27067	-0.675982	-0.295522	0.077857	-0.009423	-0.172464	-0.146652	-0.164446	-0.087161	-0.106364	0.048045	-0.196636	0.280016	0.105436	0.279058	0.038169	-0.084663	0.030723	-0.321722	-0.146847	-0.093329	-0.043148	-0.254649	-0.048796
1566185_at	NaN	'NaN'	NA	0.442984	0.587116	0.380359	0.125364	0.549963	0.37245	0.233944	0.438507	0.272941	0.366374	0.554573	0.806008	0.34254	0.168464	0.477398	0.427426	0.111799	0.45721	0.45004	0.483624	0.567984	0.272941	0.396993	0.912499	0.476712	0.567567	0.590201	0.519424	0.705666	0.59179	0.364378	0.910716	0.412311	0.306027	0.499081	0.380145	0.379333	0.299808	0.459289
1566303_s_at	6992	'PPP1R11'	protein phosphatase 1, regulatory (inhibitor) subunit 11	-0.013723	-0.353168	-0.271534	0.045073	-0.445502	-0.350107	0.07549	-0.262525	-0.078815	-0.143247	-0.59285	-0.536422	0.293895	-0.594723	-0.48743	-0.131547	-0.394098	-0.218874	0.005537	-0.386178	-0.538005	-0.325149	-1.05781	-0.911156	-0.803328	-0.717454	-0.954517	-0.596377	-1.07201	-0.928647	-0.546608	-0.261638	-0.375735	-0.142436	-0.166112	-0.530088	-0.213616	-0.515022	-0.488843
1566342_at	NaN	'NaN'	NA	0.432381	0.554361	0.661889	0.419303	0.570956	0.298946	0.557682	0.3176	0.447843	-0.044893	0.172854	0.494435	-0.106285	-0.084626	0.519947	-0.065978	-0.139351	0.138625	0.259444	0.310895	0.414113	0.179503	0.097886	0.592967	0.274132	0.064425	0.715068	0.299338	0.121774	1.1329	0.1073	-0.212384	0.515593	0.175161	-0.008509	0.984717	0.253268	-0.013252	0.857731
1566454_at	NaN	'NaN'	NA	0.071869	0.068406	-0.05763	0.134664	-0.070209	0.029305	0.103499	0.382388	0.099103	0.233867	0.182012	0.184861	0.016974	-0.193256	-0.136212	-0.070846	-0.299862	-0.00202	0.426316	0.010642	0.256027	-0.029291	-0.090554	0.238126	0.515702	0.202559	0.021946	0.248853	0.086834	0.475941	0.272347	0.0423	0.116143	0.02697	0.008214	-0.112675	0.264273	0.237771	0.073978
1566509_s_at	26268	'FBXO9'	F-box protein 9	-0.131539	-0.10383	-0.588976	0.042088	-0.351871	-0.182008	-0.38471	-0.48777	-0.563092	-0.225663	-0.576452	-0.549534	-0.028204	-0.412347	-0.331993	-0.236079	-0.250146	-0.505335	-0.228167	-0.146129	-0.488859	-0.407613	-0.601079	-0.758428	-0.543035	-0.492311	-0.901131	-0.46181	-0.75543	-0.448751	-0.466651	-1.01876	-0.888074	-0.220235	-0.841315	-0.565497	-0.223006	-0.275199	-0.453679
1566549_at	NaN	'NaN'	NA	-0.285906	-0.240321	-0.584728	-0.428089	-0.211974	-0.742567	-0.243731	-0.48635	-0.456474	-0.352561	0.083578	-0.120649	-0.217616	-0.280198	-0.081156	-0.119715	-0.428216	-0.204103	-0.000126	-0.272645	-0.280084	-0.50068	-0.196632	-0.153618	-0.251712	-0.145435	-0.106758	-0.186728	0.051802	0.652842	0.043284	-0.063949	0.189405	-0.398273	-0.362607	-0.43777	-0.166004	-0.304185	-0.27773
1566557_at	440465	'FLJ90757'	hypothetical LOC440465	-0.717317	-0.925264	-0.147859	-0.764418	-0.80064	0.032474	-1.03797	-1.12715	-0.092078	-1.32887	-1.30966	-0.650146	-1.62772	-1.52098	-0.700576	-0.548987	-0.519547	-0.343117	-1.31168	-1.17032	-0.66627	-0.385221	-0.762907	-0.396864	-0.439656	-0.546484	-0.584096	-1.12525	-0.84977	-0.974072	-1.45608	-2.38293	-1.15584	-0.572363	-1.29172	-0.289926	-1.13465	-0.551921	-0.069509
1566558_x_at	440465	'FLJ90757'	hypothetical LOC440465	-0.758139	-0.980004	-0.133156	-0.618631	-1.01007	-0.149954	-0.868886	-1.02081	-0.303012	-1.06528	-1.32172	-0.89965	-1.11914	-1.09142	-0.692783	-0.649405	-0.81628	-0.401087	-1.42228	-1.09832	-0.744667	-0.213498	-0.866065	-0.45589	-0.695258	-0.585311	-0.586463	-1.12619	-0.992675	-0.606676	-0.952577	-1.96254	-1.06452	-0.57111	-1.4003	-0.6038	-0.998624	-0.587431	-0.21793
1566671_a_at	8566	'PDXK'	pyridoxal (pyridoxine, vitamin B6) kinase	0.286511	0.665623	1.41147	0.453084	0.429418	1.37778	0.473633	0.759803	1.437	0.473186	0.636987	1.28248	0.58787	0.737265	1.20162	0.271552	0.699784	1.31332	0.058053	0.643031	0.926651	0.601632	0.724471	1.438	0.510462	0.865138	1.30665	0.68532	1.2065	1.29541	0.512544	0.992578	1.43239	0.853879	1.69221	1.8002	0.25927	0.428316	1.04398
1566785_x_at	728806	'LOC728806'	similar to Vesicle-fusing ATPase (Vesicular-fusion protein NSF) (N-ethylmaleimide sensitive fusion protein) (NEM-sensitive fusion protein)	-0.30765	-0.66994	-0.283034	-0.670266	-0.589688	-0.901469	-0.793035	-0.057174	-0.568981	-1.46054	-0.816619	-0.093318	-1.29302	-0.175927	-0.943378	-1.00113	-0.616581	-0.55742	-1.28234	-1.53774	-0.450935	-0.75945	-0.194559	-0.172947	-1.00501	-1.00186	-0.704449	-0.897753	-0.568172	-0.084504	0.036638	-0.785527	-0.067428	-0.860153	-0.357465	-0.438731	-0.401308	-0.561921	0.062146
1566887_x_at	NaN	'NaN'	NA	-0.326324	-0.018634	0.078919	-0.008562	0.001689	-0.062017	-0.21672	-0.137393	0.03363	-1.04803	-0.220449	0.040807	-0.701701	-0.534978	0.194632	-1.06893	-0.616828	-0.026672	-0.654747	-0.299777	0.191937	-0.536506	0.066129	0.204992	-0.755213	-0.372274	0.122003	-0.626918	-0.2627	0.612324	-0.391132	-0.31076	0.002653	-0.164142	0.318797	0.935988	-0.224701	0.019685	0.822523
1566901_at	7050	'TGIF1'	TGFB-induced factor homeobox 1	-0.890566	-0.416119	0.127196	-0.646879	-0.404192	0.461353	-1.50326	-0.109637	0.608013	-1.21475	-1.06694	-0.274339	-1.154	-0.561535	0.019636	-0.728597	-0.836873	0.187012	-1.05073	-0.895723	0.057259	-0.884776	-0.574509	-0.56759	-1.93581	-0.98755	-0.722964	-1.51929	-0.887508	-1.37983	-0.537475	0.205413	0.13883	-0.575024	0.287378	0.115778	-0.888223	-1.22163	0.050698
1566954_at	NaN	'NaN'	NA	0.047231	0.118366	-0.169697	0.029778	-0.025331	-0.157406	-0.041378	0.122137	-0.200084	-0.069242	0.289744	0.022596	-0.268846	0.096879	0.032339	-0.130769	-0.366289	-0.065091	0.172143	-0.201097	0.039184	-0.049513	0.027108	-0.074107	0.025294	-0.044228	0.226755	0.105788	0.479724	0.366523	0.222679	-0.156814	0.097031	0.063342	-0.186294	0.202072	-0.029758	0.001746	0.10742
1566956_at	81137	'OR7E104P'	olfactory receptor, family 7, subfamily E, member 104 pseudogene	0.152522	0.022034	0.149364	0.29282	0.099834	-0.073597	0.237418	0.032101	-0.100005	0.013756	0.390027	0.377171	0.106187	-0.053352	0.157886	-0.106724	-0.478578	0.003541	0.064988	0.007077	0.096468	0.188182	0.092562	0.413208	0.320059	0.229204	0.425915	0.203572	0.108832	0.516417	0.450423	0.038273	0.165475	-0.186669	-0.195612	0.268716	-0.115662	-0.206742	0.142225
1566989_at	57492	'ARID1B'	AT rich interactive domain 1B (SWI1-like)	-0.090207	-0.126979	-0.425532	0.059181	-0.149425	-0.440261	0.349489	-0.101755	-0.462763	0.126359	-0.088578	-0.084181	0.172192	-0.136392	-0.211382	-0.06985	-0.352409	-0.265868	0.12309	-0.340176	-0.41475	-0.17263	-0.189867	-0.190704	0.111094	-0.403442	-0.054167	0.121757	-0.086086	0.163878	-0.116992	-0.507617	-0.408413	0.070073	-0.252879	-0.069525	0.200993	-0.164116	-0.189504
1566990_x_at	57492	'ARID1B'	AT rich interactive domain 1B (SWI1-like)	0.086803	-0.237262	-0.365507	0.123421	-0.190989	-0.193251	0.028949	0.169833	-0.467607	0.189375	0.136195	0.073289	0.098925	0.105433	0.005206	-0.08423	-0.238379	-0.223659	0.417157	-0.161858	-0.088729	-0.034502	-0.181507	-0.081773	0.113513	-0.23492	-0.168254	-0.038505	-0.54904	-0.150181	0.071431	-0.13632	-0.523002	0.391868	-0.101231	-0.076627	0.122585	-0.07837	-0.023671
1567013_at	4780	'NFE2L2'	nuclear factor (erythroid-derived 2)-like 2	0.8548	0.524561	0.471929	0.775195	0.481706	0.823154	1.31958	0.350563	0.485064	1.28799	0.548485	0.896982	0.926208	0.519272	0.867803	0.865762	0.83556	0.891676	0.685142	0.375371	0.529261	0.706522	0.380747	0.875797	1.00992	0.485858	0.489819	1.03955	0.342943	0.854976	0.347026	0.159902	0.414537	0.777268	0.464484	0.350564	1.28964	0.9405	0.9552
1567079_at	54982	'CLN6'	ceroid-lipofuscinosis, neuronal 6, late infantile, variant	0.720217	0.2949	-0.025876	0.037429	0.012396	-0.034267	0.530046	-0.290164	-0.416037	0.138722	-0.267049	-0.123013	0.375865	-0.301651	-0.528414	-0.16907	-0.088357	-0.299862	0.586046	0.156234	0.098707	-0.13046	-0.069215	-0.05976	-0.033946	-0.208161	0.047646	0.52269	-0.262342	-0.123747	0.14905	-0.061203	-0.097578	-0.013535	0.000331	0.046337	0.13332	0.138002	-0.285065
1567080_s_at	54982	'CLN6'	ceroid-lipofuscinosis, neuronal 6, late infantile, variant	0.016124	0.173019	-0.54922	0.140223	0.18938	-0.509106	-0.235727	0.11074	-0.626345	0.146941	0.037614	-0.415997	0.203537	-0.185809	-0.363168	0.231958	0.346644	-0.140511	0.075717	0.060092	-0.504149	-0.139194	-0.272123	-0.574233	-0.213815	0.016045	-0.642857	-0.429534	-0.511503	-0.526954	-0.10504	-0.371626	-0.607513	0.004825	-0.11965	-0.971937	-0.061856	0.166786	-0.270797
1567081_x_at	54982	'CLN6'	ceroid-lipofuscinosis, neuronal 6, late infantile, variant	0.237784	-0.148417	-0.723237	-0.068014	-0.168731	-0.456308	0.553206	-0.377508	-0.547137	-0.156733	-0.232811	-0.511325	0.124034	-0.288084	-0.416847	-0.34607	-0.269647	-0.398973	0.024206	0.13656	-0.463816	-0.25715	-0.117379	-0.54777	-0.237557	-0.334361	-0.764558	-0.024031	-0.443495	-0.798049	-0.207174	-0.53645	-0.487277	0.38033	-0.176523	-0.642476	-0.015426	0.006544	-0.466739
1567107_s_at	7171	'TPM4'	tropomyosin 4	-0.228841	0.45518	0.823394	-0.383272	0.569267	1.25127	-0.283158	0.486051	1.09814	-0.599453	0.483118	0.704748	-0.00611	0.384261	0.689349	-0.358116	0.060708	0.748173	-0.452947	0.192925	0.693113	-0.439666	0.165038	0.674492	-0.660942	-0.190425	0.19443	-0.681246	0.171156	-0.162219	-0.940125	0.587531	0.653479	-0.164413	0.915859	0.921512	-0.448959	0.28223	0.913945
1567214_a_at	5411	'PNN'	pinin, desmosome associated protein	-0.478092	-0.366085	0.085678	-0.229811	-0.230672	0.029841	0.033898	0.046766	0.366371	-0.408894	-0.517928	0.117617	-0.727696	-0.048931	0.277861	-0.082466	0.270404	0.267274	-0.52347	-0.054729	0.271202	-0.126274	0.215882	0.436053	-0.244485	-0.076853	0.066608	-0.40918	-0.30672	-0.048681	-0.701366	-0.528401	0.537299	0.044727	0.087467	1.04004	0.137908	0.328106	0.831454
1567219_at	NaN	'NaN'	NA	-0.130879	-0.04131	0.006127	-0.094844	-0.21043	-0.005204	-0.046398	0.196992	0.091371	-0.315365	-0.170466	-0.425314	-0.343793	-0.467497	-0.388023	-0.52365	-0.223467	-0.531711	-0.225211	-0.297183	-0.33845	0.100074	-0.108856	-0.063566	-0.254859	-0.081726	0.15396	-0.050635	0.059086	-0.021086	-0.326561	-0.417329	-0.208234	-0.118124	-0.005309	0.387409	-0.078442	-0.083779	-0.052369
1567224_at	8091	'HMGA2'	high mobility group AT-hook 2	1.06884	-2.66733	-2.04425	0.969531	-2.69174	-1.96966	0.931174	-2.22753	-1.51814	1.30993	-1.86949	-2.39585	1.53097	-2.11281	-2.46916	1.4695	-2.0744	-2.02174	1.47549	-2.35087	-1.9935	0.777228	-2.03963	-2.15212	0.518947	-2.33378	-2.40157	0.995797	-1.79348	-2.66652	0.974576	-2.64582	-1.62779	1.29797	-2.21786	-2.3992	0.781143	-2.36365	-1.79776
1567410_at	7694	'ZNF135'	zinc finger protein 135	0.156786	0.016665	-0.221041	0.087661	-0.011038	-0.321501	0.039425	-0.273264	-0.320041	-0.139943	0.16456	0.345009	-0.075733	-0.096578	-0.401627	-0.048724	-0.339323	-0.335206	0.191797	-0.156672	0.069753	0.209155	0.089924	0.175037	0.266308	0.136571	0.193234	0.288587	0.257757	-0.162327	0.129929	-0.149897	0.051246	-0.43283	-0.149588	0.231821	-0.017279	0.294833	-0.216047
1567458_s_at	5879	'RAC1'	ras-related C3 botulinum toxin substrate 1 (rho family, small GTP binding protein Rac1)	0.284456	-0.083317	-0.25187	0.297091	0.014574	-0.209579	0.228187	-0.298716	-0.294301	-0.128075	-0.187116	-0.578129	-0.014272	-0.332995	-0.210345	0.10789	-0.29704	-0.391483	0.003483	-0.099285	-0.42263	-0.059521	-0.354879	-0.38332	-0.259248	-0.45091	-0.638201	-0.055436	-0.363427	-0.924392	-0.329765	-0.555622	-0.548251	0.350036	0.050062	-0.386357	0.124568	-0.062801	-0.164024
1567539_at	4240	'MFGE8'	milk fat globule-EGF factor 8 protein	0.227661	0.251388	0.171668	0.211324	0.318841	-0.129016	0.249626	0.35508	-0.013165	0.403551	0.295912	0.280902	0.099854	0.113654	0.178228	0.26385	0.017126	0.238711	0.202096	0.049116	0.143068	0.274883	0.334806	0.259854	0.257493	0.259901	0.13976	0.337716	0.284223	0.656817	0.430775	0.354912	0.242466	0.024501	0.286777	0.370707	0.107088	0.098009	0.064891
1567913_at	NaN	'NaN'	NA	0.20771	0.196143	0.125644	0.222182	0.295534	0.288909	0.251067	0.107121	-0.308185	0.165826	0.382761	0.820475	0.125058	0.277681	0.564233	-0.382336	-0.094481	0.452978	0.095078	0.026296	0.402817	-0.062833	0.274668	0.522853	0.265438	0.455752	0.833054	0.257867	0.286081	2.15095	0.449531	0.03802	0.278079	0.363725	0.237632	0.876568	0.262331	0.236487	0.762389
1568408_x_at	NaN	'NaN'	NA	0.141478	-0.082817	-0.192436	0.25638	-0.003811	0.058314	0.008548	-0.013246	-0.08537	-0.121405	0.018938	0.260382	-0.050204	-0.041539	0.020026	-0.207582	-0.114314	-0.158268	0.093023	-0.19584	0.045767	0.115706	0.082722	0.474498	0.347726	0.270907	0.432436	0.488054	0.334631	0.32639	0.36576	0.283523	0.423498	-0.248863	-0.169853	0.057403	-0.321923	-0.203104	-0.267957
1568574_x_at	6696	'SPP1'	secreted phosphoprotein 1	0.625042	1.78425	1.44998	0.854368	1.86597	1.58631	0.813697	2.07007	1.3426	0.781506	1.33006	1.41116	0.571592	0.785886	1.4565	0.175083	0.822819	0.865665	0.507422	1.42593	1.37892	1.23645	1.80889	1.93453	1.33649	1.52533	1.76587	1.3251	1.70194	1.703	0.11747	0.807452	1.39828	0.797761	1.41321	0.89432	0.307442	0.720191	1.55909
1568592_at	140691	'TRIM69'	tripartite motif-containing 69	-0.04556	2.19585	2.31351	0.03682	2.16023	2.23145	0.179407	2.20653	2.2017	-0.022087	2.26474	2.11868	0.247353	2.28604	2.12484	0.340128	2.24233	2.2205	0.151703	2.02468	1.89819	0.339209	2.34788	2.36864	0.259784	2.28587	2.20654	0.273497	2.50724	2.22045	-0.234417	2.17069	1.88728	0.359975	2.70444	2.2867	0.134638	2.13587	2.30265
1568609_s_at	388685	'FLJ39739'	hypothetical FLJ39739	0.002015	0.98182	-0.500742	-0.076376	1.16628	-0.351183	0.080155	0.887915	-0.709548	-0.229832	0.745583	-0.811497	-0.062399	0.939979	-0.783719	-0.016193	0.777188	-0.385159	-0.036038	0.920423	-0.450497	-0.074863	0.83935	-0.651747	-0.092709	0.701434	-0.734247	-0.230945	0.723353	-1.09349	-0.366992	0.979938	-0.864534	0.124169	1.08311	-0.899747	0.095413	0.816918	-0.601084
1568613_at	83861	'RSPH3'	radial spoke 3 homolog (Chlamydomonas)	0.111253	0.416139	-0.012437	0.056068	0.193046	0.08268	-0.09241	0.392823	0.164595	-0.342636	0.273344	0.37746	-0.076767	0.092039	0.206516	-0.354968	-0.115032	-0.020216	-0.081712	0.137393	0.124062	-0.106368	0.122874	0.089548	-0.110362	0.195649	0.349918	0.064628	0.517435	0.392609	0.113524	0.427022	0.332517	-0.224139	0.133855	0.256847	0.106208	0.377056	0.363593
1568618_a_at	2589	'GALNT1'	UDP-N-acetyl-alpha-D-galactosamine:polypeptide N-acetylgalactosaminyltransferase 1 (GalNAc-T1)	-0.449999	-0.718966	-0.742774	-0.667686	-0.499061	-0.594377	-0.229193	-1.01791	-0.880999	-0.40161	-0.963289	-1.12857	-0.698889	-0.892812	-0.854823	-0.574264	-0.486029	-0.985899	-0.784308	-0.474657	-0.965029	-0.949392	-1.27244	-1.50205	-0.748934	-1.19265	-1.00201	-0.769947	-1.10657	-1.60098	-0.498072	-1.41627	-1.09095	-0.357889	-1.19165	-0.802792	-0.19811	-0.30642	-0.726485
1568619_s_at	162073	'LOC162073'	inositol 1,4,5-triphosphate receptor interacting protein-like 2	-0.04063	0.205394	-0.291378	-0.091271	0.397687	-0.238182	-0.346828	0.261468	-0.224946	-0.698188	0.215193	-0.908567	-0.308294	0.46342	-0.294995	-0.425926	0.041504	-0.767898	-0.459547	0.59177	-0.392414	-0.653008	0.174511	-0.653055	-0.499481	-0.217858	-0.299603	-0.674366	0.42783	-0.549576	0.1252	0.716269	-0.131346	-0.601459	0.352527	-0.295761	-0.018263	0.29715	-0.432022
1568629_s_at	5296	'PIK3R2'	phosphoinositide-3-kinase, regulatory subunit 2 (beta)	-0.314558	-0.698937	-0.633591	-0.286525	-0.598525	-0.437693	-0.339817	-0.479	-0.508393	-0.314506	-0.672641	-0.59064	0.061509	-0.909342	-0.679926	-0.372777	-0.272939	-0.562294	-0.341198	-0.437705	-0.458371	-0.277017	-0.644018	-0.768943	-0.449173	-0.716244	-0.635744	-0.293396	-0.759603	-0.55158	-0.137308	-0.833726	-0.607327	-0.078812	-0.782341	-0.775947	-0.435919	-0.421507	-0.282256
1568658_at	339804	'LOC339804'	chromosome 2 open reading frame 74	-0.721891	-0.06277	0.545647	-0.404737	-0.117261	0.616193	-0.05397	-0.332984	0.313598	-1.04197	-0.541848	-0.012603	-1.20022	-0.456154	0.208613	-0.420166	0.188406	-0.003029	-0.873983	-0.081973	0.268584	-0.574711	-0.126825	0.287533	-0.52417	-0.398858	-0.204699	-1.04614	-0.400257	-0.088972	-1.30438	-0.912538	0.204296	-0.466962	-0.255028	0.504598	-0.355485	0.282645	0.41707
1568678_s_at	11116	'FGFR1OP'	FGFR1 oncogene partner	-0.200266	0.429929	0.475175	-0.136334	0.574096	0.668503	-0.096977	0.562575	0.603378	-0.194504	0.051748	0.06648	-0.233193	0.229745	0.328191	-0.058134	0.601646	0.247504	-0.352779	0.539306	0.299748	-0.215684	0.420074	0.194129	-0.118548	0.204277	0.174901	-0.233229	0.081617	-0.275329	-0.340073	0.138596	0.538956	0.299107	0.678341	0.532025	0.1604	0.680401	0.498684
1568691_at	NaN	'NaN'	NA	0.235053	-0.037371	-0.180411	0.041657	0.169248	0.181171	0.153212	0.09065	0.152953	-0.022709	0.081313	0.387549	0.077955	0.064348	0.129467	-0.199468	-0.14544	0.023563	0.101152	-0.118649	0.111711	0.233066	-0.058707	0.327581	0.094272	0.156158	0.341573	0.229095	0.036995	0.242811	0.120819	-0.176424	0.073951	0.155207	-0.048874	-0.048741	0.045214	-0.001381	0.197885
1568752_s_at	6003	'RGS13'	regulator of G-protein signaling 13	-0.437753	-0.35473	2.08904	-0.515312	-0.265585	2.30669	0.250552	-0.41182	2.16319	-0.256528	-0.022217	1.27753	-0.820025	-0.226208	1.25562	-0.072003	-0.67596	1.72408	0.008494	-0.362235	1.68664	-0.40132	-0.303057	1.595	-0.113679	-0.460321	1.38896	-0.358047	0.108413	1.08631	-0.853187	0.230534	1.97047	0.032973	0.607293	1.98667	-0.199116	-0.545658	1.53312
1568763_s_at	728613	'LOC728613'	programmed cell death 6 pseudogene	0.378073	0.422736	0.345031	0.434426	0.195877	0.327845	0.365031	0.327344	0.388376	0.363337	0.171976	0.363551	0.493436	0.310607	0.248481	0.432199	0.425263	0.245869	0.288687	0.23167	0.240161	0.65434	0.43241	0.415152	0.561477	0.392192	0.072152	0.572366	0.321759	0.655075	0.184381	0.075413	0.048351	0.712605	0.855091	0.508726	0.680149	0.504857	0.659527
1568768_s_at	9577	'BRE'	brain and reproductive organ-expressed (TNFRSF1A modulator)	0.19432	0.426042	1.74028	-0.090984	0.153221	2.51373	0.113303	0.119894	2.08062	0.231958	0.500288	0.99805	1.26969	0.174918	1.48709	-0.300539	0.030179	1.55477	0.380123	0.190921	1.62355	-0.576372	0.135938	1.90452	-0.372821	0.029333	0.831838	0.492154	0.530079	0.797012	-0.015433	0.43639	1.66077	-0.31437	0.734997	1.47318	0.063388	0.163845	1.40597
1568832_a_at	NaN	'NaN'	NA	0.412678	1.24952	0.184093	0.241753	1.63172	0.361254	0.339895	0.905325	0.113581	0.596517	1.0687	0.256651	0.926408	1.20305	0.505301	0.494953	0.8069	0.572243	0.569562	1.15639	-0.020223	0.826304	1.80989	0.509339	0.702433	1.25513	-0.280006	0.637259	1.41622	0.23703	-0.073655	1.8535	0.119295	0.82057	2.33265	0.445062	0.510378	1.25099	0.34245
1568954_s_at	29035	'C16orf72'	chromosome 16 open reading frame 72	0.812542	-0.192669	0.407946	0.757868	-0.049358	0.393292	0.921255	-0.047961	0.206322	1.25608	0.673726	0.60247	1.23161	0.652437	0.761949	1.5643	0.707851	0.647355	1.05959	0.532611	0.538836	1.04586	0.258084	0.262906	1.056	0.150135	0.609469	0.90235	0.103617	0.180851	0.586058	-0.03836	0.211597	1.14528	-0.097596	0.04015	1.02739	0.535642	0.232955
1568955_at	23380	'SRGAP2'	SLIT-ROBO Rho GTPase activating protein 2	-0.87171	1.22462	0.763574	-0.82628	1.54907	0.773596	-0.835856	1.19143	0.65444	-1.05356	1.25589	0.16905	-0.948436	1.28994	0.309002	-0.758433	0.775362	0.373816	-1.00837	1.07781	0.410333	-0.908898	1.23615	0.179515	-0.94219	0.847556	0.025292	-1.13977	1.30778	0.128176	-1.1377	1.67806	0.315392	-0.669503	1.97655	0.659567	-0.608772	1.01051	0.52218
1568957_x_at	23380	'SRGAP2'	SLIT-ROBO Rho GTPase activating protein 2	-0.834135	1.35964	0.777559	-0.867447	1.7224	0.8692	-1.03022	1.30146	0.37168	-0.841778	1.27551	0.229951	-1.10372	1.28364	0.225986	-0.881252	1.01521	0.470677	-1.01867	0.986965	0.477394	-0.729767	1.17342	0.131376	-0.758971	0.809378	0.143464	-1.18438	1.38065	0.195834	-0.955507	1.62176	0.307463	-0.237299	1.94249	0.324042	-0.630977	1.11369	0.546986
1568964_x_at	6693	'SPN'	sialophorin	-1.36746	-2.439	-2.55667	-0.86858	-2.12899	-2.86614	-0.773415	-2.23998	-3.15363	-0.424728	-1.67601	-2.68851	-0.450789	-2.0653	-2.47236	-0.424298	-1.85781	-1.94863	-0.791579	-2.68549	-2.22937	-0.656596	-1.68137	-2.71703	-0.520632	-2.02544	-2.62144	-0.645171	-1.76351	-3.04268	-0.452498	-2.06492	-3.30819	-0.059806	-1.17143	-2.91908	-0.082484	-1.8784	-2.39253
1568983_a_at	NaN	'NaN'	NA	-0.748042	-1.28649	-1.04767	-0.740714	-0.942869	-1.10785	-1.26015	-1.11176	-1.03654	-1.19794	-1.05351	-1.10061	-1.11203	-1.41178	-0.897418	-1.07339	-1.24573	-1.12782	-1.12072	-1.2116	-1.10865	-1.28579	-1.07478	-1.03029	-1.04233	-1.37549	-0.892129	-1.32027	-1.44752	-1.54748	-0.827052	-1.10854	-0.852603	-0.977928	-1.28548	-1.23353	-1.30989	-1.24275	-0.82492
1568986_x_at	51604	'PIGT'	phosphatidylinositol glycan anchor biosynthesis, class T	0.089249	0.275008	0.05797	0.378845	-0.28508	0.288437	0.270971	-0.123409	0.032097	0.017326	0.078843	0.23872	-0.15485	0.088531	0.126346	-0.136636	-0.171029	0.143342	0.13975	-0.014258	0.335225	-0.218289	-0.131332	0.076969	-0.300014	-0.066935	0.081854	0.156059	-0.203999	0.332586	0.069904	-0.142271	0.046016	0.453344	0.642162	0.533584	0.418434	0.309086	0.455169
1569003_at	81671	'TMEM49'	transmembrane protein 49	-1.01885	-0.131387	0.559558	-0.988169	0.024207	1.14202	-1.00769	-0.00979	0.974317	-0.998072	-0.330588	0.383605	-0.872858	-0.055917	0.780529	-0.913221	-0.076064	0.675659	-1.272	-0.417968	0.585645	-1.06445	-0.25061	0.945138	-1.02322	-0.105512	0.160594	-1.10244	0.192637	0.677498	-1.97971	-0.042921	0.895104	-0.991355	0.734015	0.889952	-0.207646	-0.066772	0.927967
1569004_at	NaN	'NaN'	NA	0.244811	0.017095	-1.41841	0.371787	-0.917257	-1.561	0.021409	0.424161	-1.80429	-0.032589	0.44904	-0.853074	0.038366	-0.130156	-1.97164	0.187164	-0.281335	-0.358552	-0.207399	-1.8649	-0.454703	0.122208	0.037563	-0.506773	0.067556	-0.087519	-2.13395	-0.175228	0.084539	-2.198	-0.649429	-1.00264	-1.46934	0.558318	0.52445	-2.15683	0.080103	-0.400283	-0.8267
1569030_s_at	51667	'NUB1'	negative regulator of ubiquitin-like proteins 1	0.498006	2.05531	1.22607	0.575861	2.13965	0.902444	0.450825	1.84128	1.18865	0.046082	1.37389	0.464575	0.709051	1.61949	0.627449	0.309734	1.24817	0.684986	0.410237	1.37681	0.814919	0.445151	2.04592	0.762775	0.317331	1.22763	0.559852	0.555886	1.69739	0.841653	0.296856	2.44995	0.802124	0.557784	2.80476	1.01523	0.558112	1.22788	0.925591
1569057_s_at	375056	'MIA3'	melanoma inhibitory activity family, member 3	-0.390408	0.671898	0.868926	-0.294827	1.05566	0.788381	-0.518427	0.988413	0.991928	-0.586077	0.712167	0.724445	-0.557432	1.07235	0.766613	0.083865	0.724266	0.865712	-0.209736	0.97703	0.949629	0.052325	0.863789	0.811062	-0.748565	0.606957	0.622252	-0.814983	0.970524	0.889035	-0.722843	1.24968	0.790708	-0.47345	1.04493	0.742812	-0.011188	0.548574	0.7829
1569069_s_at	81550	'TDRD3'	tudor domain containing 3	-0.284821	-0.200209	0.21493	-0.036073	-0.061923	0.097888	-0.098478	-0.022335	0.355132	0.079939	0.167948	0.566449	-0.20163	0.129706	0.401237	-0.047598	0.109428	0.425101	0.073128	0.132171	0.513574	0.021089	0.23102	0.327829	-0.084955	0.114498	0.324083	-0.284233	0.070102	0.402909	0.110377	0.325422	0.578714	0.131927	0.010721	0.293642	-0.140467	0.014489	0.199113
1569095_at	731424	'LOC731424'	hypothetical protein LOC731424	0.427927	0.286256	0.127112	0.155306	0.293753	-0.044921	0.711898	0.468571	0.881937	0.22481	0.038389	0.635213	0.801603	0.721989	0.443296	0.309815	-0.033312	0.365908	0.513149	0.400287	0.653683	0.20709	0.28072	0.515961	0.724411	0.006894	0.265357	0.320077	0.830961	0.24483	0.133306	1.55709	0.406012	0.40779	1.08821	0.515589	0.557919	0.188737	0.29497
1569105_at	55209	'SETD5'	SET domain containing 5	0.307608	0.089028	0.129207	0.133652	0.104097	-0.002549	-0.038338	-0.14581	-0.16426	0.15566	0.303882	0.387884	-0.019161	0.014696	0.159299	0.022004	-0.283081	-0.038136	0.243087	0.133057	0.435627	0.020237	0.230746	0.109254	0.247577	0.04162	0.049366	0.37709	0.321477	0.321932	0.368099	0.254311	0.389772	-0.051272	0.082141	0.185171	0.048282	0.045534	0.209034
1569106_s_at	55209	'SETD5'	SET domain containing 5	0.329931	0.174062	0.801193	0.669676	0.086578	1.08413	0.365639	0.156414	0.948225	1.64955	1.18605	1.47825	1.8735	1.37925	1.62877	1.80841	1.69805	1.79614	0.534371	0.273953	0.973595	0.942101	0.691977	1.50922	0.975768	0.916369	0.893082	1.23908	0.414747	0.927267	0.515669	0.478509	0.801569	1.58192	1.49599	0.43411	1.7685	1.57015	1.61803
1569107_s_at	339559	'ZNF642'	zinc finger protein 642	-0.204185	0.015835	0.285417	0.164577	0.013179	0.275643	-0.024804	-0.107396	0.209636	-0.708878	-0.307313	-0.244641	-1.20878	-0.480519	-0.135826	-0.067757	0.056212	0.090651	-0.4868	0.067393	0.084694	0.216922	-0.044367	0.001161	0.018121	-0.087092	0.135596	-0.769454	-0.202561	-0.162259	-0.502989	-1.17857	-0.16002	0.235416	-0.221101	0.130204	-0.349658	0.419036	0.459742
1569110_x_at	728613	'LOC728613'	programmed cell death 6 pseudogene	0.837305	0.664835	0.678301	0.818547	0.542134	1.0341	0.890585	0.721805	0.860228	0.7356	0.498917	0.551623	0.759482	0.555531	0.71232	0.860431	0.582415	0.709806	0.770677	0.523848	0.694279	0.93411	0.754545	0.89991	0.911897	0.722136	0.622076	1.08877	0.816118	0.344496	0.568298	0.535956	0.523971	1.19893	1.1391	0.643207	0.934426	0.795398	0.701829
1569129_s_at	285237	'C3orf38'	chromosome 3 open reading frame 38	1.01185	1.08437	0.344548	0.999853	1.07789	0.551392	0.648722	0.972201	0.11953	0.514908	0.748321	-0.719496	0.011434	0.967143	0.170375	0.899685	0.576072	-0.327763	0.519961	0.953843	-0.867746	0.926734	1.26797	-0.057202	0.420563	0.5572	0.070018	-0.088999	0.493058	-1.05462	0.909296	0.490797	-0.835101	1.18068	1.45045	-0.647427	1.07404	1.10663	0.233924
1569138_a_at	10847	'SRCAP'	Snf2-related CREBBP activator protein	0.563169	0.650852	0.526116	0.794612	0.236949	0.480524	0.645527	0.357033	0.284649	-0.011873	0.186346	0.240349	0.134419	0.322836	0.064795	0.560404	0.085706	0.095077	0.730123	0.188971	0.424411	0.560074	0.230474	0.163207	0.266289	0.383363	0.42713	0.241571	0.414178	0.284927	0.274479	0.15805	0.378434	0.294515	0.175504	0.632722	0.39258	0.331026	0.389418
1569142_at	10206	'TRIM13'	tripartite motif-containing 13	-0.506025	-0.691618	-0.339462	-0.835592	-0.747632	0.210365	-1.29336	-0.601923	-0.21832	-0.99324	-1.10085	-0.929595	-1.4494	-0.964775	-0.530002	-0.747954	-0.829038	-1.07842	-0.950958	-0.478142	-0.231953	-1.0095	-1.14777	-1.0606	-1.42339	-1.18719	-1.17767	-2.09539	-1.70178	-1.23369	-0.392857	-1.32808	-0.916678	-0.514132	-0.839601	-1.0719	-0.42784	-0.692468	-0.485788
[truncated: 17,605 more rows]
