# Supplementary material for: An Interferon-Related Signature in the Transcriptional Core Response of Human Macrophages to Mycobacterium tuberculosis Infection
Source: PLoS One. 2012 Jun 4;7(6):e38367. doi: 10.1371/journal.pone.0038367 (PMC3366933; doi:10.1371/journal.pone.0038367)
Supplement: Table S2 — THP1r2 Mtb , and biological characteristics in THP1r2 Mtb -induced signature. (XLS) [file pone.0038367.s016.xls]

## Sheet: Sheet1
Gene Info				Log2-transformed control-subtracted expression matrix																																								Enriched binding sites (-2000～200)				Enriched KEGG pathway
Affy ID	Entrez Gene ID	Gene Symbol	Description	R1.4_4h	R17.1_4h	ZA9.2_4h	MAD2.1_4h	CHN50.1_4h	CHN50.2_4h	R17.3_4h	H37Rv_R2_4h	R19.4_4h	ZA9.4_4h	MAD2.2_4h	R19.5_4h	H37Rv_R1_4h	R17.1_18h	R1.4_18h	ZA9.2_18h	CHN50.2_18h	ZA9.4_18h	R19.4_18h	R19.5_18h	MAD2.1_18h	R17.3_18h	CHN50.1_18h	MAD2.2_18h	H37Rv_R1_18h	H37Rv_R2_18h	R17.1_48h	R1.4_48h	ZA9.2_48h	ZA9.4_48h	R19.4_48h	R17.3_48h	CHN50.1_48h	MAD2.1_48h	CHN50.2_48h	MAD2.2_48h	R19.5_48h	H37Rv_R1_48h	H37Rv_R2_48h	THP1r2Mtb	M00258[ISRE]	M00062[IRF-1]	M00453[IRF-7]	M00138[Oct-1]	hsa04060:Cytokine-cytokine receptor interaction
202687_s_at	8743	'TNFSF10'	tumor necrosis factor (ligand) superfamily, member 10	0.49106	0.278778	0.237234	0.429377	0.441594	0.147792	0.307711	0.515719	-0.256473	-0.057536	0.075703	-0.374083	-0.044671	6.6221	6.0681	6.25019	6.10228	5.95582	6.39757	6.35964	5.51908	5.47278	4.91689	5.048	7.01586	7.20525	5.32514	5.58881	5.24137	3.90897	4.01494	3.66385	4.62498	4.83312	4.33488	4.122	4.22136	4.64613	4.317	Induced	0	0	1	0	1
206337_at	1236	'CCR7'	chemokine (C-C motif) receptor 7	2.23127	1.81919	2.51817	2.64196	2.09418	1.98163	2.23078	2.55567	3.3641	2.92982	3.00324	2.82908	1.93038	5.24783	5.92761	6.132	5.89086	5.58759	6.75986	5.77675	5.41583	5.33142	5.53125	5.44628	7.32266	7.60591	7.53704	7.2159	7.76672	7.9832	8.01261	7.02402	7.64622	7.4677	7.95092	7.31503	8.19512	8.17095	8.18968	Induced	0	0	0	0	1
210029_at	3620	'INDO'	indoleamine 2,3-dioxygenase 1	0.869354	0.44405	0.282159	0.4674	0.141772	-0.080475	1.37964	0.84327	0.783843	0.801415	0.002184	1.06513	-0.365204	5.86011	5.70639	6.07652	5.66329	5.50531	6.32968	6.43548	5.05279	5.03188	4.78339	4.72123	7.29082	7.50538	5.36132	5.12085	5.64583	5.38851	5.38381	4.56838	5.34228	5.21494	6.13902	4.8827	5.70293	5.7671	5.7579	Induced	1	1	0	0	0
210163_at	6373	'CXCL11'	chemokine (C-X-C motif) ligand 11	-0.226754	0.486295	-0.002683	0.03525	-0.130536	0.089999	0.255686	0.415834	-0.041334	-0.092681	0.050225	0.037773	-0.313008	6.69646	6.30515	5.88791	5.9969	5.81811	5.7211	5.88042	5.23585	4.87418	4.26403	4.48144	6.45857	7.07098	5.77204	6.05666	5.79185	4.37801	4.30939	4.1287	4.81713	5.20359	5.1192	4.64045	4.44033	5.43085	5.44287	Induced	1	1	0	1	1
204533_at	3627	'CXCL10'	chemokine (C-X-C motif) ligand 10	0.113943	0.368853	0.565337	0.213845	0.343185	0.401575	0.49474	0.662205	0.241831	0.457947	0.422223	0.122115	-0.019569	5.42144	5.35115	5.36912	5.19646	5.0954	5.12127	5.33762	4.88845	4.86588	4.50824	4.45998	5.43815	5.80632	4.10819	4.59171	4.07561	2.75978	2.56108	2.56841	3.69234	3.37782	3.27432	3.11753	3.20146	3.94443	3.94297	Induced	1	1	1	1	1
214038_at	6355	'CCL8'	chemokine (C-C motif) ligand 8	0.338201	0.463827	0.423091	0.436621	0.231632	0.545499	0.355349	0.681142	0.311287	0.313652	0.510607	0.498697	0.022629	5.07701	4.90777	5.10349	5.0404	4.94335	5.09907	5.24027	4.54689	4.63661	4.17443	4.13421	5.46337	5.48579	3.77347	4.36378	4.03804	3.16411	3.0477	2.78675	3.55673	3.49423	3.60319	3.08966	3.60157	4.18516	4.20232	Induced	0	0	0	0	1
213797_at	91543	'RSAD2'	radical S-adenosyl methionine domain containing 2	0.635021	0.303118	0.274604	0.406892	0.938582	0.862886	0.91013	0.911483	0.518851	0.466102	0.538363	0.567926	0.592668	4.80982	4.78443	4.86827	4.99513	4.91113	5.34433	5.27041	4.34069	4.70884	4.40952	4.31937	5.39669	5.39216	5.58265	5.52268	5.60107	5.48548	5.58983	5.21393	5.46411	5.35452	5.65108	5.24742	5.6484	5.44628	5.49255	Induced	1	0	1	1	0
217502_at	3433	'IFIT2'	interferon-induced protein with tetratricopeptide repeats 2	-0.016576	-0.23032	0.100554	0.21281	0.556109	0.407704	0.783991	-0.080795	0.330813	0.76802	-0.230595	0.448696	0.423383	5.07851	4.49064	4.51526	4.77054	4.81173	5.61884	5.28991	4.53192	4.49602	4.19458	3.7172	6.18669	5.15838	3.97523	4.0008	3.70888	3.47502	3.58945	2.7414	3.59575	3.78715	3.41829	2.53104	3.60361	3.33722	3.14629	Induced	1	1	1	0	0
202269_x_at	2633	'GBP1'	guanylate binding protein 1, interferon-inducible, 67kDa	-0.300593	-0.294378	-0.134848	-0.852822	-0.300351	-0.116398	0.251251	0.31755	-0.166569	-0.354033	0.352147	-0.009081	-0.160012	4.77029	4.42886	4.37633	4.44767	4.26859	4.59003	5.00541	3.97833	4.21683	3.58583	3.99684	5.1114	5.26549	4.28449	4.13839	3.95717	3.31289	3.46724	3.37749	3.73352	3.55289	3.90765	3.70445	4.0891	3.55678	4.05234	Induced	0	0	0	0	0
223501_at	10673	'TNFSF13B'	tumor necrosis factor (ligand) superfamily, member 13b	0.543965	0.654873	0.518766	0.38544	0.861699	0.689046	0.868754	0.939866	-0.655811	0.226249	0.435927	0.003016	0.320432	4.60245	4.39571	4.50001	4.40109	4.21075	4.60042	4.64596	4.12538	4.02612	3.76624	3.91796	4.63068	4.98863	3.56525	3.85108	3.67291	3.10503	2.95524	2.93521	3.43171	3.24743	3.30482	3.41094	3.26162	3.23776	3.43359	Induced	1	1	0	1	1
210873_x_at	200315	'APOBEC3A'	apolipoprotein B mRNA editing enzyme, catalytic polypeptide-like 3A	-0.220397	-0.333279	-0.048972	-0.430192	-0.033127	-0.022551	-0.157654	-0.022551	-0.352446	-0.428724	-0.116001	-0.15493	-0.71675	5.43221	4.80848	4.52751	4.50556	3.81585	4.51849	4.67508	3.42275	3.58066	2.91155	3.33789	5.09666	6.12671	6.15554	5.71044	5.67998	4.00267	3.89121	3.27122	4.77577	4.88545	4.64695	4.35467	4.08047	4.42117	4.69339	Induced	0	0	0	1	0
205226_at	5157	'PDGFRL'	platelet-derived growth factor receptor-like	0.019075	0.110584	-0.130918	0.107575	-0.021176	0.25983	-0.143559	0.521553	0.140165	-0.37796	-0.183104	-0.362283	-0.228947	4.9554	4.57129	4.44952	4.30053	3.78709	3.89842	4.33798	3.66678	3.99694	3.5076	3.38705	4.79035	5.21585	2.29282	2.01369	1.56717	0.736628	0.482802	0.683196	1.688	1.32291	1.49002	1.44971	0.204183	1.16963	1.15566	Induced	1	0	0	0	0
235061_at	152926	'PPM1K'	protein phosphatase 1K (PP2C domain containing)	-0.58286	0.133529	-0.30621	-0.035524	0.071286	0.289773	0.564137	0.509735	0.258965	-0.161896	0.219751	-0.315436	-0.516251	4.23548	4.02239	4.11297	4.42823	4.20906	4.36388	4.09234	3.68525	3.79154	3.62764	3.81211	4.64119	5.25922	3.96978	3.84997	3.98367	3.34681	3.6454	3.17134	4.00889	4.01183	3.82654	4.07144	3.43156	3.69033	3.51463	Induced	0	0	0	0	0
219863_at	51191	'HERC5'	hect domain and RLD 5	0.306498	0.323294	0.186436	0.096501	0.51003	0.672834	0.588414	0.727751	0.140615	-0.174649	0.158129	0.172387	0.674682	4.21935	4.0187	4.06619	4.25595	4.05883	4.35317	4.43456	3.88429	3.88779	3.75515	3.65085	4.59343	4.56984	3.70875	3.79049	3.69618	3.32545	3.28347	3.34063	3.64311	3.60937	3.47102	3.56297	3.61904	3.34424	3.57522	Induced	1	0	1	0	0
223434_at	2635	'GBP3'	guanylate binding protein 3	-0.753268	-0.531685	-0.008153	-0.503965	-0.153985	-0.112849	0.070764	-0.094923	-1.04943	-0.399843	-0.097964	-0.499628	-0.379976	4.35983	4.14823	4.21136	4.19488	3.93845	4.29395	4.2846	3.74618	3.66967	3.54706	3.63853	4.45595	4.83859	3.58345	3.76922	3.66238	2.99324	3.08196	2.86898	3.37693	3.3043	3.41732	3.28871	3.09859	3.26003	3.40929	Induced	0	0	0	0	0
235175_at	115361	'GBP4'	guanylate binding protein 4	-0.050832	0.291493	0.276858	0.444872	-0.271162	0.655145	0.110624	0.232878	0.560882	0.193358	0.134387	-0.574814	-0.007598	4.54021	4.25501	4.14652	4.1242	3.76074	4.13746	4.31401	3.90547	2.96302	3.40092	3.05907	4.90304	5.15697	1.57869	2.13387	1.86433	1.2202	1.44895	1.25104	1.49117	1.70731	1.44147	1.32947	1.15185	1.47807	1.83031	Induced	0	1	0	1	0
204439_at	10964	'IFI44L'	interferon-induced protein 44-like	-0.042773	0.547161	0.344795	0.103315	0.57903	0.353903	0.432354	0.549616	-0.63636	-0.309283	0.534139	0.114205	0.057906	4.21031	3.95932	4.03228	4.09823	3.85183	4.27408	4.11335	3.83304	3.75632	3.49003	3.58612	4.36108	4.54888	4.7363	4.39748	4.60655	4.04367	4.33943	4.13581	4.35079	4.7264	4.40126	4.36629	4.4091	4.37486	4.32685	Induced	0	1	0	1	0
201601_x_at	8519	'IFITM1'	interferon induced transmembrane protein 1 (9-27)	0.346938	0.565488	0.427987	0.20228	0.419551	0.237545	0.3541	0.343509	0.649032	0.047438	0.053252	0.265182	0.424114	4.24502	3.99757	4.25969	3.80057	3.95501	4.26137	4.16629	3.67411	3.61765	3.44314	3.15066	4.76629	4.5971	4.94748	4.99951	4.84095	4.76841	4.56009	4.29129	4.75359	4.84436	4.55086	4.47652	4.56795	4.60229	4.52044	Induced	1	0	0	0	0
204747_at	3437	'IFIT3'	interferon-induced protein with tetratricopeptide repeats 3	0.553767	0.522327	0.549126	0.86747	0.843898	0.858488	1.01985	0.911614	0.238525	0.502472	0.561732	0.761596	1.07343	3.8745	3.72312	3.94137	4.07636	3.81827	4.05567	4.29897	3.73375	3.8841	3.53336	3.31455	4.62744	4.29993	3.47712	3.51375	3.63476	3.36964	3.30285	3.21718	3.42388	3.63212	3.55296	3.12846	3.67925	3.58339	3.28865	Induced	1	1	1	0	0
204698_at	3669	'ISG20'	interferon stimulated exonuclease gene 20kDa	-0.015815	0.046547	0.022273	0.228251	-0.005149	0.17717	-0.099598	0.149799	0.259111	-0.218619	-0.210845	0.136967	-0.056546	4.22321	3.95024	4.10038	3.70767	3.77641	4.02475	4.25802	3.52721	3.48311	3.17174	2.88027	4.69841	4.44705	3.41231	3.65603	3.56394	2.93888	2.89104	2.73829	3.25657	3.26053	2.99124	2.77214	3.01043	3.08381	2.88957	Induced	0	1	0	0	0
1555785_a_at	54464	'XRN1'	5'-3' exoribonuclease 1	-0.433289	0.414281	-0.25707	-0.78007	-0.148359	-0.466956	0.028858	-0.10699	-0.129389	-0.166267	0.013585	-0.204823	-0.303403	3.84122	3.60932	3.61734	3.82879	3.81947	4.23731	3.89214	3.3173	3.04259	3.21938	3.10692	4.45913	4.91753	3.05688	3.2423	3.22565	2.86294	3.08875	2.60579	3.2602	2.93655	2.89838	3.19457	2.75799	2.84567	3.10795	Induced	0	1	0	1	0
206632_s_at	9582	'APOBEC3B'	apolipoprotein B mRNA editing enzyme, catalytic polypeptide-like 3B	0.101663	0.507609	0.082358	0.312858	0.516387	0.554729	0.073862	0.523875	0.374038	0.134634	0.634284	0.394518	0.294778	4.45311	4.1723	3.60885	3.88105	3.34987	3.69318	3.57466	3.38972	3.47273	3.28521	3.47221	3.80922	4.65233	3.23724	3.1545	2.82159	1.93723	1.82991	1.51488	2.94184	2.61505	2.68968	3.3356	1.50247	2.26952	2.37184	Induced	1	0	0	0	0
203153_at	3434	'IFIT1'	interferon-induced protein with tetratricopeptide repeats 1	0.451498	0.626363	0.389979	0.516771	0.609101	0.79041	0.876377	0.853745	-0.115049	0.200506	0.361231	0.30555	0.433143	3.71094	3.58193	3.65418	3.57838	3.42784	3.64359	3.8211	3.37812	3.57259	3.16355	3.17641	3.95483	4.09028	3.65724	3.61624	3.5496	3.09979	3.20497	3.02219	3.26988	3.30717	3.39679	3.23086	3.33907	3.38508	3.38161	Induced	1	1	1	0	0
1552715_a_at	59350	'RXFP1'	relaxin/insulin-like family peptide receptor 1	-0.740245	-0.83195	-0.636741	-0.252476	-0.112924	-0.491874	-0.332631	-0.26811	0.166529	0.420935	-0.164555	-0.207222	-0.86703	3.662	3.16194	3.27364	3.73728	3.83589	4.14318	4.37376	2.62795	2.96876	2.90883	2.71944	4.26297	4.70881	2.47418	2.73239	2.35327	2.18447	2.22422	1.7914	2.66087	2.08484	2.22586	2.43042	2.33518	1.72871	1.70531	Induced	0	0	1	1	0
218943_s_at	23586	'DDX58'	DEAD (Asp-Glu-Ala-Asp) box polypeptide 58	0.272362	0.279003	0.481293	0.384069	0.754561	0.882873	0.693636	0.91578	-0.09039	0.293162	0.666189	0.453179	0.556113	3.57469	3.35021	3.46517	3.67436	3.52789	3.80085	3.87905	3.08855	3.40823	3.18732	3.27315	3.82754	4.28815	3.36895	3.33304	3.3537	2.93617	2.92454	2.71214	3.29746	2.8953	3.14718	3.23941	3.17553	2.81069	3.19597	Induced	1	1	1	1	0
226603_at	219285	'SAMD9L'	sterile alpha motif domain containing 9-like	-0.56472	-0.41305	0.03821	0.031323	0.561807	0.379195	0.414291	0.318045	-0.428358	-0.040812	0.386995	0.058816	0.162707	3.39222	3.07185	3.37732	3.72979	3.46193	3.94524	3.84121	3.24249	3.4185	3.28223	3.38436	4.1086	3.99274	3.06382	3.04518	3.1331	2.76975	2.95945	2.76688	3.15684	3.19453	3.18197	3.0759	3.13505	2.98915	3.15499	Induced	1	1	1	1	0
229625_at	115362	'GBP5'	guanylate binding protein 5	0.852442	0.811319	0.931512	0.811319	0.974599	0.907588	0.965252	1.24011	0.628809	1.00755	1.05749	0.613948	0.403812	3.77987	3.59172	3.51281	3.52812	3.20518	3.70714	3.70987	3.20188	3.39361	3.0994	3.11334	4.03983	4.34649	3.31191	3.38447	3.40447	2.9751	2.91894	2.68117	3.39433	3.0428	3.14666	3.19198	2.95515	2.75626	3.13681	Induced	0	1	0	1	0
211267_at	8820	'HESX1'	HESX homeobox 1	-0.504263	-0.117887	0.040786	-0.337133	0.135524	0.009301	-0.334026	0.082713	-0.555469	0.01344	-0.029528	0.123392	-0.168247	4.08956	3.62447	3.68304	3.52787	3.39151	3.71038	3.85914	3.02266	3.08635	2.43779	2.76907	4.31062	4.61056	2.88634	2.74203	2.61331	1.77508	1.59859	1.57874	1.99141	2.07523	2.04064	1.94483	1.60719	2.03154	2.03359	Induced	0	0	0	1	0
202086_at	4599	'MX1'	myxovirus (influenza virus) resistance 1, interferon-inducible protein p78 (mouse)	0.767165	0.766517	0.872045	1.01501	1.13705	1.23697	1.12273	1.22645	0.825526	0.798398	0.772291	0.757541	1.11045	3.40411	3.37088	3.47494	3.58467	3.40216	3.70554	3.66133	3.38607	3.46671	3.35107	3.19844	3.98052	3.83011	3.21313	3.2846	3.25392	3.18075	3.11914	2.98979	3.25005	3.23528	3.11533	3.13515	3.19861	3.01373	3.21364	Induced	1	0	1	0	0
219691_at	54809	'SAMD9'	sterile alpha motif domain containing 9	-0.225006	-0.053749	0.462651	0.228874	0.717075	0.579835	0.52676	0.835544	0.068166	0.352628	1.00479	0.065219	0.1814	3.59235	3.2074	3.21162	3.73896	3.44614	4.01403	3.40624	3.29256	3.02335	3.20945	3.41932	3.95481	4.25187	3.70431	3.63923	3.69611	3.11238	3.40859	2.99679	3.58872	3.52855	3.43453	3.54833	3.25364	3.2817	3.72595	Induced	1	1	0	0	0
206271_at	7098	'TLR3'	toll-like receptor 3	-0.197913	-0.027305	-0.179607	-0.22479	-0.222358	0.259508	-0.273669	-0.155005	-0.569087	0.204363	0.324132	-0.053087	-0.189625	4.22972	3.5066	3.50358	3.69062	3.26625	3.85428	3.92808	3.04714	3.16757	2.34999	2.28306	4.00756	4.40505	2.35487	2.28251	2.39053	1.26427	1.37187	1.12783	1.77781	1.57226	1.18541	0.949422	1.22998	1.25963	1.27728	Induced	0	1	1	1	0
202503_s_at	9768	'KIAA0101'	KIAA0101	-0.386465	-0.134481	-0.252627	-1.17042	-0.271262	-0.02206	-0.276938	-0.049859	-0.049198	-0.279255	-0.103539	-0.05218	-1.15111	3.74083	3.91611	3.49556	3.76295	3.00457	3.30567	3.01944	3.83201	3.65734	3.76197	3.99822	2.56789	3.0227	2.51781	1.58926	1.70782	1.918	1.56811	1.87543	2.74924	2.56286	2.51089	2.79712	0.719996	1.20036	1.22917	Induced	0	0	0	1	0
202411_at	3429	'IFI27'	interferon, alpha-inducible protein 27	0.420615	0.426359	0.523904	0.445445	0.62407	0.605562	0.364728	0.791749	0.992322	0.356841	0.598908	0.399681	0.573098	3.96906	3.35066	3.77613	3.29103	3.12353	3.85879	3.8173	2.96185	3.02942	2.4058	2.42192	4.53661	4.53199	6.19402	6.14791	6.17733	5.71981	5.83145	5.27153	5.83159	5.82237	5.88247	5.3654	5.91771	5.78651	5.8447	Induced	1	1	1	0	0
206924_at	3589	'IL11'	interleukin 11	1.23584	1.66764	1.06317	0.609247	0.704061	1.0151	1.21547	1.28832	1.87958	1.07153	1.24683	1.33126	0.7828	2.00963	3.06548	3.77833	3.70212	3.40293	3.85395	3.43766	3.26555	3.44198	3.52025	3.40565	4.05602	4.09851	4.98133	5.02372	5.25309	4.62927	4.48491	3.36279	4.49897	5.03079	5.05303	4.82484	3.97972	5.07438	5.25623	Induced	0	0	0	0	1
208075_s_at	6354	'CCL7'	chemokine (C-C motif) ligand 7	1.51143	1.87954	1.65642	1.5357	1.52956	1.76096	1.68973	1.77912	1.28298	1.37373	1.53013	1.14592	1.06132	4.10196	3.55229	3.75708	3.2282	2.95785	3.71108	3.66386	2.82201	2.77405	2.42382	2.24024	4.5999	4.9284	3.21441	4.11515	3.89216	2.68647	2.90848	2.11458	3.27595	2.98734	2.76233	2.83354	3.12745	3.24372	3.24737	Induced	0	0	0	1	1
228439_at	116071	'BATF2'	basic leucine zipper transcription factor, ATF-like 2	0.60813	0.800102	0.547414	0.671695	0.7215	0.450939	0.399563	0.485849	0.004871	0.109024	-0.447868	0.08614	0.775651	3.73269	3.5401	3.70892	3.25249	3.10895	3.53413	3.40171	3.12982	2.99523	2.95245	2.63545	4.30367	3.9176	3.17532	3.19413	3.26801	2.43222	2.51096	2.03755	2.74697	2.74247	2.32389	2.45415	2.36335	2.60625	2.66222	Induced	1	0	1	1	0
1554519_at	941	'CD80'	CD80 molecule	0.283263	0.748312	0.094585	0.262067	0.794315	0.58724	0.998862	0.7355	0.829646	0.90922	1.38871	1.37521	0.406669	3.22696	3.23104	3.17763	3.32187	3.13763	3.62697	3.62021	2.86405	2.92318	2.89168	3.03136	4.30102	4.67526	3.97511	3.37696	3.8205	3.14266	3.5231	2.67912	3.63999	3.28857	4.21501	3.5765	3.74258	3.59265	4.07046	Induced	0	0	0	0	0
219148_at	55872	'PBK'	PDZ binding kinase	0.500626	0.433237	0.56309	0.436373	0.700521	0.230954	0.3333	0.064052	0.58746	0.314311	0.267606	0.705318	-0.086644	3.62863	3.75672	3.21228	3.919	2.72822	3.28951	2.76101	3.85949	3.89061	4.1305	3.96034	2.07577	2.66236	2.41441	1.12241	1.36709	2.06753	1.87009	1.79967	2.59158	2.64212	2.66247	3.1115	0.976383	0.76377	0.969882	Induced	0	0	0	1	0
205569_at	27074	'LAMP3'	lysosomal-associated membrane protein 3	1.2405	1.27363	1.22446	1.73119	1.44186	1.81869	1.02727	1.691	2.70716	2.25283	2.25752	2.47687	1.67767	2.98484	3.22289	3.25821	3.19728	3.39011	3.69213	3.80907	3.00874	2.63175	3.03486	2.84279	4.35158	4.38016	3.94964	3.73036	4.24209	3.91629	4.25432	3.1231	4.05169	3.74524	4.25241	3.40272	4.213	4.28549	4.37857	Induced	1	1	0	0	0
202748_at	2634	'GBP2'	guanylate binding protein 2, interferon-inducible	0.40489	0.207856	0.703512	0.855416	0.617166	0.805193	0.842003	0.852887	1.72242	0.907538	1.30579	1.37754	0.583333	3.82061	3.6204	3.52016	3.42847	2.91688	3.28566	3.47455	3.07762	2.78372	2.58083	2.71596	4.1471	4.34945	2.18147	2.30984	2.20718	1.39488	1.44317	1.16182	1.65628	1.82507	1.9826	1.69851	1.61494	1.81254	2.29195	Induced	0	0	1	0	0
206011_at	834	'CASP1'	caspase 1, apoptosis-related cysteine peptidase (interleukin 1, beta, convertase)	-0.352612	-0.300549	-0.005035	-0.108053	-0.126004	0.141327	0.143802	0.066103	0.094379	-0.043756	0.096111	-0.357121	-0.429886	3.63921	3.41796	3.43963	3.42775	3.05313	3.51609	3.6666	3.09744	2.98137	2.71838	2.54808	4.10641	4.01983	3.38122	3.29521	3.10771	2.52351	2.64913	2.41224	2.90742	2.93445	2.88318	2.61989	2.6373	2.86989	2.73798	Induced	0	0	0	1	0
1552309_a_at	91624	'NEXN'	nexilin (F actin binding protein)	0.251257	-0.059959	0.178376	-0.084154	-0.287448	0.121803	0.265754	-0.52609	0.578461	0.084106	-0.093636	-0.230272	0.202977	4.5892	3.3018	3.6293	3.48805	2.82484	3.60366	4.13782	2.57402	2.74569	1.4421	1.19883	5.17422	4.79958	2.54842	3.63754	3.26679	1.67627	1.29864	1.67769	1.84834	2.43554	1.93444	1.35391	1.44567	2.5212	2.3494	Induced	0	0	0	1	0
205692_s_at	952	'CD38'	CD38 molecule	1.24932	1.2556	1.51415	1.2616	1.41602	1.32513	1.37273	1.37147	1.15318	1.38359	1.45505	1.51545	0.903297	3.92776	3.62479	3.55953	3.33753	2.1361	3.47957	2.87544	2.91113	2.88527	2.74035	2.60924	4.52011	4.72393	4.01167	3.50353	3.75215	2.62612	2.47752	1.6856	3.08338	3.06366	3.33326	2.9098	3.05931	3.43376	3.64095	Induced	0	0	0	0	0
216598_s_at	6347	'CCL2'	chemokine (C-C motif) ligand 2	0.981073	0.958187	1.04319	1.39679	1.10623	0.823207	0.885223	0.763107	1.22516	0.805189	1.0592	0.902287	0.709491	3.62568	3.28265	3.50973	3.12352	3.28392	3.64378	3.51973	3.14158	2.74523	2.77561	2.39277	4.29389	3.84439	1.63449	2.59197	2.4982	1.8043	2.05927	1.39749	2.44917	2.41724	1.64835	1.66061	1.69364	2.26356	2.05653	Induced	0	0	1	0	1
231956_at	57714	'KIAA1618'	KIAA1618	-0.224443	-0.068954	-0.161494	-0.310873	0.122437	-0.069402	-0.493859	0.268583	-0.180357	-0.821803	-0.1822	-1.0236	-0.065818	3.48914	3.44774	3.63364	3.50541	2.84981	3.76701	3.14959	2.93826	2.38329	3.1744	2.56298	3.99479	3.8363	2.87221	2.6654	2.87179	2.1678	2.38813	1.60554	2.50869	2.92673	1.93845	2.69708	1.75078	2.45009	2.10205	Induced	1	0	0	0	0
205992_s_at	3600	'IL15'	interleukin 15	1.09225	1.00933	1.04721	0.839621	0.956257	0.868137	1.01512	1.04985	1.0082	1.08607	0.976788	0.938095	1.17936	3.70261	3.44627	3.60747	3.12703	2.93834	3.45847	3.34157	2.58163	2.58739	2.51523	2.01782	4.21328	4.86444	2.37387	2.49137	2.48345	2.0665	2.14233	1.61737	2.37919	2.21121	2.07597	1.87127	1.42349	2.27215	2.11321	Induced	0	1	0	1	1
1554343_a_at	26228	'STAP1'	signal transducing adaptor family member 1	0.467388	0.024762	0.026772	-0.289202	0.566536	0.460901	0.098119	-0.365303	0.430959	0.08052	0.09355	0.044286	0.200194	4.11848	3.16033	3.39084	3.17573	3.04867	3.1498	3.71802	2.86258	2.93464	1.9129	1.84505	4.32438	4.05839	2.6522	2.89819	2.12931	1.05065	0.685614	1.18999	1.69693	1.55376	1.70745	1.1828	1.5242	1.34203	1.19549	Induced	0	0	0	0	0
210705_s_at	85363	'TRIM5'	tripartite motif-containing 5	-0.147519	0.099304	-0.426683	-0.606694	-0.172077	0.091273	-0.448534	0.222893	-0.481763	-0.534843	-0.207479	-0.054713	-0.430985	3.67431	3.20788	3.27717	3.32585	3.09398	3.25105	3.3293	2.84023	2.9119	2.56225	2.96289	3.07778	4.01988	2.39464	2.45858	2.34204	1.97978	1.97051	1.73168	2.31116	2.07183	2.0265	2.52946	1.76844	1.86644	2.16439	Induced	1	1	1	0	0
205660_at	8638	'OASL'	2'-5'-oligoadenylate synthetase-like	0.308997	0.386683	0.156616	0.324908	0.193278	0.238381	0.153338	0.306844	-0.110811	-0.214712	-0.256068	-0.302099	0.156933	3.47104	3.35423	3.38249	3.05602	2.96741	3.31017	3.25931	2.82941	2.8576	2.77874	2.35446	3.90683	3.59165	3.49978	3.42895	3.3061	2.52553	2.54611	2.18043	2.96954	2.82448	2.58384	2.41117	2.51943	2.85824	2.5814	Induced	1	0	1	0	0
213293_s_at	10346	'TRIM22'	tripartite motif-containing 22	0.807737	0.767304	0.578937	0.773635	0.858786	0.783743	0.832363	0.919551	0.263311	0.507049	0.769625	0.39503	0.552651	3.24834	3.14527	3.23696	3.17707	3.05592	3.35427	3.13985	3.08675	2.88745	2.97362	2.98444	3.34625	3.45153	2.9522	2.94656	2.8686	2.55843	2.63677	2.43516	2.77284	2.79871	2.56651	2.80316	2.32672	2.52341	2.61726	Induced	0	0	0	0	0
205739_x_at	51427	'ZNF107'	zinc finger protein 107	0.072817	0.065922	0.372791	0.2403	0.728234	0.333523	0.589626	0.342193	-0.047214	0.275099	0.1843	0.339465	0.41462	3.70257	3.006	3.07534	3.66251	2.96842	3.36099	3.11345	3.00691	2.56258	2.39272	2.63035	3.5252	3.86143	2.63535	1.88789	2.02126	1.22346	1.29185	1.29504	1.64456	1.98253	1.61952	1.34863	1.45522	1.43587	1.33595	Induced	0	0	0	0	0
206421_s_at	8710	'SERPINB7'	serpin peptidase inhibitor, clade B (ovalbumin), member 7	1.51516	1.80758	1.446	1.61668	1.72286	1.69663	1.76198	1.88504	1.99276	1.83146	1.9955	1.98867	1.01267	2.5575	2.9833	3.21377	3.0661	2.94522	3.45552	2.78646	3.39452	3.18393	3.05569	3.2839	3.29455	3.35159	4.40297	4.39786	5.18072	5.43541	5.68266	4.68604	5.37499	5.12864	5.20118	5.1187	5.0477	5.18978	5.05056	Induced	0	0	0	1	0
218999_at	55281	'TMEM140'	transmembrane protein 140	-0.085844	0.32477	0.45839	-0.169402	-0.346154	-0.032548	0.078482	0.185244	0.291878	0.01554	-0.065246	0.320472	0.130494	3.4054	3.24505	3.26945	2.88975	2.81029	3.04125	3.34538	2.62226	2.79312	2.37523	2.28152	3.8741	4.20979	3.48494	3.67947	3.5569	2.78529	2.72745	2.57315	3.17692	2.87518	2.99883	2.80164	3.22832	3.38041	3.36414	Induced	0	1	1	0	0
219684_at	64108	'RTP4'	receptor (chemosensory) transporter protein 4	0.1407	0.504947	0.26665	0.156774	0.576944	0.396757	0.322705	0.370584	-0.133645	-0.294897	-0.122011	-0.179297	-0.157679	3.15053	3.1219	3.22852	2.98683	2.97178	3.10017	3.29912	2.795	2.902	2.83921	2.77339	3.31371	3.54896	2.86265	2.92078	3.05111	2.43838	2.4572	2.31163	2.68307	2.67237	2.51302	2.58415	2.54975	2.49911	2.60029	Induced	1	1	1	0	0
219352_at	55008	'HERC6'	hect domain and RLD 6	1.00961	1.04612	1.03223	1.32196	1.52735	1.71972	1.56769	1.65554	1.18893	1.24006	1.29688	1.3833	1.60076	2.9493	2.91838	3.03483	3.27271	2.90987	3.32893	3.17955	2.73398	3.07876	2.85232	2.77395	3.51428	3.44306	2.76994	2.6615	2.83694	2.7741	2.73725	2.47232	2.87577	2.65494	2.8752	2.89052	2.83621	2.64032	2.83285	Induced	0	0	0	0	0
201890_at	6241	'RRM2'	ribonucleotide reductase M2 polypeptide	-0.068817	0.304289	0.011694	-0.005169	0.37219	0.292203	0.148441	0.292808	0.156607	-0.053896	0.433051	0.11874	-0.523829	3.17723	3.45307	3.02257	3.58794	2.57698	3.08741	2.16704	3.60028	3.26644	3.67472	3.56026	2.215	2.57219	1.5406	0.783654	0.947128	1.30568	1.36965	1.39754	2.18185	2.02182	1.90214	2.43077	0.184077	0.883371	0.922064	Induced	0	0	1	0	0
238025_at	197259	'MLKL'	mixed lineage kinase domain-like	-0.689343	-0.128613	-0.214127	-0.2797	-0.386129	0.083643	-0.061419	-0.183387	-0.586948	-0.657279	-0.318849	-0.75555	-0.346875	3.22959	2.97723	3.1928	2.83345	2.98414	3.2944	3.46218	2.61741	2.51689	2.39831	2.54946	3.76794	4.0308	1.95215	2.53992	2.45379	1.87669	1.91875	1.7953	2.0997	1.93879	1.73646	2.24602	1.99196	1.95355	2.29318	Induced	0	0	0	0	0
207375_s_at	3601	'IL15RA'	interleukin 15 receptor, alpha	-0.135018	0.441165	-0.242997	0.136637	-0.209773	0.244206	0.222039	-0.028783	0.263924	-0.246423	0.376044	0.654376	0.391234	3.37945	3.23234	3.3468	2.86619	2.62006	3.18703	3.01742	2.39917	2.49381	2.32636	2.21621	4.03867	4.12271	1.91657	2.19165	2.16852	1.84714	1.85627	1.41198	1.85418	1.96199	2.11181	1.75109	1.69278	2.25121	2.20672	Induced	0	1	1	0	1
219211_at	11274	'USP18'	ubiquitin specific peptidase 18	0.413234	0.309859	0.336797	0.333233	0.461553	0.274584	0.382567	0.721312	-0.023528	0.032197	0.430662	0.189251	0.26541	3.2144	3.21779	3.07326	2.9789	2.98354	3.15518	3.04653	2.74569	2.76842	2.55281	2.6664	3.25057	3.48478	2.50542	2.59799	2.70535	2.3451	2.33865	2.11156	2.57789	2.45782	2.35981	2.59412	2.3204	2.37738	2.43408	Induced	1	1	1	1	0
213261_at	9881	'LBA1'	lupus brain antigen 1	0.026521	0.429241	-0.201796	0.220396	-0.211344	-0.212299	0.418853	-0.089697	0.263203	-0.427146	-0.349261	0.366665	0.507246	3.00711	2.78007	3.13571	2.72122	2.75614	3.62105	3.43359	2.65048	2.4404	2.64643	2.53091	3.89899	3.40324	3.0882	3.21993	3.22128	2.69771	2.82961	2.3163	2.708	2.91022	2.55879	2.41348	2.76989	2.89465	2.96429	Induced	0	0	0	0	0
201212_at	5641	'LGMN'	legumain	1.06882	1.04449	0.986463	1.22789	1.1304	1.34792	1.28233	1.38285	1.39964	1.22915	1.04797	1.29736	1.01209	2.95163	2.89054	3.25402	2.91891	2.95018	3.09499	3.26427	2.71846	2.5745	2.3798	2.35436	3.46674	4.01889	4.05004	4.15143	4.13502	3.79789	3.88891	3.43292	3.90155	3.68475	4.01487	3.77137	3.75508	4.05085	4.05054	Induced	0	0	0	0	0
1552701_a_at	114769	'COP1'	caspase recruitment domain family, member 16	-0.343922	-0.113288	-0.15354	-1.32036	-0.308239	-0.46853	-0.79895	-0.100982	-1.32964	-0.566269	-0.266567	-1.06837	-1.9086	3.59527	3.01593	3.15899	2.77528	2.77448	3.02711	3.36772	2.29487	2.32035	1.92246	2.26948	3.55497	4.55611	4.01196	4.219	3.82452	2.72864	2.7856	2.66065	3.37258	3.16046	3.14424	3.5533	2.96114	3.03521	3.62207	Induced	1	0	1	1	0
213361_at	23424	'TDRD7'	tudor domain containing 7	-0.013048	-0.002918	-0.006331	0.345413	0.540445	0.638452	0.573874	0.45253	0.52401	0.540598	0.426406	0.561129	0.301006	2.89575	2.8053	2.9587	3.00073	2.84956	3.16286	3.22156	2.59788	2.89312	2.73568	2.62099	3.34496	3.36266	2.33727	2.3347	2.40962	2.12634	2.06737	1.95704	2.53399	2.20077	2.23073	2.4043	2.19881	2.00846	2.19503	Induced	1	1	0	0	0
203595_s_at	24138	'IFIT5'	interferon-induced protein with tetratricopeptide repeats 5	0.802415	0.628369	0.667911	1.02146	1.04918	0.987134	0.808746	0.9096	0.144911	0.669237	0.726077	0.598621	0.827932	3.03934	2.90898	2.95252	3.01346	2.78246	3.0884	2.65222	3.16509	2.72732	2.91675	2.61673	3.34986	3.07588	2.81544	2.69097	2.84626	2.26665	2.63286	2.2824	2.48003	2.71742	2.47113	2.21557	2.01395	2.66624	2.44115	Induced	1	0	1	0	0
228468_at	84930	'MASTL'	microtubule associated serine/threonine kinase-like	0.683922	0.441683	0.277767	0.872565	1.06257	1.08448	0.874927	1.28587	1.09449	0.98023	1.30904	0.751105	-0.177406	3.06711	2.92544	2.75151	3.04739	2.84524	3.00413	3.05177	2.65549	2.5946	2.65486	2.78604	3.04039	3.79831	2.31284	2.1207	2.24568	1.68209	1.77321	1.57297	2.01821	1.65716	2.11852	2.34585	0.981236	1.71298	2.20013	Induced	0	1	0	1	0
221680_s_at	51513	'ETV7'	ets variant 7	0.488575	0.355236	0.879587	0.454534	-0.005692	0.556159	0.366603	-0.097578	-0.00762	0.322149	-0.106117	0.466269	-0.095472	3.52398	3.13423	3.37497	2.87056	2.42808	2.86411	3.27288	2.3734	2.54863	2.22562	2.06607	3.62962	3.70952	1.85072	2.20723	2.07865	1.01495	1.23543	1.09754	1.78224	1.49699	1.19422	1.53611	1.67164	1.65534	1.61051	Induced	0	0	0	1	0
226702_at	129607	'CMPK2'	cytidine monophosphate (UMP-CMP) kinase 2, mitochondrial	0.759155	0.897875	0.650143	0.803662	0.659718	0.804679	0.996206	1.28935	0.163154	0.550117	0.755372	0.526699	0.70746	2.91009	2.90273	2.92729	2.95003	2.99448	3.05866	2.81106	2.78031	2.77735	2.51099	2.78569	2.83367	3.38692	3.01441	3.11541	3.00572	2.86763	2.8233	2.57287	2.85519	2.80056	2.88019	3.05255	2.73031	2.82293	3.05834	Induced	1	1	1	0	0
218350_s_at	51053	'GMNN'	geminin, DNA replication inhibitor	1.22751	2.09224	1.48169	1.20369	1.63288	2.22671	2.13977	1.85484	0.370301	1.32612	1.25109	0.86442	0.768755	3.09636	3.18677	2.60641	3.03877	2.53988	2.79427	2.43556	2.99739	3.15803	3.24878	3.3947	2.2685	2.79629	2.69471	2.79463	2.73053	2.41009	2.3909	2.51122	2.62779	2.62946	2.42612	2.8571	1.70873	2.25355	2.50053	Induced	0	0	0	1	0
202581_at	3304	'HSPA1B'	heat shock 70kDa protein 1B	0.128146	-0.109896	0.023008	-0.407329	0.250351	0.300666	0.686747	0.544564	0.230053	0.257033	0.207576	0.208849	-0.117266	2.71444	2.5688	2.72348	2.88649	2.93716	3.20025	3.2742	2.15501	2.62552	2.32888	2.39406	3.54761	4.05209	2.62512	3.24099	2.90494	3.03437	3.37323	3.42779	3.04837	2.5051	3.21294	2.69952	3.12127	3.28423	3.55065	Induced	0	0	0	0	0
218039_at	51203	'NUSAP1'	nucleolar and spindle associated protein 1	-0.55828	-0.193526	0.526399	0.13374	0.425145	0.227171	-0.089448	0.319271	0.379209	0.421341	-0.24661	-0.045152	-0.055575	2.84816	3.22428	2.79308	3.28951	2.22342	2.73918	2.25814	3.49171	3.16293	3.48834	3.58599	1.78244	2.36351	2.46356	1.26574	1.59082	2.04902	1.69153	1.78157	2.29599	2.64276	2.42692	2.68718	1.54113	1.48248	1.35577	Induced	0	0	0	0	0
209230_s_at	26471	'NUPR1'	nuclear protein 1	-0.628071	-0.793459	-0.776317	-0.72238	-0.393118	-0.252842	-0.260893	-0.212743	-0.837832	-0.514426	-0.634275	-0.784422	-0.22702	3.21173	3.00755	3.21457	2.82877	2.29487	3.00545	3.30047	1.68262	2.41025	1.96428	1.3492	4.23069	4.56979	4.71316	4.51622	4.49931	3.10021	3.0542	2.79074	3.804	3.1457	3.55621	3.04247	3.49147	3.56256	3.56606	Induced	0	0	0	0	0
228706_s_at	137075	'CLDN23'	claudin 23	0.646398	1.03508	0.066417	0.364149	1.13497	0.08922	-0.042259	0.779427	0.12868	0.489352	-0.555303	0.077532	0.201571	3.34282	2.88067	3.06703	2.60537	3.10244	2.82489	2.63186	2.51158	2.18996	2.45008	2.21272	3.25493	3.84881	3.45143	3.50577	3.35308	2.78216	2.7173	2.2784	3.21159	2.96613	2.29196	2.69049	2.33702	2.72285	2.73988	Induced	0	0	0	0	0
206513_at	9447	'AIM2'	absent in melanoma 2	-0.677599	-0.493862	-0.537233	-0.66204	-0.600174	-0.590947	-0.245776	-0.569739	-1.49637	-1.20069	-0.734061	-1.13027	-0.891244	3.17895	2.87461	3.04418	2.63291	2.75281	2.96139	3.06438	2.64005	2.46488	2.3601	2.41614	3.1798	3.31783	3.12259	3.32226	3.36018	2.64746	2.63848	2.42449	2.9617	2.94533	2.76009	3.0726	2.87074	2.81553	3.10431	Induced	1	0	0	0	0
204187_at	2766	'GMPR'	guanosine monophosphate reductase	-0.03699	0.571739	-0.104876	-0.337193	-0.062257	0.282051	-0.14013	-0.33059	0.052865	-0.601641	-0.702497	0.144826	-0.075901	3.54606	3.35506	3.25698	2.66373	2.50198	2.71999	2.87751	2.8365	2.31047	2.24895	1.564	3.66686	3.17988	1.92884	2.01695	1.77149	1.25557	1.20107	0.905151	1.64181	1.58107	0.902752	0.87909	1.18521	1.10572	0.902932	Induced	1	0	0	1	0
224701_at	54625	'PARP14'	poly (ADP-ribose) polymerase family, member 14	0.885298	0.727634	0.903272	1.23609	1.20826	0.913891	0.723855	0.716277	0.534463	1.00566	0.854615	0.519539	1.47134	2.50766	2.60316	2.73222	2.77433	2.89554	3.27493	2.81562	3.04591	2.6341	2.84829	2.30275	3.47918	2.57823	2.41475	2.29965	2.3084	2.16416	2.26193	1.93732	2.43422	2.78785	1.8398	1.62039	2.15559	2.39012	2.36082	Induced	1	0	1	0	0
218776_s_at	80021	'TMEM62'	transmembrane protein 62	0.033779	0.354163	0.394318	0.559143	0.642457	0.399266	0.141416	0.4956	0.397486	0.402642	0.243718	0.227135	0.713076	2.87778	2.71687	2.84085	2.87968	2.7639	2.88828	3.08863	2.55281	2.58925	2.37467	2.09598	3.4643	3.11014	2.27656	2.56866	2.45667	2.14413	2.10423	1.90228	2.19095	2.23262	2.27347	2.15727	2.04622	2.27356	2.00481	Induced	1	1	0	0	0
1553559_at	134285	'TMEM171'	transmembrane protein 171	0.696958	0.284514	0.143487	0.672356	0.12616	0.495124	0.547852	0.525028	0.722293	0.513086	0.568546	0.776221	0.553453	3.47126	3.25378	3.22365	2.71371	2.37177	3.24455	3.08725	1.97856	2.26827	2.08874	1.60249	3.463	3.37811	1.0489	0.877007	0.797205	0.759694	0.744805	0.404882	0.854959	0.750521	0.995645	0.611373	0.413258	0.933403	0.369602	Induced	0	0	0	0	0
206118_at	6775	'STAT4'	signal transducer and activator of transcription 4	0.609461	0.599336	1.15105	1.064	0.796926	0.886551	1.2272	1.13976	1.40341	1.3944	1.5687	1.82334	0.826361	2.50764	2.9255	2.86708	2.81745	2.12162	2.99618	2.1966	2.56582	2.66646	2.7783	2.60876	3.32458	3.56371	3.0963	2.10489	2.61011	2.24429	2.0654	1.73784	2.40867	2.45425	2.96644	2.30012	2.05796	2.02246	2.21752	Induced	0	0	0	1	0
1559051_s_at	115004	'C6orf150'	chromosome 6 open reading frame 150	-0.93417	-0.26513	-1.04329	-0.296628	0.306656	-0.23876	0.153751	-0.533176	0.302903	0.179653	0.119494	-0.878315	-0.331172	3.02233	2.4501	2.47333	2.43722	2.60283	3.02569	2.9622	2.43921	2.06022	2.09679	2.06174	4.08573	3.60193	1.15684	1.73546	1.58805	1.25078	1.58004	1.04267	1.63916	1.62879	1.16876	1.03893	0.891332	1.64588	0.691923	Induced	0	0	0	1	0
236487_at	132320	'SCLT1'	sodium channel and clathrin linker 1	-0.466333	-0.285674	-0.001944	-0.425076	-0.367372	-0.083082	-0.311116	-0.245299	-0.569749	-0.587142	-0.122724	-0.843443	-0.587632	3.13531	2.73118	2.81294	2.98252	2.53909	2.94177	2.89445	2.35322	2.13734	2.15387	2.18135	2.97276	3.23758	2.35603	2.18632	2.20112	1.57716	1.3501	1.3602	1.70846	1.86909	1.56345	1.9306	1.34414	1.69796	1.44625	Induced	0	1	1	1	0
204026_s_at	11130	'ZWINT'	ZW10 interactor	-0.313927	0.071857	0.541351	-0.010926	0.212453	0.496509	0.068578	0.228864	0.317533	0.336943	0.530917	-0.483406	0.124358	2.75799	2.95358	2.72002	3.04867	2.22146	2.42388	2.09287	3.31227	3.04327	3.1619	3.18018	2.01478	1.94047	1.57361	0.970741	0.951736	1.19118	0.990432	0.959136	1.58072	1.71855	1.70455	1.64078	0.623438	0.777889	0.465276	Induced	1	1	0	0	0
1554696_s_at	7298	'TYMS'	thymidylate synthetase	-0.243219	-0.117535	-0.123186	0.094251	-0.07594	0.247317	0.18305	-0.175674	0.296212	-0.151015	-0.113945	-0.022284	-0.018697	3.00066	3.10054	2.85246	2.87926	2.06361	2.59195	1.62691	3.22771	2.92354	3.35662	3.34585	1.81918	2.07415	0.717903	0.357325	0.22561	0.596362	0.311514	0.41943	1.33217	0.915647	0.963301	0.800002	-0.12331	-0.152033	-0.24237	Induced	0	0	0	1	0
228304_at	375287	'RBM43'	RNA binding motif protein 43	0.712178	0.913174	0.068286	0.552429	0.593397	0.49456	0.543733	0.48514	0.389964	0.322653	0.318979	0.233759	0.829915	2.98687	2.73475	2.57222	2.65245	2.48746	2.93695	2.56968	2.70739	2.39132	2.44455	2.4266	3.00298	2.84072	2.63365	2.43883	2.54632	1.90312	2.00245	1.57034	2.01094	2.20585	1.88078	1.88679	2.06515	1.74392	1.84315	Induced	0	1	1	1	0
204912_at	3587	'IL10RA'	interleukin 10 receptor, alpha	-0.21672	0.129459	0.248498	0.219746	0.538496	0.174006	0.098518	0.562537	0.881062	0.604015	0.546783	0.697937	0.331777	2.94575	2.645	2.76497	2.61787	2.38093	2.94288	2.6426	1.96599	2.43458	2.32894	1.90655	3.56538	3.49347	1.75011	1.43315	1.49296	1.20335	1.31189	0.619149	1.47934	1.2691	1.2968	1.14398	1.06941	1.12663	1.38209	Induced	0	0	0	0	1
1552370_at	132321	'C4orf33'	chromosome 4 open reading frame 33	0.202242	0.690946	0.905329	0.621874	0.625998	0.523805	1.07968	0.419581	0.26042	0.638259	0.093442	0.323071	0.072213	2.92608	2.59637	2.6638	2.60756	2.59998	2.74352	2.82862	2.59497	2.58266	2.41019	2.24775	2.58664	3.13906	2.28759	2.41926	2.32858	1.84906	2.04259	2.05384	2.28434	2.51582	2.03958	2.33398	1.336	1.82383	1.53262	Induced	0	0	0	1	0
205771_s_at	9465	'AKAP7'	A kinase (PRKA) anchor protein 7	-0.392555	-0.284672	-0.109721	-0.193701	-0.202007	0.092412	0.204735	0.175596	-0.080259	0.15276	0.282174	0.089109	0.140242	3.53553	2.94673	2.94748	2.70558	2.34408	2.66015	2.78024	2.3501	2.27846	1.70222	1.29479	3.05384	3.5279	2.03969	1.76446	1.65843	1.13115	0.966345	0.665099	1.29454	1.57132	1.20524	1.37527	0.776542	1.13634	0.907133	Induced	0	0	0	1	0
219174_at	80173	'IFT74'	intraflagellar transport 74 homolog (Chlamydomonas)	-0.357829	0.152202	0.444133	0.185397	0.065832	-0.010292	0.637433	0.259625	-0.512972	0.027514	0.010034	-0.008331	0.343799	3.2426	2.87566	2.68616	2.90085	2.22159	2.42089	2.43074	2.65395	2.40827	2.4026	2.57577	2.30051	2.96085	2.75361	2.3725	2.43357	1.71814	1.9338	1.77647	2.19429	2.33108	1.98515	2.27876	2.05525	2.04518	2.41877	Induced	0	0	0	0	0
219519_s_at	6614	'SIGLEC1'	sialic acid binding Ig-like lectin 1, sialoadhesin	0.09837	0.438172	-0.040699	0.364033	0.66186	0.383481	0.337282	0.70325	0.660758	0.190687	0.398531	0.175925	1.07422	2.63535	2.44497	2.68107	2.5582	2.42758	2.74322	2.58979	2.6397	2.5033	2.25582	2.03251	3.52282	2.94045	3.59303	3.22934	3.6658	3.28057	3.10225	2.55013	3.31973	3.53175	2.97539	3.06976	2.85459	3.23846	3.22058	Induced	0	0	0	0	0
228150_at	89866	'SEC16B'	SEC16 homolog B (S. cerevisiae)	0.453679	0.494044	0.071405	0.100526	0.437945	0.020073	0.448299	0.52938	0.291881	0.25164	0.52938	0.720461	0.720461	2.94763	2.46422	2.63919	2.53741	2.66443	2.85715	3.31149	2.04807	2.44311	1.47854	1.62319	3.38109	3.39784	2.22617	2.34592	1.74414	1.76061	1.50167	1.07991	1.89949	1.45294	1.32111	1.75748	1.39481	1.48435	1.60294	Induced	0	0	0	0	0
222608_s_at	54443	'ANLN'	anillin, actin binding protein	0.752937	0.37127	0.637275	0.678724	0.79482	0.901359	0.890016	0.57332	0.918258	0.840369	0.632989	0.466352	0.640806	2.71746	2.86741	2.3862	3.01348	2.08025	2.52713	1.4812	3.34989	2.96386	3.74238	3.59642	1.40212	1.48224	1.34983	0.624507	0.608763	1.22054	0.796553	0.770556	1.5037	1.79622	1.58573	1.52813	0.809031	0.915942	0.851205	Induced	1	0	1	1	0
227040_at	387921	'NHLRC3'	NHL repeat containing 3	-0.355903	0.104733	-0.489676	-0.148696	-0.063845	0.036204	-0.76052	-0.170541	-0.323858	-0.585889	-0.133295	-0.534832	-0.534628	2.99852	2.87033	2.64086	2.58558	2.47508	2.72864	2.7005	2.27075	2.10319	1.98901	1.70081	3.03913	3.42078	2.58632	2.47275	2.34176	1.91058	2.18159	1.79986	2.10188	2.09305	2.16314	2.11342	1.51532	1.68679	2.15774	Induced	0	1	0	0	0
219235_s_at	65979	'PHACTR4'	phosphatase and actin regulator 4	-0.300437	-0.211471	-0.278844	0.091027	0.30282	0.037748	0.044093	-0.661873	-0.180741	-0.266328	-0.423915	0.004425	0.103307	2.60084	2.33328	2.64328	2.64319	2.39281	2.86513	2.65233	2.24799	2.32622	2.16453	1.82732	3.48487	3.05833	2.28579	2.42272	2.35293	1.82883	1.95224	1.66859	2.25462	2.55567	2.02872	1.91515	1.92339	2.48967	2.012	Induced	0	0	0	0	0
200923_at	3959	'LGALS3BP'	lectin, galactoside-binding, soluble, 3 binding protein	-0.139636	-0.199534	-0.265133	-0.008702	0.106454	-0.166332	-0.256441	0.141423	0.282321	-0.115872	-0.541223	0.044352	-0.094555	2.94478	2.52082	2.76888	2.2661	2.47205	2.84683	2.67281	2.25356	2.27686	2.03924	1.80245	3.23984	3.09854	4.36945	4.09875	4.20634	4.03875	3.84285	3.15345	4.00283	3.86007	3.77973	3.55897	3.78648	3.79025	3.67207	Induced	0	0	1	0	0
1555464_at	64135	'IFIH1'	interferon induced with helicase C domain 1	-0.849413	-0.932309	-0.481046	-0.608883	0.000387	-0.461045	-0.902279	0.173076	-0.117654	-0.224143	-0.570697	-1.42611	-0.680774	2.44133	2.43021	2.08847	2.65556	2.56935	3.06095	2.52959	2.07409	1.88641	2.30094	2.40738	2.8893	3.62092	2.3378	2.27205	2.22699	1.77992	2.08891	1.45619	2.46486	1.67229	1.87799	2.12854	1.53746	1.50975	1.71383	Induced	1	0	1	1	0
219493_at	79801	'SHCBP1'	SHC SH2-domain binding protein 1	0.657528	0.507131	0.353651	0.458652	0.461133	0.315473	0.88945	0.595882	0.739019	0.469453	0.849933	0.42525	0.756639	2.98599	2.92896	2.2136	3.41049	1.76975	2.54097	1.5478	2.68299	2.81336	3.46987	3.34918	1.20529	2.03165	2.21781	1.1489	1.23644	1.50477	1.26709	1.59366	2.20528	2.2799	1.77558	2.51801	0.814911	1.3706	1.0662	Induced	1	0	0	1	0
228170_at	116448	'OLIG1'	oligodendrocyte transcription factor 1	0.241019	0.300918	0.1464	-0.202122	0.110539	0.473975	-0.127735	0.522466	-0.031571	0.286245	-0.157188	0.325266	0.054693	2.43146	2.66667	2.68052	2.62571	2.56325	2.66285	2.68913	2.23338	2.4524	2.26683	2.24704	2.54204	2.87642	2.72237	2.50644	2.51876	2.38257	2.23935	2.22485	2.63986	2.16802	2.33907	2.50062	1.95247	1.95875	2.05463	Induced	0	1	0	0	0
218883_s_at	79682	'MLF1IP'	MLF1 interacting protein	0.132034	0.950989	0.947658	0.618525	0.849677	1.08142	0.890199	0.587302	0.631964	0.80672	0.859318	0.862976	0.278177	2.66129	2.78155	2.62909	2.84108	1.8594	2.30038	2.10585	2.86272	2.72487	2.89511	2.75964	2.10373	2.28444	1.57553	1.18893	1.23484	0.560749	0.770879	0.878322	1.55455	1.36182	1.18592	1.76046	0.006661	0.480353	0.96386	Induced	0	0	0	0	0
223298_s_at	51251	'NT5C3'	5'-nucleotidase, cytosolic III	0.178144	0.45088	0.431328	0.186037	0.356761	0.260996	0.255386	0.389659	-0.019882	0.254613	0.338329	0.285664	-0.193264	2.91597	2.44184	2.63107	2.48275	2.22521	2.86616	2.8596	2.07965	2.10617	1.71061	1.69906	3.3502	3.4396	2.92983	2.93461	2.71568	1.82605	1.9483	1.63347	2.21291	2.22432	2.33167	1.96381	2.4793	2.42222	2.43656	Induced	0	0	1	1	0
202450_s_at	1513	'CTSK'	cathepsin K	0.088556	0.668854	0.233697	0.022292	0.172423	0.486062	-0.279039	0.402307	0.5146	0.37353	0.304607	0.347175	0	2.52296	2.6338	2.53595	2.58867	2.5315	2.66758	2.76824	2.10981	2.67733	2.34521	2.07022	2.49321	2.83445	5.90896	5.28642	5.54415	5.52024	5.37634	5.13875	5.3726	5.34446	5.59119	5.17544	5.07247	5.1476	4.94607	Induced	1	1	1	1	0
204972_at	4939	'OAS2'	2'-5'-oligoadenylate synthetase 2, 69/71kDa	0.253245	0.139794	0.079563	0.472497	0.551647	0.424267	0.297398	0.494163	0.59222	0.285329	0.266383	0.131447	0.34771	2.38132	2.41954	2.45331	2.41419	2.51273	2.86586	2.44556	2.57863	2.34481	2.51789	2.30975	2.83008	2.55295	2.19876	2.04755	2.09254	2.16786	2.33487	1.76102	2.39313	2.37077	1.81557	1.91638	1.43496	1.74278	1.77126	Induced	1	1	1	0	0
203915_at	4283	'CXCL9'	chemokine (C-X-C motif) ligand 9	-0.019198	0.146851	0.562118	0.297234	-0.332141	0.059466	0.465089	-0.1783	0.257381	0.497072	0.144093	0.748883	0.587502	3.17709	2.44971	2.67577	2.49234	2.0484	1.98366	2.74846	1.74869	2.25571	1.96323	1.32699	3.73458	3.88607	0.450296	0.201058	0.165534	0.557265	-0.054985	0.822624	0.509599	0.112512	0.218315	0.126147	0.518267	0.990638	0.692522	Induced	1	0	0	1	1
223834_at	29126	'CD274'	CD274 molecule	0.225465	0.268238	0.000976	-0.154377	-0.148705	0.07987	0.456336	0.123388	0.428478	0.362734	0.585674	0.95908	0.14078	2.23849	2.229	2.64624	2.44574	2.49272	3.34567	2.68727	1.79694	1.88412	1.67175	1.50285	3.75851	3.53414	1.34016	1.57613	1.48533	1.33741	1.67158	0.796483	1.65959	1.35732	1.64426	1.24582	1.56185	1.90817	1.34282	Induced	0	1	0	1	0
223220_s_at	83666	'PARP9'	poly (ADP-ribose) polymerase family, member 9	0.298664	0.25715	0.35913	0.499502	0.724226	0.76844	0.739514	0.828778	0.217617	0.442469	0.572826	0.357479	0.426949	2.31614	2.29285	2.41749	2.59437	2.42273	2.63123	2.59123	2.38752	2.48391	2.40193	2.48178	2.55007	2.64	2.40565	2.35261	2.32044	2.27793	2.20599	2.13342	2.30988	2.27626	2.43706	2.34425	2.28653	2.12096	2.35975	Induced	0	0	0	1	0
225929_s_at	57674	'RNF213'	ring finger protein 213	-0.039601	-0.072405	0.034625	0.316089	0.375595	-0.085902	0.041026	-0.237381	-0.260154	-0.471741	-0.31666	-0.654891	1.06609	2.27569	2.26544	2.43811	2.46454	2.33331	3.0303	2.54798	2.62392	2.11756	2.50736	1.80381	3.34465	2.15781	2.05562	1.88758	1.97113	1.74037	1.88099	1.49302	2.02453	2.33891	1.51882	1.47598	1.62143	1.744	1.57352	Induced	0	0	0	0	0
203143_s_at	9674	'KIAA0040'	KIAA0040	0.174284	-0.101292	0.04661	0.425292	0.235812	-0.143545	0.339864	0.113259	0.31021	0.113435	0.627675	0.467635	-0.046232	2.53185	2.26897	2.57594	2.37069	2.2406	3.09518	2.86882	1.86018	1.64117	1.49863	1.31431	3.86326	3.73876	1.59053	1.72887	1.54312	1.48137	1.39151	1.38161	1.66568	1.16315	1.29477	0.949007	1.33115	1.37711	1.31216	Induced	0	0	0	0	0
204825_at	9833	'MELK'	maternal embryonic leucine zipper kinase	0.067394	-0.096435	-0.058981	-0.100449	-0.472107	0.089777	0.503362	0.057728	0.069766	-0.271305	0.261942	0.217353	-0.802756	2.51282	2.62984	2.21416	2.85682	2.05863	2.2606	1.83468	2.63818	2.79294	2.80766	2.94452	1.70986	2.30437	1.71657	0.51439	0.70968	0.814173	0.574123	1.17659	1.50315	1.21154	1.53591	1.42468	0.198084	0.44618	0.296448	Induced	0	0	0	0	0
207533_at	6346	'CCL1'	chemokine (C-C motif) ligand 1	0.413907	0.329674	0.702204	0.543171	0.154081	0.33566	0.748348	0.575335	0.290775	0.620792	0.192951	0.71562	0.012489	1.73503	2.35373	2.64249	1.90362	2.84791	2.41812	3.11803	2.23166	2.0184	2.25403	2.18496	2.85543	2.98489	1.52441	3.4481	2.75639	2.85051	2.61392	3.03855	3.23308	2.82145	2.42997	3.34105	2.5833	2.05142	2.0155	Induced	0	0	0	0	1
212660_at	23338	'PHF15'	PHD finger protein 15	0.297113	0.698326	-0.049587	0.658086	0.285471	0.543637	0.379203	0.14032	-0.134997	0.58664	0.087999	-0.21439	0.494219	2.87463	2.55229	2.61397	2.19055	1.80375	2.66787	2.441	2.29139	2.44244	1.72466	1.65393	2.7693	3.51944	1.74991	1.81076	1.81244	1.81205	1.5352	1.62975	1.59524	1.7881	1.42527	1.62848	1.38892	1.35853	1.54092	Induced	0	0	0	0	0
218543_s_at	64761	'PARP12'	poly (ADP-ribose) polymerase family, member 12	0.197809	0.354838	-0.006061	0.344299	0.551773	0.397641	0.317824	0.422024	0.406092	0.315444	0.085046	0.056612	0.679323	2.39398	2.34904	2.55875	2.45717	2.37777	2.57939	2.39401	2.26341	2.20797	2.27038	2.05912	2.91733	2.71182	2.11268	2.13675	2.14058	1.88323	2.04165	1.57072	2.12807	2.10313	1.73821	1.91868	1.84475	1.87309	1.83277	Induced	0	0	1	1	0
219885_at	55106	'SLFN12'	schlafen family member 12	-0.743457	-0.007504	-0.277733	-0.66614	0.015474	0.44134	-0.025021	0.214932	-0.407541	-0.3355	-0.290876	-0.50814	-0.413731	2.71782	2.30242	2.41308	2.54059	2.41086	2.56949	2.68893	2.00033	2.14033	2.07531	1.94148	2.51482	3.14035	2.19535	2.17157	1.83506	1.58616	1.64581	1.25372	1.64781	1.75801	1.8016	2.11354	0.966873	1.36677	1.34439	Induced	1	0	0	0	0
1564310_a_at	165631	'PARP15'	poly (ADP-ribose) polymerase family, member 15	-0.062718	0.126533	0.101169	0.418999	0.111577	0.217599	0.080227	0.08463	0.080227	0.303797	-0.081673	0.242377	-0.029455	2.70806	2.33817	2.5703	2.56227	2.19245	2.92908	2.67167	1.5907	1.69275	1.94167	1.40581	3.16808	3.66656	2.69177	1.94023	2.90026	2.37072	2.08914	1.53503	2.40479	2.27101	2.28695	2.00262	1.5583	1.87121	2.20969	Induced	0	0	0	1	0
202869_at	4938	'OAS1'	2',5'-oligoadenylate synthetase 1, 40/46kDa	0.168444	0.119325	0.189427	0.124339	0.133382	0.262232	0.177014	0.369095	-0.284668	-0.316063	0.082013	-0.243131	-0.073426	2.55641	2.53218	2.47681	2.30395	2.2473	2.40639	2.46198	2.31106	2.27429	2.14401	2.18369	2.64275	2.84678	2.39366	2.46811	2.39029	2.02568	1.99796	1.91447	2.29996	2.19454	2.07766	2.29758	2.16805	2.09901	2.20361	Induced	0	0	0	0	0
223435_s_at	56117	'PCDHA@'	protocadherin alpha cluster	-0.211616	0.664606	0.011215	0.364054	0.611497	0.422282	0.230959	0.395666	0.015347	-0.036889	-0.12584	-0.683963	-0.202425	3.03643	2.43154	2.25394	2.28417	2.12519	2.65574	2.45788	2.15651	1.8218	2.14151	1.37452	3.13891	3.4434	1.06534	1.59726	0.855947	0.765942	0.891877	0.380305	1.01821	1.21318	0.257759	0.617598	-0.029179	0.608974	0.594214	Induced	0	0	0	0	0
202760_s_at	445815	'PALM2-AKAP2'	PALM2-AKAP2 readthrough transcript	0.339723	-0.252561	0.171395	-0.025231	0.409482	-0.033709	-0.085556	0.137089	1.66784	0.815932	1.28873	0.960629	1.22097	2.84354	2.40697	2.3241	2.24119	2.15448	2.69357	2.56623	2.30697	1.83307	1.81799	1.78918	3.30483	3.02373	1.92565	2.09214	1.95676	1.13927	1.48259	1.37654	1.23944	1.47501	1.44451	1.08812	1.63537	1.96932	1.95753	Induced	0	0	0	0	0
204959_at	4332	'MNDA'	myeloid cell nuclear differentiation antigen	-0.521088	-0.298692	-0.471971	-0.271451	-0.347792	-0.325343	-0.676983	-0.239247	-1.29877	-0.667635	-0.326611	-1.33101	-1.372	3.10318	2.6875	2.69016	2.39702	2.02481	2.56635	2.5725	1.86517	1.61519	1.43659	1.24387	3.44578	3.54215	2.16745	1.98841	2.10977	0.860244	0.799729	0.200643	1.52132	1.38795	1.06941	1.16061	0.833934	0.87926	1.25774	Induced	1	0	0	1	0
220941_s_at	54149	'C21orf91'	chromosome 21 open reading frame 91	0.310588	0.100676	-0.030947	0.448228	0.310782	0.172384	0.299749	0.529112	0.135171	0.648008	0.313358	0.307584	0.092808	2.66228	2.33506	2.43555	2.09102	2.13699	2.46712	2.97657	1.71894	1.72827	1.49219	1.45349	3.42823	3.91736	1.55531	1.97198	1.96667	1.30143	1.50313	1.08061	1.56745	1.10359	1.42996	1.61148	1.83728	1.93561	1.94359	Induced	1	0	0	0	0
1557570_a_at	285084	'LOC285084'	hypothetical protein LOC285084	-0.005618	0.12574	-0.003706	0.158049	0.738049	0.502661	0.411767	-0.180565	0.296717	0.386	0.445582	0.130429	0.461884	2.18698	2.5225	2.42932	2.56594	1.89072	2.35946	2.63113	2.22269	2.04015	2.32446	2.32217	2.09476	2.92341	4.22349	3.86114	3.84329	3.21315	3.34885	2.71696	3.19076	3.59384	3.59428	3.47055	3.1015	3.4437	3.4895	Induced	0	0	0	0	0
205061_s_at	5393	'EXOSC9'	exosome component 9	-0.02539	-0.169411	-0.015487	0.167926	0.091142	0.005265	0.078685	0.265381	0.143845	-0.126353	-0.177254	0.15517	0.051087	2.4291	2.37315	2.52828	2.52593	2.17681	2.44435	2.59414	2.16464	2.15671	1.88966	1.5753	2.79274	2.79948	0.847818	1.19159	0.999767	0.475979	0.502669	0.33629	0.850634	0.818527	0.637124	0.567014	0.354872	0.627845	0.443172	Induced	0	1	0	0	0
220066_at	64127	'NOD2'	nucleotide-binding oligomerization domain containing 2	0.093417	0.320267	0.320591	0.089842	0.193509	0.540468	0.8822	0.410215	0.05029	-0.248102	0.170838	0.355526	0.108401	2.4421	2.37886	2.19556	2.24112	1.76448	2.61473	2.23191	2.2141	2.43182	2.26435	2.14033	2.51592	2.80086	1.73875	1.45587	1.74906	1.73293	1.46913	1.18069	1.89233	1.4578	1.61282	1.52818	1.25627	1.54692	1.56874	Induced	1	0	0	0	0
206102_at	9837	'GINS1'	GINS complex subunit 1 (Psf1 homolog)	0.925085	0.697763	0.422738	0.208293	0.398003	0.621368	0.430104	0.830721	0.667569	0.935009	0.896688	0.347782	0.574632	2.53803	2.30065	1.99516	3.11026	1.90354	1.7149	0.999589	2.47594	3.03942	2.96468	3.32746	1.41972	2.36613	1.22022	0.453802	0.600481	0.796666	0.64297	0.667569	1.33754	0.862605	1.12344	1.44119	0.523711	0.18849	0.454113	Induced	1	1	1	0	0
203708_at	5142	'PDE4B'	phosphodiesterase 4B, cAMP-specific (phosphodiesterase E4 dunce homolog, Drosophila)	-0.122263	-0.280899	0.671881	0.811905	0.114006	0.078773	0.851304	0.138742	1.95079	0.929422	1.58379	1.5116	-0.382483	1.97598	2.22647	2.45833	2.37413	2.22574	2.45789	2.0558	2.24601	2.07882	2.45968	2.17684	2.58236	2.81415	2.69794	1.97589	2.74719	2.76681	2.80133	1.8909	2.68545	2.45234	2.83507	2.37023	2.20098	2.36658	2.46938	Induced	1	0	1	0	0
209795_at	969	'CD69'	CD69 molecule	-0.370966	-0.201305	-0.188202	-0.390743	-0.148121	-0.497575	-0.073854	-0.279111	-0.333998	-0.361446	-0.292295	0.077507	-0.079855	3.80806	2.42308	3.00515	1.5375	2.19282	2.45809	3.00327	1.31495	1.02445	0.751862	0.329917	3.65177	4.57249	0.430271	1.30587	0.938605	0.103369	-0.103943	0.084086	0.406433	0.267331	0.09761	-0.119482	0.182061	0.311953	0.278834	Induced	0	0	0	0	0
1552323_s_at	159091	'FAM122C'	family with sequence similarity 122C	0.027979	-0.068432	-0.060997	-0.174224	-0.121266	-0.354446	-0.436461	0.176722	-0.312467	-0.488255	-0.148293	-0.236728	-0.123513	3.02035	2.60397	2.52705	2.12476	2.08031	2.31331	2.66344	1.94428	1.29543	1.7767	1.54306	2.72814	3.42748	1.40991	1.69824	1.93186	0.705284	1.09529	0.575728	0.981167	0.90466	0.428802	1.05934	0.762146	1.07305	1.20174	Induced	0	1	1	1	0
213800_at	3075	'CFH'	complement factor H	0.231738	0.063608	0.603143	0.218025	0.192842	0.194264	0.425865	0.157556	0.233529	0.15335	0.094562	0.186909	0.398775	2.89772	2.36675	2.20647	2.26861	2.06505	2.12759	2.65506	1.53243	1.86985	1.05786	0.985345	3.73957	4.1366	3.9623	3.93311	3.81782	2.72437	2.83854	1.53663	2.74308	2.92265	3.3429	2.88167	3.02148	3.18806	3.33811	Induced	0	0	0	0	0
219377_at	64762	'FAM59A'	family with sequence similarity 59, member A	-0.081854	-0.270545	-0.780304	0.160996	0.065965	-0.272331	-0.263094	-0.174154	-0.389797	-0.619221	-0.496375	-0.385632	-0.297577	2.99716	2.15696	2.6551	2.60804	2.21871	2.63543	2.29973	1.8091	1.49524	1.53877	1.61393	2.51821	3.34586	0.368057	0.670313	-0.016371	-0.176724	-0.06516	0.061955	0.161713	0.165777	-0.282314	0.182045	-0.004536	0.189362	-0.358016	Induced	0	0	0	0	0
227347_x_at	57801	'HES4'	hairy and enhancer of split 4 (Drosophila)	0.596512	0.909219	0.947692	0.97799	0.942364	0.82205	0.802808	0.726959	0.394495	0.720345	0.58776	0.35182	0.837482	2.44678	2.44062	2.43882	1.78375	2.24587	2.44741	2.3068	1.95592	1.85147	1.94471	1.50391	3.38553	3.0202	2.76821	2.98208	3.30249	2.80155	2.69256	2.53924	2.87669	2.49251	2.2833	2.29194	2.59377	2.94893	3.01554	Induced	0	0	0	0	0
203805_s_at	2175	'FANCA'	Fanconi anemia, complementation group A	0.030911	-0.261006	-0.871739	-0.045196	-0.178822	-0.275561	-0.230833	-0.215822	-0.27308	-0.553625	-0.21701	-0.391079	0.383021	2.58793	2.49171	2.28646	2.175	2.1243	2.43774	2.27199	1.89685	2.03989	1.93266	1.70345	2.81988	2.96099	2.0263	2.01215	1.89205	1.69296	1.53578	1.14004	1.89601	1.54705	1.33389	1.46166	1.07855	1.3034	1.47178	Induced	0	0	0	0	0
238654_at	147645	'LOC147645'	hypothetical protein LOC147645	0.350999	0.787327	0.219757	0.277936	0.414515	0.113556	-0.106366	0.241195	0.431901	-0.01844	0.072089	-0.44337	-0.608681	2.54939	2.45927	2.392	2.34898	2.00165	2.28901	2.22551	2.19288	1.9496	2.06321	1.44567	2.92007	2.81515	1.89046	1.71373	1.84727	1.2934	1.46161	0.727864	1.35546	1.54469	0.832642	1.37829	1.07513	0.903436	1.30508	Induced	0	0	0	0	0
220104_at	56829	'ZC3HAV1'	zinc finger CCCH-type, antiviral 1	-0.048849	0.169086	0.085718	0.107407	-0.031716	-0.010441	0.122096	0.332843	-0.069541	-0.343007	-0.13977	-0.409715	-0.304272	2.34171	1.90997	2.34269	2.23189	2.22998	2.49171	2.36434	2.04433	2.06469	2.0596	1.69779	2.78685	2.98178	2.23184	2.12937	2.32895	1.53805	1.71741	1.35961	1.94206	1.83913	1.75009	1.41149	1.39393	1.60253	1.5325	Induced	1	1	0	0	0
205345_at	580	'BARD1'	BRCA1 associated RING domain 1	0.225623	0.485193	0.383814	0.53136	0.829917	0.840578	0.741222	0.75564	0.36116	0.494114	0.71874	0.596069	0.827089	2.41117	2.23929	2.20606	2.37685	1.71944	2.31445	2.40421	2.04389	2.10276	2.0745	2.07146	2.72038	2.85399	1.60892	1.54718	1.35634	0.482131	0.845638	0.968277	1.26937	1.20516	1.25004	1.21331	1.10596	0.804396	1.07815	Induced	0	0	0	0	0
1568592_at	140691	'TRIM69'	tripartite motif-containing 69	-0.04556	0.03682	0.179407	0.151703	0.340128	0.339209	0.259784	0.359975	0.247353	-0.022087	0.134638	0.273497	-0.234417	2.16023	2.19585	2.20653	2.34788	2.26474	2.28604	2.50724	2.02468	2.28587	2.24233	2.13587	2.17069	2.70444	2.23145	2.31351	2.2017	2.11868	2.12484	2.20654	2.2205	1.89819	2.36864	2.30265	2.22045	1.88728	2.2867	Induced	1	0	0	0	0
218585_s_at	51514	'DTL'	denticleless homolog (Drosophila)	0.174458	0.599991	0.701861	-0.397351	0.712679	0.637962	0.607042	0.421569	0.601869	0.74971	0.84886	0.18653	0.559519	2.35622	2.66645	2.13245	2.61901	1.64235	1.97352	1.38668	2.92152	2.62472	3.18797	3.36999	1.21638	1.33386	1.65001	0.761934	0.573073	0.984483	0.990526	0.911776	1.42979	1.41847	1.47047	1.79029	0.214054	0.29356	1.03547	Induced	0	0	0	1	0
212570_at	23052	'ENDOD1'	endonuclease domain containing 1	0.219398	0.37241	-0.161293	0.176352	0.234504	-0.076911	0.180314	0.095759	0.154772	-0.230879	-0.120849	-0.308787	0.242492	2.95573	2.48171	2.29153	1.88451	1.89863	2.46781	2.4364	1.70656	1.65864	1.4918	1.54539	3.26045	3.31373	1.22863	1.6328	1.32703	0.505177	1.14877	0.242225	1.14346	0.782646	0.562656	0.724734	0.72101	1.09646	1.57954	Induced	0	1	0	0	0
207098_s_at	55669	'MFN1'	mitofusin 1	-0.067272	-0.151719	-0.119136	-0.270671	0.682146	0.564814	0.468508	0.716734	0.269592	0.466251	0.650683	0.14518	-0.002395	2.25044	2.15926	2.13541	2.36028	1.90257	2.37975	2.62654	1.82366	1.78511	1.64053	1.82649	3.04549	3.34799	1.96755	2.04802	2.0619	1.66359	1.83304	1.70649	2.00208	1.80535	1.76988	1.9283	1.55696	1.66051	1.88943	Induced	0	0	0	1	0
231769_at	26270	'FBXO6'	F-box protein 6	0.055504	0.138751	-0.133853	0.036924	0.115452	0.222056	0.03828	0.267037	-0.212702	-0.180745	-0.281785	-0.100804	-0.108584	2.54639	2.43533	2.4475	2.10614	2.1953	2.28019	2.39567	1.79391	2.02941	1.82415	1.55259	2.75412	2.89376	2.10655	2.21126	2.22806	1.83669	1.59941	1.40988	2.1684	1.78161	1.66655	1.80341	1.43574	1.63291	1.36948	Induced	0	0	0	0	0
203418_at	890	'CCNA2'	cyclin A2	0.615966	0.232474	0.326219	0.461281	0.231564	0.323104	0.186168	0.598096	0.300182	0.542067	0.669495	0.248727	0.175722	1.88786	2.85157	2.32654	2.24279	2.05896	2.37352	1.89573	3.03074	2.47526	2.73055	2.53368	1.35895	1.22903	1.09229	0.86003	0.545829	1.44359	0.527975	0.654892	1.4082	1.15242	1.39113	0.808304	0.709662	0.592661	0.720723	Induced	0	0	0	1	0
212733_at	9711	'KIAA0226'	KIAA0226	0.113924	0.136502	0.121409	-0.025822	0.487002	0.374547	0.480555	0.606051	0.218095	0.103903	0.387963	0.13812	0.445634	2.25046	2.13961	2.24436	2.22552	2.14068	2.39762	2.34072	1.90045	1.94335	1.85524	1.81494	2.78014	2.9331	1.74568	1.87873	1.80136	1.44063	1.42088	1.2655	1.56701	1.49991	1.44021	1.63568	1.50006	1.37789	1.71873	Induced	0	0	0	1	0
231303_at	54072	'C21orf42'	non-protein coding RNA 158	-0.29577	0.163484	0.506598	0.513953	0.369491	0.203997	-0.034446	0.559995	-0.107413	0.807501	1.04493	0.887233	-0.212183	2.39014	2.45817	2.48532	2.10843	1.90473	2.25673	2.43238	1.59812	1.29833	1.14281	1.55021	3.45316	3.87664	1.44386	1.58522	1.73453	1.47141	2.14118	0.931945	1.54292	1.38389	2.06317	1.77711	2.08597	2.68458	2.65936	Induced	0	0	0	0	0
1554453_at	92906	'HNRPLL'	heterogeneous nuclear ribonucleoprotein L-like	0.509623	0.2274	-0.215036	0.090214	0.578841	0.053617	0.977117	0.324773	0.117056	0.439194	0.186112	0.335692	0.091767	2.5985	1.66357	1.9908	2.22035	2.10086	2.48224	2.87775	1.66481	1.77779	1.74827	1.31065	3.08652	3.2937	1.41078	1.9997	1.878	1.40123	1.8276	1.342	1.82999	1.40292	1.55476	1.7112	1.86585	1.48187	1.20418	Induced	0	0	0	0	0
232271_at	3174	'HNF4G'	hepatocyte nuclear factor 4, gamma	-0.011055	0.764687	0.331548	0.384025	0.13125	0.020073	0.332744	0.276152	0.420093	0.271477	0.420093	0.032554	0.224654	2.77385	2.57354	2.40115	2.17577	1.87226	2.26806	1.80378	1.75998	1.56732	1.44864	1.38697	2.99328	3.76542	1.41591	1.49033	1.84617	1.19914	1.80884	0.856757	1.11186	1.21825	1.52048	1.26494	1.23111	1.59287	1.56191	Induced	0	0	0	1	0
221044_s_at	53840	'TRIM34'	tripartite motif-containing 34	-0.062571	-0.349785	-0.081709	0.074546	0.062035	-0.224525	-0.38287	0.080136	-0.176859	-0.54318	-0.187141	-0.569066	-0.392459	2.21921	2.30747	2.15121	2.18428	2.13094	2.44161	2.07213	2.37386	2.04878	2.02941	2.02199	2.41774	2.23191	1.64056	1.48274	1.49894	1.18761	1.23139	0.808999	1.35737	1.71936	0.88394	1.01392	0.627287	0.807083	0.514506	Induced	0	1	0	1	0
1557116_at	80830	'APOL6'	apolipoprotein L, 6	0.168474	0.070567	-0.107917	0.737203	0.285481	0.342296	0.287575	0.36523	0.234709	0.383025	0.49938	-0.133955	0.390595	2.37107	2.39301	2.08469	2.08211	1.94011	2.30712	2.26741	2.36031	1.72226	1.93491	1.96963	2.7413	2.42425	1.15874	1.31223	1.4287	0.956557	1.19964	1.49086	1.17793	1.49784	0.943471	1.07362	1.21195	1.27009	1.65943	Induced	1	1	1	0	0
241412_at	685	'BTC'	betacellulin	-0.29977	-0.01234	0.049634	-0.070483	-0.032014	0.152654	0.196499	-0.007112	0.301823	-0.065794	-0.016419	-0.164809	-0.043066	2.62732	2.58431	2.34267	2.49733	2.10511	2.36568	2.55231	1.37152	1.21441	0.830624	1.16146	3.21489	3.70411	0.452447	0.757525	0.668117	0.452377	0.401668	0.085325	0.227408	0.256209	0.095563	0.222138	-0.003223	0.20302	0.0427	Induced	0	0	1	1	0
203567_s_at	10475	'TRIM38'	tripartite motif-containing 38	0.33268	0.024443	-0.056283	0.161125	0.523346	0.333623	0.491248	0.494629	0.019787	0.151229	0.571214	0.034329	0.199735	2.27973	2.15284	2.16187	2.08204	1.99584	2.36182	2.3221	1.8143	1.96469	1.94708	1.98514	2.54161	2.9083	2.21479	2.24306	2.24869	1.63125	1.84356	1.44299	1.93817	1.84519	1.93115	2.061	1.87285	1.95394	2.06288	Induced	1	0	0	0	0
205841_at	3717	'JAK2'	Janus kinase 2 (a protein tyrosine kinase)	-1.24873	-0.406372	-0.961869	-0.82793	-0.541911	0.027378	0.218328	-0.659005	-0.943714	-0.675839	-0.183869	-0.70037	-0.903358	2.43431	1.96626	2.37621	2.42996	2.225	2.54834	2.56716	1.85494	1.55513	1.70342	1.34167	2.72554	2.74269	1.54219	1.29428	1.39993	0.995039	1.17626	0.653941	0.838369	1.09378	0.70502	0.842432	0.745552	1.09663	0.838504	Induced	1	0	0	0	0
210007_s_at	2820	'GPD2'	glycerol-3-phosphate dehydrogenase 2 (mitochondrial)	-0.106347	0.275585	-0.552065	-0.299158	0.641891	0.230886	0.240411	0.264675	-0.216913	0.635382	0.167856	0.201128	0.177575	2.04531	1.7314	1.78769	2.32344	2.28339	2.82745	2.40369	2.05899	1.7671	2.29862	1.96839	2.4506	2.31671	1.73799	1.10834	1.56363	1.53093	2.12407	1.33963	2.14904	1.60152	1.95187	1.69575	1.68691	1.11954	0.554397	Induced	0	0	0	0	0
208012_x_at	3431	'SP110'	SP110 nuclear body protein	0.056309	0.136766	0.053618	0.059568	0.094177	0.29437	0.230074	0.205116	-0.091003	-0.127203	-0.045803	-0.060696	0.023743	2.21155	2.12901	2.15922	2.23642	1.9415	2.15001	2.45087	1.9916	2.18107	1.86372	1.92749	2.43904	2.54959	2.36184	2.35364	2.19361	1.66885	1.75191	1.89252	1.90387	2.03535	2.01093	1.90107	2.03102	1.86556	2.00367	Induced	0	1	1	1	0
200799_at	3303	'HSPA1A'	heat shock 70kDa protein 1A	-1.15235	-0.982912	-0.845791	-0.896953	-1.03508	-0.788809	-0.77221	-0.516097	-0.76257	-0.857711	-0.578824	-1.04182	-1.10654	2.0463	1.99718	2.13202	2.07303	2.21267	2.31895	2.30074	1.86871	1.80281	1.62888	1.83611	2.84136	3.1683	2.29238	2.70996	2.663	2.79592	2.78439	2.77098	2.72459	2.56309	2.70041	2.62106	2.44963	3.02836	3.14219	Induced	0	0	0	0	0
203765_at	25801	'GCA'	grancalcin, EF-hand calcium binding protein	-0.040648	0.366042	-0.146543	-0.016903	-0.087609	-0.289655	-0.31362	0.252167	-0.472623	-0.212504	-0.361506	-0.302567	-0.567286	2.71822	2.31341	2.23313	2.26549	2.03336	2.39758	2.30364	2.24114	1.67649	1.35482	1.60587	2.49162	2.55284	3.28162	2.64339	2.72385	1.89996	2.19889	1.92885	2.37639	2.58551	2.33181	2.2465	0.856287	2.43281	2.39071	Induced	0	0	0	1	0
201291_s_at	7153	'TOP2A'	topoisomerase (DNA) II alpha 170kDa	-0.330576	-0.400457	-0.364688	-0.723121	0.235464	-0.250428	-0.554343	-0.196198	-0.009067	0.256039	0.316786	-0.009123	-0.38977	2.22112	2.20266	1.858	2.5883	1.75614	2.12847	1.44794	2.71321	1.973	3.29441	3.33904	0.969721	1.53564	1.65916	0.114167	0.63396	1.1233	1.4043	1.11541	1.65873	1.50501	1.88926	2.39609	0.204342	0.196976	0.742538	Induced	0	0	0	0	0
232829_at	390035	'OR52K3P'	olfactory receptor, family 52, subfamily K, member 3 pseudogene	0.35893	0.615103	0.393787	0.748882	0.404159	0.992937	0.540424	0.595446	0.388262	0.543394	0.498297	0.31605	0.666294	2.69251	2.57263	2.18967	2.21024	1.92255	1.79617	2.04044	1.85963	2.14384	1.68962	1.37221	2.6532	2.88375	1.61635	2.19927	1.37319	0.71337	0.645618	0.855833	0.95725	0.887141	1.02262	1.02181	0.45623	0.785458	0.469856	Induced	0	0	0	0	0
231871_at	160897	'GPR180'	G protein-coupled receptor 180	-0.302731	-0.370047	-0.238148	-0.109087	-0.195267	-0.093142	-0.255289	-0.088234	-0.162845	0.232855	-0.238911	-0.103435	-0.032829	2.63207	2.29195	2.09562	2.15383	1.69767	1.94596	2.1158	2.12245	1.98397	1.53519	1.95612	2.28078	3.10996	0.421457	0.750598	0.747529	0.685706	0.620839	0.605938	0.530208	0.77616	0.476203	0.986051	0.528118	0.392767	0.670133	Induced	0	0	0	0	0
202011_at	7082	'TJP1'	tight junction protein 1 (zona occludens 1)	0.27905	0.332426	0.255864	0.525182	0.627447	0.565269	0.296048	0.361539	0.49232	0.553959	0.048091	0.036474	0.171086	2.28352	1.92933	2.3292	1.93677	1.86563	2.28356	2.4666	1.79653	1.36054	1.60767	1.23899	3.32259	3.47538	0.98085	2.42853	2.28134	1.6469	1.56162	1.59948	1.39198	1.52324	1.21756	1.43666	0.807948	1.87632	2.23311	Induced	0	1	0	0	0
218782_s_at	29028	'ATAD2'	ATPase family, AAA domain containing 2	0.071218	0.039905	0.033451	0.189188	0.630229	0.853795	0.546375	0.069711	0.90558	0.958836	0.655196	0.955628	0.182494	1.81099	1.76369	1.87047	2.74518	1.97485	2.47067	1.43589	2.54032	2.54161	2.92508	3.05369	1.31575	1.43216	1.39084	1.08513	0.841998	1.75909	1.35225	1.61382	1.89388	1.6731	1.71153	1.60268	0.904636	1.40692	1.14945	Induced	0	0	0	0	0
203213_at	983	'CDC2'	cell division cycle 2, G1 to S and G2 to M	-0.286421	-0.11977	-0.569285	-0.579085	0.225488	-0.142244	0.519162	-0.409547	-0.222026	0.013141	0.277437	0.294142	0.131124	2.07207	2.48345	2.42311	2.54617	1.51349	2.00746	1.62983	2.82023	2.69335	2.92552	2.77997	0.702986	1.27731	1.42842	0.154098	0.653475	0.634861	0.523123	0.87687	1.50218	1.423	1.51797	1.87674	0.699996	0.186996	0.245741	Induced	0	0	1	1	0
224215_s_at	28514	'DLL1'	delta-like 1 (Drosophila)	0.324578	0.319917	0.476348	0.300804	0.828833	0.513289	0.277188	0.796454	0.906112	0.755009	0.757507	0.67591	0.493206	1.85315	2.04653	1.94996	2.01053	2.25139	2.43185	2.11903	2.02296	1.88095	2.0906	2.02093	2.61507	2.54218	2.26619	1.88435	2.27535	2.3299	2.22368	1.68492	2.72835	2.43413	2.37976	2.39366	1.6715	1.93698	2.1489	Induced	0	0	1	0	0
229510_at	84689	'MS4A14'	membrane-spanning 4-domains, subfamily A, member 14	-0.021589	0.39384	0.748213	0.271167	0.480562	0.441505	0.78658	0.809444	0.3304	0.530977	0.839569	0.484493	0.299609	1.90813	1.87144	2.13536	2.17977	1.76608	2.36582	1.64376	2.27607	1.97468	2.23389	2.35227	2.37714	2.6175	2.47011	1.91873	2.44946	1.98273	2.11158	1.75198	2.15503	2.44217	2.30924	2.37656	1.81529	2.16219	2.3718	Induced	0	1	0	1	0
204162_at	10403	'NDC80'	NDC80 homolog, kinetochore complex component (S. cerevisiae)	0.281541	0.364325	0.524479	0.306122	0.301424	0.078529	0.058678	0.451373	0.367065	0.618089	0.264587	-0.105173	0.669115	2.67771	2.4736	2.02192	2.53837	1.53464	1.62447	1.43394	2.7178	1.94516	2.7221	2.88914	0.989541	2.09315	1.67431	0.655387	0.772367	0.756086	0.667402	0.644339	1.58514	1.61015	1.10491	2.1124	0.528212	0.331498	0.317278	Induced	0	0	1	1	0
206247_at	4277	'MICB'	MHC class I polypeptide-related sequence B	-0.224415	0.146699	-0.513192	-0.485757	-0.211507	0.074205	-0.152156	0.251765	-0.389575	-0.764485	-0.707208	-0.70848	-0.438311	2.40306	2.20335	2.29808	2.14922	2.08046	2.13994	2.30594	1.9993	1.62483	1.55354	1.64028	2.52631	2.72489	2.05424	1.97158	1.90137	1.56088	1.58805	1.4456	1.70433	1.7863	1.5873	1.52693	1.09758	1.68699	1.51281	Induced	0	0	0	0	0
200986_at	710	'SERPING1'	serpin peptidase inhibitor, clade G (C1 inhibitor), member 1	-0.187024	-0.000445	0.099341	-0.279265	0.204967	0.343688	-0.157655	0.006698	0.121592	-0.651814	-0.183946	-0.443748	-0.642338	3.08315	2.16745	2.54156	1.81587	1.92436	1.97851	2.2618	1.43229	1.26728	0.868145	0.817324	3.71298	3.74375	4.03626	3.9527	3.94818	2.93623	2.85085	2.15084	2.85151	2.95304	2.89879	2.39527	2.76608	3.48903	3.72497	Induced	0	0	0	1	0
209546_s_at	8542	'APOL1'	apolipoprotein L, 1	-0.002131	-0.647011	-0.260526	-0.014149	-0.44484	-0.176671	-0.098833	0.066256	0.023822	0.05525	-0.25469	-0.203386	0.073638	2.11318	1.78073	2.07459	2.1333	2.13636	2.56001	2.41841	1.92696	1.73305	1.68097	1.38046	3.0634	2.60485	1.50775	1.82454	1.51629	1.45081	1.60643	1.17859	1.70073	1.90594	1.43254	1.32641	1.79406	1.5238	1.68113	Induced	1	1	1	0	0
202095_s_at	332	'BIRC5'	baculoviral IAP repeat-containing 5	0.563723	0.713489	0.64931	0.507615	0.363966	0.118256	0.270484	0.384506	0.890639	0.17246	0.588395	0.358187	0.114968	2.3202	2.62722	2.2447	2.279	1.50148	1.64233	1.52898	2.57158	2.37258	2.61397	2.59374	1.56804	1.7418	1.86263	0.577492	0.920431	1.06027	0.74133	0.995726	1.37267	1.73276	1.55731	2.08929	-0.190076	0.734921	0.643168	Induced	0	0	0	0	0
1552542_s_at	117289	'TAGAP'	T-cell activation RhoGTPase activating protein	-0.349287	0.048252	-0.223522	-0.085454	0.174498	-0.238384	0.109509	-0.259541	-0.07824	-0.409757	0.03747	-0.349071	-0.359014	1.59636	1.68305	1.88676	2.17991	2.45642	2.58715	2.47732	1.18438	2.05306	2.02042	1.95104	2.20704	3.29958	1.26013	0.959098	1.12887	1.4438	1.19691	0.715715	1.94364	0.784146	1.32959	1.05443	1.55465	0.980987	0.867678	Induced	0	0	0	0	0
223488_s_at	59345	'GNB4'	guanine nucleotide binding protein (G protein), beta polypeptide 4	0.263489	0.042733	-0.120057	0.095397	0.181058	0.40387	0.808209	0.205795	0.627128	0.804548	0.816011	0.64691	-0.02608	2.10792	2.00477	1.69775	2.4555	2.15883	2.38649	2.33755	1.51012	2.16758	1.98502	2.29739	2.10609	2.23047	0.654152	0.577436	0.316519	0.81799	0.518324	0.72474	1.1339	0.509634	0.880463	0.572666	0.721254	0.16406	0.035922	Induced	1	0	1	1	0
208173_at	3456	'IFNB1'	interferon, beta 1, fibroblast	0.393301	0.190441	-0.030393	0.141192	-0.225847	0.055177	-0.050648	0.37282	0.206522	0.50204	0.068715	0.499134	0.339849	2.45939	2.33244	2.20132	2.06482	1.72411	2.15358	2.37682	1.41017	1.45733	1.00822	0.672731	3.65527	3.92246	0.282296	1.79271	2.02781	0.998978	0.993575	0.903881	1.06164	0.976767	0.410631	0.579563	0.625758	1.52255	1.33647	Induced	1	1	0	1	1
203650_at	10544	'PROCR'	protein C receptor, endothelial (EPCR)	0.392213	0.238246	0.061667	0.075618	0.045047	0.166649	-0.107118	0.343953	0.109932	0.028537	0.175014	0.084248	-0.025364	2.40409	2.04731	2.30721	1.95208	2.12492	2.2385	2.60653	1.5688	1.58706	1.43561	1.41724	2.63954	2.94362	2.52139	2.99972	2.7172	1.99489	2.18104	1.82414	2.38061	2.24408	1.9986	2.30347	1.86478	2.07539	2.27279	Induced	0	0	0	1	0
203771_s_at	644	'BLVRA'	biliverdin reductase A	-0.422118	-0.078594	-0.227566	0.236719	0.067405	0.1194	-0.337018	0.468729	0.338396	-0.040747	-0.03914	0.176312	-0.416761	2.72886	2.29665	2.18406	2.00088	1.58735	2.10651	2.35575	1.36481	2.12399	1.55438	1.10003	2.41567	3.33629	1.29709	1.18255	0.838615	0.56981	0.546176	0.149913	1.10587	0.291601	0.878457	0.904911	0.183625	-0.08759	0.1127	Induced	0	0	0	0	0
226748_at	256586	'LYSMD2'	LysM, putative peptidoglycan-binding, domain containing 2	0.143673	0.16095	0.059671	-0.11636	0.106103	0.109718	0.057787	0.415375	-0.166769	-0.06932	0.140379	-0.125405	-0.336964	2.49162	2.3378	2.14549	2.01194	1.805	1.98539	2.12432	1.88648	1.91294	1.85184	1.94511	2.05918	2.59172	1.2795	1.24321	1.19594	0.664189	0.60546	0.456505	0.994673	0.875911	0.83194	1.21848	0.503108	0.519496	0.942639	Induced	0	0	0	1	0
205053_at	5557	'PRIM1'	primase, DNA, polypeptide 1 (49kDa)	0.141839	0.005654	0.098433	0.193147	-0.009716	0.813134	0.427945	0.227892	-0.240237	-0.158284	0.367301	-0.222803	0.253019	2.29619	2.69317	2.06339	2.46787	1.36776	1.58953	1.40061	2.36834	2.35767	2.70891	2.54692	1.38169	1.86805	1.89316	1.41002	1.36226	1.26759	1.20982	1.34037	1.58062	1.48116	1.81194	1.90239	0.700911	1.03	0.984224	Induced	0	0	0	0	0
202619_s_at	5352	'PLOD2'	procollagen-lysine, 2-oxoglutarate 5-dioxygenase 2	0.834686	0.420701	1.07312	0.417175	1.21184	0.999516	1.34884	0.775745	0.331843	0.710757	0.90987	0.761472	1.02306	1.80383	1.73705	2.02643	2.17918	1.24515	2.75575	1.44594	2.09939	2.37547	2.52052	2.71683	2.10623	2.06849	1.34568	0.685452	1.60523	0.992189	1.49747	1.42096	2.01764	1.28681	0.979836	1.68672	1.31013	1.70494	2.00374	Induced	0	1	0	0	0
206133_at	54739	'XAF1'	XIAP associated factor 1	-0.059301	0.092855	-0.259061	-0.297399	0.041894	0.057681	0.022832	-0.034283	-0.525929	-0.496055	0.084985	-0.311997	-0.151676	2.17948	2.02977	1.95902	2.04923	1.90169	2.2486	2.15837	2.05254	1.92252	1.82229	1.96145	2.39586	2.38912	2.46674	2.16403	2.13171	1.93075	2.00055	1.79177	2.04664	1.94764	2.01047	1.86064	1.96946	1.9843	1.88723	Induced	0	1	1	0	0
220199_s_at	64853	'C1orf80'	axin interactor, dorsalization associated	-0.172841	-0.331578	-0.279502	0.097627	0.095862	-0.073417	0.061433	0.018425	0.182267	0.073604	-0.232595	-0.357491	-0.744539	2.21266	1.88423	1.88376	2.19638	2.39182	2.42778	2.38625	1.88654	1.72081	1.72289	1.42792	2.48305	2.4441	1.31223	1.41387	1.30834	1.40912	1.33726	1.0649	1.53036	1.49446	1.11257	1.04597	1.13292	1.30073	1.13613	Induced	0	0	0	0	0
229691_at	100128927	'LOC100128927'	zinc finger and BTB domain containing 42	0.604618	0.318714	0.252544	0.588942	0.677073	0.748535	0.790223	0.457914	0.840591	0.188109	0.617602	0.453603	0.535433	2.54478	1.92414	1.70879	2.07002	1.91248	2.03722	2.30631	1.70594	1.94693	1.57711	1.25012	2.79461	3.19536	1.25499	1.08396	1.43048	1.0898	1.0172	0.745471	1.12487	0.786292	1.81573	1.1013	0.175257	0.904689	1.09435	Induced	0	0	0	0	0
206911_at	7706	'TRIM25'	tripartite motif-containing 25	0.59201	0.315113	0.06831	1.07181	1.15914	0.576807	0.825495	0.337312	0.782271	0.788103	0.368232	0.735545	-0.016798	1.80526	1.79545	1.99577	2.03737	2.29091	2.543	2.24886	1.63274	1.98643	1.97006	1.83043	2.45079	2.32644	1.45118	1.4965	1.459	1.8843	1.60456	1.37088	1.99757	1.40744	1.45055	1.17353	1.78382	1.65011	1.22687	Induced	0	0	0	0	0
203810_at	11080	'DNAJB4'	DnaJ (Hsp40) homolog, subfamily B, member 4	0.204463	0.074646	-0.417711	-0.054904	0.223638	-0.249245	-0.281669	0.028031	0.078136	0.573969	-0.052762	0.108363	0.023568	2.3588	1.37989	1.79203	2.23752	2.02319	2.61502	1.95317	1.96884	1.53625	2.064	1.37087	2.59491	3.00898	3.01748	3.15931	3.03111	2.8367	3.07274	2.65005	2.7231	3.02354	3.02886	2.72438	2.17064	3.02253	2.92486	Induced	1	0	1	1	0
225834_at	653573	'GCUD2'	gastric cancer up-regulated-2	-0.232506	0.105462	0.00928	-0.245517	0.46816	0.304867	0.440472	0.282172	-0.319175	-0.102738	0.042527	-0.877629	-0.178489	2.38362	2.24533	2.11437	2.27891	1.63357	2.12819	2.09087	1.98666	1.90157	1.81903	1.79267	2.14887	2.33572	1.15377	1.24385	1.10883	0.82924	0.837678	0.525096	1.0193	0.952064	0.808683	1.14164	1.00018	0.536616	0.840998	Induced	0	0	0	0	0
213716_s_at	6398	'SECTM1'	secreted and transmembrane 1	-0.586534	0.506267	-0.223793	-0.689708	-0.299129	-0.18505	0.013716	-0.650807	0.048082	0.372328	-0.447826	0.023408	0.238397	2.88106	2.16764	2.38427	1.85492	1.83382	2.19507	2.10875	1.34325	1.6503	1.2331	0.845567	3.12501	3.22271	2.51213	2.20713	2.40847	1.18776	1.06521	0.891137	1.69411	1.48329	1.43436	1.26658	1.0227	1.57148	1.62033	Induced	1	1	0	0	0
204205_at	60489	'APOBEC3G'	apolipoprotein B mRNA editing enzyme, catalytic polypeptide-like 3G	0.047883	0.175161	-0.119507	-0.131641	-0.231937	-0.072608	-0.333591	0.185595	-0.343579	-0.61429	-0.079076	-0.431695	-0.663709	2.43394	2.16009	2.17469	1.91059	2.08999	2.0745	2.29211	1.79082	1.73162	1.51204	1.5706	2.34477	2.71905	1.18691	1.57829	1.24239	0.546031	0.433125	0.54948	1.05463	0.876531	0.573672	1.16964	0.841123	0.454752	0.868253	Induced	1	0	0	0	0
205732_s_at	10499	'NCOA2'	nuclear receptor coactivator 2	-0.530038	-0.017174	-0.524718	-0.353783	0.251323	0.127552	0.134698	0.163499	0.39643	0.095361	-0.011804	-0.333623	-0.558854	1.87613	1.1483	1.2787	2.19641	2.45084	3.26777	2.16208	1.33641	1.92207	2.00921	1.68042	1.94365	3.15219	1.2973	1.38302	0.521994	1.81471	2.20064	1.28405	1.92919	0.742804	2.05722	1.82058	1.08108	0.36087	0.220353	Induced	0	0	0	1	0
223849_s_at	4343	'MOV10'	Mov10, Moloney leukemia virus 10, homolog (mouse)	-0.054663	0.279435	0.095128	0.171726	0.524832	0.307	0.109618	0.580064	0.797321	0.651833	0.345162	0.099711	0.168635	2.23519	1.86716	2.06708	1.96354	1.94895	2.29209	1.84244	1.79074	1.51046	1.79909	1.66227	2.74729	2.69094	1.92127	1.82034	1.90277	1.61094	1.67629	0.978118	2.00458	1.86932	1.44649	1.69377	1.17935	1.3973	1.71782	Induced	1	0	0	1	0
227544_at	161145	'C14orf83'	chromosome 14 open reading frame 83	-0.035936	0.209818	0.170984	0.421894	0.10702	0.322245	0.027759	-0.039734	0.257356	-0.071742	0.31691	0.097914	0.066803	2.13504	2.10097	2.13851	1.79813	2.08564	2.06622	2.31188	1.74396	1.6328	1.66497	1.86645	2.41619	2.36072	1.22369	1.36042	1.236	0.901987	1.06227	0.684867	1.42267	1.10882	0.922508	0.974756	0.678733	0.905472	1.1396	Induced	0	0	0	0	0
203753_at	6925	'TCF4'	transcription factor 4	-0.05842	-0.03525	0.02779	-0.191373	-0.0361	-0.066034	-0.081174	0.018923	-0.098164	-0.112064	0.289367	0.041873	0.033216	2.55606	2.24956	2.0042	1.9887	1.53009	1.96264	1.89079	2.00054	1.47615	1.46409	1.91154	2.47815	2.76487	1.33722	1.08298	0.97025	0.006616	0.431568	0.118294	0.626231	0.897206	0.620365	0.693105	-0.027127	0.527335	0.585407	Induced	0	0	1	1	0
229390_at	441168	'FAM26F'	family with sequence similarity 26, member F	-0.238522	0.112156	-0.269808	-0.574377	-0.173015	-0.059179	-0.205322	0.198639	-0.618699	-0.727737	-0.093612	-0.436278	-0.346511	2.66401	2.25443	2.25898	2.08814	1.26895	1.80473	1.86593	1.63943	1.63462	1.45353	1.61776	2.55174	3.12395	0.832243	0.824013	0.217353	-0.40617	-0.501471	-0.172309	0.010646	-0.258509	0.104608	0.081113	-0.277373	0.193238	0.46742	Induced	0	0	0	1	0
213007_at	55215	'FANCI'	Fanconi anemia, complementation group I	-0.574052	0.093689	-0.158639	-0.512684	-0.078634	0.237177	0.096043	-0.255919	-0.143187	0.060007	0.374075	0.074719	-0.129482	2.16663	1.80866	1.79424	2.61096	1.30461	2.1058	1.6088	2.51278	2.09196	2.68247	2.54669	1.29376	1.63975	1.14732	0.919309	0.621745	0.905277	0.972706	0.836244	1.47217	1.07826	1.45765	1.47988	0.58327	1.1311	0.57579	Induced	0	0	0	0	0
207630_s_at	1390	'CREM'	cAMP responsive element modulator	-0.468453	-0.266301	-0.004562	-0.120437	-0.057146	0.013996	-0.030708	-0.108636	0.350581	0.068074	-0.169418	-0.332394	-0.789145	2.241	1.79279	2.01657	1.84542	1.89465	1.98147	2.27726	1.73249	1.90524	1.48401	1.52366	2.65403	2.74391	3.14631	2.68251	2.67843	2.35696	2.31329	2.0459	2.454	2.54657	2.72566	1.92109	2.30768	2.55481	2.62232	Induced	0	0	0	0	0
1554514_at	54988	'ACSM5'	acyl-CoA synthetase medium-chain family member 5	0.408315	0.037872	0.038	0.41248	0.124167	0.378756	0.572576	0.088293	-0.159658	-0.21441	0.455496	0.14551	0.024105	2.89241	2.54763	2.37967	1.71959	1.71436	1.52529	2.17802	1.04191	1.65191	1.0226	1.19883	2.99982	3.21565	0.603489	1.20544	0.414403	0.217987	0.533643	0.258728	0.627679	0.54134	0.716871	0.13792	0.37662	0.11738	0.330154	Induced	0	0	0	0	0
228230_at	85441	'PRIC285'	peroxisomal proliferator-activated receptor A interacting complex 285	0.23416	0.385019	0.245328	0.113967	0.219376	0.231639	-0.207667	0.387902	-0.045512	-0.037269	-0.055913	-0.070182	0.281968	2.16133	2.17234	2.26197	1.93864	1.82243	1.87599	1.94283	1.79956	1.61158	1.74874	1.56499	2.51124	2.49419	1.71737	1.75383	1.75873	1.33922	1.10577	0.985412	1.52023	1.44367	1.15339	1.44691	0.625799	1.23888	1.151	Induced	1	0	0	0	0
201818_at	79888	'LPCAT1'	lysophosphatidylcholine acyltransferase 1	-0.064422	0.458699	0.631829	0.456018	0.834356	0.255005	0.36802	0.666328	1.01307	0.692246	0.677968	0.687603	0.617952	1.57177	2.13639	2.11513	1.98338	1.67197	2.49416	1.3625	2.15115	1.89095	2.39894	2.03632	1.89594	2.19115	2.91728	2.09932	2.40772	2.04941	2.17738	1.40866	2.08761	2.16748	2.22429	2.05245	1.66225	1.56557	2.21487	Induced	0	0	0	0	0
218248_at	63901	'FAM111A'	family with sequence similarity 111, member A	-0.38437	-0.28132	-0.158851	0.220077	0.249236	0.241223	-0.030417	-0.151926	-0.517257	-0.060626	0.346131	0.134594	0.073113	1.92653	1.79362	2.02794	2.0533	1.50421	2.05668	1.83948	2.09419	1.89009	2.07326	1.85243	2.44329	2.33501	1.53227	1.37118	1.51165	1.23836	1.31625	1.2374	1.62158	1.80932	1.54913	1.54869	1.36877	1.41701	1.71992	Induced	1	1	1	0	0
204882_at	9938	'ARHGAP25'	Rho GTPase activating protein 25	-0.923197	-0.939271	-0.557437	-0.879607	-0.871448	-0.672779	-0.66117	-0.783901	-0.989475	-1.02761	-1.15519	-1.05055	-0.95602	2.17026	1.94221	2.10415	1.9899	1.84215	1.9987	2.34222	1.6329	1.7182	1.37762	1.45535	2.5656	2.68083	1.75659	1.95715	1.68147	1.10936	1.05004	0.940191	1.46354	1.28059	1.25046	1.22364	1.11494	1.03294	1.06081	Induced	0	1	0	0	0
227014_at	57168	'ASPHD2'	aspartate beta-hydroxylase domain containing 2	0.189288	0.08576	-0.046605	0.073306	0.058001	0.484348	0.430732	0.286992	-0.031813	0.363376	0.452762	-0.207609	-0.202723	2.41834	2.25278	2.1952	1.93462	1.27095	2.02155	1.94983	1.54613	1.29308	1.1804	0.99677	3.05619	3.62213	0.409677	0.907393	0.465148	0.291667	0.16079	0.029992	0.260079	0.081053	0.166021	0.598588	-0.106693	0.180222	0.275863	Induced	0	0	0	0	0
211421_s_at	5979	'RET'	ret proto-oncogene	-0.32444	-0.214503	-0.550249	-1.04146	-0.220515	-0.41226	-0.613183	-0.124346	-0.341822	-0.679744	-0.682191	-0.946344	-0.55068	2.35591	1.74337	2.15733	1.75466	2.16433	2.26649	2.28282	1.36438	1.22678	1.34878	1.21302	2.70275	2.99871	0.974143	1.00621	0.960911	0.770045	0.38763	0.406014	1.04916	0.32504	-0.000465	0.821837	-0.558589	0.500486	0.359716	Induced	1	0	0	0	0
205467_at	843	'CASP10'	caspase 10, apoptosis-related cysteine peptidase	-0.091953	0.006301	0.266112	-0.220964	0.828611	-0.096996	0.073611	-0.021704	-0.241798	0.280485	0.254823	-0.424004	-0.136773	2.22218	1.98122	2.00062	1.70909	1.7855	2.08601	2.18275	1.72466	1.5014	1.74407	1.12185	2.78342	2.6858	1.59911	1.69054	1.59181	1.03334	1.2107	0.549761	1.3814	1.39015	0.801582	0.749793	0.978329	1.57548	0.915552	Induced	0	1	0	0	0
226474_at	84166	'NLRC5'	NLR family, CARD domain containing 5	-0.372539	-0.359077	-0.679103	-0.569693	-0.032412	0.378693	0.078187	0.163822	-0.531963	-0.647961	-0.202967	-0.777545	-0.349752	1.83674	1.79169	2.0436	2.15555	1.75516	2.0364	2.36865	1.5068	1.96498	1.73546	1.66552	2.06267	2.59593	1.45662	1.52283	1.43714	1.26253	1.08518	1.09725	1.32578	1.16438	1.19696	1.7344	1.00488	0.942569	1.28263	Induced	0	1	1	0	0
202303_x_at	8467	'SMARCA5'	SWI/SNF related, matrix associated, actin dependent regulator of chromatin, subfamily a, member 5	-0.450877	-0.331432	-0.003487	0.017727	0.452414	0.341868	0.432842	0.159914	0.255014	0.316869	0.299603	0.129639	-0.059469	1.94213	1.70467	1.71108	2.20556	1.87775	2.30369	2.05861	2.04062	1.63587	1.81504	1.72303	2.08472	2.36383	1.04995	1.0487	1.04628	0.894695	1.04315	0.998355	0.96328	1.31415	1.35287	1.14667	0.815915	1.08198	1.39684	Induced	1	1	1	1	0
220049_s_at	80380	'PDCD1LG2'	programmed cell death 1 ligand 2	0.156261	0.471534	0.159753	0.110766	-0.091266	0.264949	-0.028092	0.066645	0.084831	-0.029133	0.009351	0.426586	-0.103889	1.99278	1.62447	1.93926	2.26075	2.27111	2.50059	2.21769	1.68459	1.47535	1.7659	1.17976	2.31527	2.15634	0.5695	0.805823	0.497688	0.683746	0.50677	0.568045	0.940715	0.593734	0.511339	0.367966	0.648165	0.378723	0.273514	Induced	1	1	0	1	0
1554800_at	54734	'RAB39'	RAB39, member RAS oncogene family	0.423424	-0.043183	0.262067	0.210714	0.277851	0.285899	0.59373	0.101358	0.342694	0.374979	0.39462	0.554207	0.29487	2.08832	1.81923	2.01023	2.08542	1.90936	2.25382	2.10439	1.62884	1.59508	1.58319	1.41132	2.46587	2.4132	1.06855	1.16596	1.12753	0.856476	0.854468	1.01802	1.32742	1.15158	1.29925	0.7892	0.234893	1.01639	0.832038	Induced	1	1	0	0	0
203560_at	8836	'GGH'	gamma-glutamyl hydrolase (conjugase, folylpolygammaglutamyl hydrolase)	0.098813	0.066649	0.162764	-0.098415	-0.054356	0.186346	-0.092429	0.452489	-0.044287	0.205552	0.768231	0.000724	-0.713111	1.96205	2.21338	2.09163	2.27994	1.96386	1.68045	1.55246	2.31321	2.08184	2.01497	2.48757	1.26567	1.45482	1.53628	1.19122	0.983931	1.23451	1.30611	1.41688	1.85084	1.62798	1.65369	2.31176	0.694209	1.08602	1.11748	Induced	0	1	0	1	0
218662_s_at	64151	'NCAPG'	non-SMC condensin I complex, subunit G	-0.060737	-0.208579	-0.191127	-0.783547	0.013182	-0.408305	-0.39273	-0.071523	0.017236	0.413012	-0.164133	0.017541	-0.297703	1.97614	1.97614	1.76585	2.58003	1.43242	2.03816	1.41598	2.1397	2.39261	2.76863	2.53926	0.596606	1.72463	0.47552	-0.025022	0.327942	0.400094	0.332299	0.395321	0.527814	1.07681	1.19789	1.71362	0.145026	-0.209486	0.270142	Induced	0	0	0	1	0
205884_at	3676	'ITGA4'	integrin, alpha 4 (antigen CD49D, alpha 4 subunit of VLA-4 receptor)	-0.89138	-0.664742	-0.508879	-0.253447	0.522294	0.19033	0.262776	0.460386	0.544789	0.345987	0.103447	-0.409565	-0.796024	1.71796	1.33743	1.31239	2.13888	2.63277	2.1955	2.26535	1.89728	1.72915	1.85863	2.22439	1.64497	2.30159	1.56083	0.626156	1.10363	1.60674	1.6627	1.20081	1.61346	1.62633	1.35148	1.78457	0.376778	0.607822	0.828293	Induced	1	0	1	1	0
210397_at	1672	'DEFB1'	defensin, beta 1	0.033561	0.229371	0.969188	0.28552	0.464685	0.285052	0.149294	0.082966	0.505722	0.37644	0.254332	0.38298	0.343058	2.60823	1.83929	2.22931	1.40934	1.70645	1.8562	2.38053	0.908158	1.48464	0.575208	0.725397	3.50478	3.9626	2.41974	2.7042	2.18044	1.13714	0.9386	0.781911	1.03596	1.35171	1.05082	1.03611	1.10182	1.73443	1.7726	Induced	0	0	0	1	0
220252_x_at	80231	'CXorf21'	chromosome X open reading frame 21	-0.159166	0.278248	0.128045	-0.811123	-0.728571	-0.880039	-0.23518	-0.287605	-0.235419	-0.709468	-0.452877	-1.02015	-0.575962	2.56254	2.04783	2.05553	1.91587	1.66445	2.05316	2.02676	1.64283	1.34661	1.23025	1.71296	2.08137	2.82748	2.50064	1.93475	1.95069	1.17665	1.34775	0.984334	1.51037	1.67328	1.3114	1.84417	1.47568	1.47268	2.04855	Induced	1	1	0	1	0
221698_s_at	64581	'CLEC7A'	C-type lectin domain family 7, member A	0.352545	0.081397	0.22374	-0.128093	0.273753	0.143364	0.713608	0.187918	-0.258859	0.234807	0.504654	0.211062	0.759251	2.70023	2.25582	1.97259	1.91964	1.62389	1.72131	1.98836	1.69066	1.76757	1.67578	1.10141	2.26514	2.46116	2.60416	2.15505	2.29474	1.41222	1.25461	1.289	1.67712	1.83792	1.70416	1.55188	1.1318	1.44296	1.49923	Induced	1	1	0	0	0
218340_s_at	55236	'UBA6'	ubiquitin-like modifier activating enzyme 6	-0.305507	-0.439729	0.083595	0.440989	1.0471	0.219964	0.469361	0.23388	0.964407	0.917002	0.766888	0.569356	-0.027229	1.66153	1.38109	1.31974	1.94041	2.00592	2.66154	1.93938	1.95233	1.79455	2.27632	1.51567	2.58049	1.89583	1.64279	1.28101	1.49761	1.60191	1.98609	1.35267	1.94978	2.01707	1.55593	0.824364	0.967894	1.42601	0.943992	Induced	0	0	1	1	0
232024_at	26157	'GIMAP2'	GTPase, IMAP family member 2	-0.841136	-0.777423	-1.04949	-1.06003	-0.659245	-0.704937	-0.876442	-0.544619	-1.21941	-1.07004	-0.980465	-1.80393	-1.66947	2.35585	2.00212	2.11344	1.83621	1.83154	1.92659	1.97484	1.72301	1.45746	1.38416	1.63636	2.00808	2.588	1.28708	1.35118	1.13361	0.620487	0.532808	0.219933	0.922913	1.00317	0.791183	1.01426	0.097652	0.508011	0.542966	Induced	0	1	0	1	0
209568_s_at	23179	'RGL1'	ral guanine nucleotide dissociation stimulator-like 1	-0.692492	-0.677088	-0.973325	-0.862392	-0.454671	-0.553496	-0.541534	-0.417608	-0.787933	-0.928143	-0.786776	-0.712658	-0.32345	2.23654	1.94139	2.08751	1.93152	1.5691	1.79789	2.10561	1.68829	1.72807	1.60278	1.45785	2.24048	2.32336	0.824804	0.632723	0.54553	-0.04639	-0.077443	-0.112775	0.27873	0.175002	0.393141	0.163963	0.43857	0.086635	0.323662	Induced	1	0	0	1	0
205479_s_at	5328	'PLAU'	plasminogen activator, urokinase	-0.541501	-0.348088	-0.102311	-0.181434	-0.36066	-0.489704	-0.05404	-0.596257	0.181142	-0.431342	-0.28022	-0.388277	-0.69725	1.75394	1.80465	1.92758	1.80675	2.09436	1.89154	2.19525	2.12051	1.88594	1.99305	1.79564	1.62969	1.64001	2.38763	2.34961	2.39616	2.09546	1.80318	1.70919	2.10125	2.47055	2.17845	2.16661	1.67187	2.07779	1.93471	Induced	0	0	0	1	0
228152_s_at	91351	'DDX60L'	DEAD (Asp-Glu-Ala-Asp) box polypeptide 60-like	-0.664762	-0.38145	-0.350284	-0.620672	-0.039103	-0.10129	-0.287149	0.170542	-0.729374	-0.325226	0.154125	-0.449829	-0.580429	1.77477	1.68002	1.75583	2.06725	1.9522	2.06042	2.01748	1.46755	1.56902	1.67748	1.78497	1.9747	2.39771	1.51162	1.66281	1.60012	1.16767	1.48776	1.43164	1.58966	1.31168	1.45307	1.80512	1.31939	1.35354	1.99499	Induced	1	0	1	0	0
226310_at	253260	'RICTOR'	rapamycin-insensitive companion of mTOR	-0.349995	-0.058861	0.469073	0.662061	0.502107	-0.080837	0.325026	0.418898	-0.09838	0.372279	0.211132	-0.2311	0.362823	1.80935	1.4923	1.50048	1.88983	1.98664	2.34529	1.97319	2.15295	1.43108	1.80679	1.55466	2.45491	1.76391	2.14627	2.0656	2.16371	1.76356	2.42359	2.03542	2.15114	2.54779	1.62507	1.65197	2.11302	2.21552	2.17081	Induced	0	1	0	1	0
236692_at	729839	'LOC729839'	hypothetical LOC729839	0.007968	0.446142	-0.088673	-0.334744	0.056358	-0.21665	0.216491	-0.060226	0.025895	-0.17246	-0.050721	-0.585601	-0.181393	1.94803	1.69682	1.77917	2.10043	1.84472	2.14543	2.2408	1.59821	1.49229	1.68217	1.12555	2.09425	2.40005	1.38369	1.15957	0.940778	1.43362	1.11368	0.646445	1.28782	1.02935	1.12662	1.50829	0.520789	1.27572	0.923293	Induced	0	0	0	0	0
225540_at	4133	'MAP2'	microtubule-associated protein 2	0.164155	0.111707	0.10274	0.468523	-0.158096	0.137544	0.604984	0.346594	0.494039	0.008021	-0.063592	0.125144	-0.186522	2.55319	1.42952	1.74974	1.49594	1.52535	1.70533	1.88725	1.11038	1.84123	1.38411	0.763475	2.85194	3.80179	0.649038	1.79532	0.401572	0.573508	0.544307	0.734905	0.738973	0.573839	0.570464	1.06787	1.01357	0.63225	1.3741	Induced	1	1	0	1	0
203528_at	10507	'SEMA4D'	sema domain, immunoglobulin domain (Ig), transmembrane domain (TM) and short cytoplasmic domain, (semaphorin) 4D	0.146132	0.408536	0.1431	0.228608	0.371165	0.310131	0.296529	0.445841	0.096729	0.266226	0.09542	0.119508	0.667117	2.13881	1.83686	2.19328	1.70012	1.46046	2.05367	2.04059	1.41341	1.18493	1.08721	1.2217	2.85167	2.9025	0.307863	0.710096	0.553145	0.256859	0.299503	0.091888	0.675767	0.41327	0.336249	0.45941	-0.097978	0.154496	0.304331	Induced	0	1	0	0	0
213851_at	375346	'TMEM110'	transmembrane protein 110	-0.474079	-0.429905	-0.672702	-0.373685	-0.500061	-0.430852	-0.460016	-0.267695	-0.344297	-0.491366	-0.541509	-0.720669	-0.826704	2.19124	1.93407	1.93255	1.79678	1.73831	1.9986	2.11356	1.2933	1.48654	1.33433	1.11305	2.38022	2.76214	0.639591	0.919711	0.616895	0.348738	0.290006	0.35549	0.752035	0.318984	0.482433	0.575768	-0.029771	0.232032	0.130566	Induced	0	0	0	0	0
215388_s_at	3078	'CFHR1'	complement factor H-related 1	-1.49998	-1.66385	-1.7713	-0.703802	-1.08484	-1.6285	-1.27462	-1.15475	-1.23817	-0.332319	-1.38026	-1.32402	-1.71421	1.96679	1.59296	1.74266	1.89193	1.51283	2.2798	2.40662	1.16724	1.03475	1.03812	1.23818	2.78167	3.34204	1.91559	1.58722	1.58525	0.657941	1.22974	0.208607	1.45817	1.18226	1.0818	1.3086	1.60937	0.812087	1.0805	Induced	0	0	0	0	0
209392_at	5168	'ENPP2'	ectonucleotide pyrophosphatase/phosphodiesterase 2	-0.272212	0.032682	-0.276432	-0.190647	-0.136726	0.035129	0.179156	-0.257096	-0.319598	-0.127604	-0.190454	-0.263555	-0.094673	3.06932	2.29346	2.38682	2.35249	0.825891	1.91743	1.37705	1.05684	1.21632	0.494568	0.225866	2.89094	3.73136	0.170398	-0.054645	0.185404	-0.091983	-0.147156	-0.026886	-0.066261	-0.140118	-0.038979	0.003284	0.305694	-0.047659	-0.127604	Induced	0	1	0	0	0
219439_at	56913	'C1GALT1'	core 1 synthase, glycoprotein-N-acetylgalactosamine 3-beta-galactosyltransferase, 1	-0.643075	-0.40496	-0.323593	-0.806927	-0.337262	-0.441343	-0.158175	0.011741	-0.605995	-0.641822	-0.667715	-0.607009	-0.404641	2.39431	1.96715	1.86219	1.85384	1.68925	1.90154	1.72511	1.54499	1.34828	1.54325	1.31269	2.0875	2.54332	1.76806	2.01505	1.87797	0.976688	1.32294	0.981617	1.39323	1.48821	1.04197	1.26764	1.10395	1.3561	1.51895	Induced	1	0	1	1	0
236013_at	777	'CACNA1E'	calcium channel, voltage-dependent, R type, alpha 1E subunit	-0.415017	-0.18496	-0.921367	-0.031278	-0.071773	0.071916	-0.416663	0.579204	0.112745	0.106836	0.379716	-0.32825	0.162501	1.08982	1.39869	1.74843	1.97222	1.95166	2.112	1.94811	1.87654	1.76817	2.21545	2.18408	1.51274	1.87726	2.43132	2.30343	2.87769	3.07281	2.90209	2.65538	3.03959	2.80451	2.9424	3.11672	2.91477	2.64657	2.99813	Induced	0	0	1	0	0
219410_at	55076	'TMEM45A'	transmembrane protein 45A	0.195168	0.006574	-0.059305	0.269051	0.227712	0.082744	0.114889	0.238823	0.045062	0.145314	0.274627	0.35606	-0.176806	1.67834	1.98815	1.99831	1.83892	1.31863	1.83364	1.3338	1.95045	1.73505	1.98549	1.95561	1.98651	2.03281	2.89152	2.49299	2.55272	2.1602	2.15129	1.81594	2.31163	2.37087	2.08589	2.13678	1.76493	2.44785	2.29863	Induced	0	0	0	0	0
209408_at	11004	'KIF2C'	kinesin family member 2C	-0.088162	-0.144131	-0.244961	0.124607	-0.170112	0.765395	-0.470025	-0.464916	-0.096845	-0.576281	0.03616	-0.38842	-0.067376	1.83371	2.08018	1.56537	2.29944	1.32968	1.32579	1.3864	2.23956	2.41222	2.47205	2.59128	0.811461	1.24596	1.66335	0.355775	0.676556	1.18558	1.03588	1.16821	1.7818	1.41657	1.56212	1.66964	0.759212	0.364249	0.655452	Induced	0	0	0	1	0
202837_at	10906	'TRAFD1'	TRAF-type zinc finger domain containing 1	0.569391	0.499186	-0.0667	0.28155	0.166499	0.093591	-0.030775	0.334237	0.354829	0.197587	0.270764	-0.227119	-0.108066	2.03291	1.72884	1.84442	1.75723	1.84666	2.04311	1.89613	1.35986	1.46626	1.33642	1.21811	2.4367	2.54933	0.805856	1.01208	0.939964	0.79796	0.999597	0.531291	0.937011	0.884638	0.839868	0.934077	1.07776	0.599802	1.08781	Induced	0	0	0	1	0
203593_at	23607	'CD2AP'	CD2-associated protein	-1.02052	-0.770755	-0.577485	-0.680971	-0.291848	-0.502721	-0.597874	-0.333007	-0.813312	-0.531621	-0.315692	-0.990926	-1.05591	2.20276	1.974	1.95601	1.88409	1.77324	2.02853	1.74097	1.59465	1.1986	1.5988	1.30347	2.08876	2.10111	1.56795	1.37152	1.50044	0.853172	1.1412	1.10136	1.37134	1.3309	0.861836	1.28986	0.803149	0.913115	1.36318	Induced	0	0	0	1	0
203741_s_at	113	'ADCY7'	adenylate cyclase 7	-1.01616	-0.935691	-1.33348	-1.41347	-0.584818	-0.780488	-0.612515	-0.933224	-1.50195	-1.09903	-1.31344	-0.559323	-1.47686	2.51503	1.96562	1.90226	2.01835	1.62075	1.86386	1.93528	1.24011	1.43727	1.07468	0.825342	2.16476	2.64719	2.43775	1.99508	2.14771	1.46807	1.50216	1.04638	1.63338	1.96137	1.53708	1.35705	1.18743	1.13998	1.17607	Induced	0	0	1	0	0
234974_at	130589	'GALM'	galactose mutarotase (aldose 1-epimerase)	-0.33579	-0.318055	-0.449293	-0.510996	-0.36692	-0.303863	-0.399418	-0.121055	-0.473365	-0.978922	-0.643665	-0.972609	-0.484184	2.25886	1.92381	2.00546	1.52447	1.56368	1.86861	1.91012	1.25157	1.25502	0.995594	0.986292	2.48675	3.00653	2.33918	2.29534	2.14736	0.981106	1.24382	0.878739	1.6559	1.52708	1.07486	1.50128	1.23877	1.47837	1.55369	Induced	0	0	0	1	0
219403_s_at	10855	'HPSE'	heparanase	-0.912407	-0.600333	-0.741547	-0.857391	-0.583286	-0.643542	-0.861325	-0.340446	-0.012757	-1.06892	-0.920324	-1.03656	-0.735679	2.68616	1.89978	2.18957	1.48525	1.40323	1.89678	2.2733	1.1707	0.97199	0.557177	0.432085	3.05002	2.98418	3.41537	3.37672	3.14966	1.534	1.72149	1.47514	1.99855	2.40178	2.11854	1.80191	1.96758	2.69133	2.69696	Induced	1	0	0	1	0
1555491_a_at	55337	'FLJ11286'	chromosome 19 open reading frame 66	-0.167665	0.103383	-0.042536	0.200206	0.34975	-0.016297	-0.124211	0.233567	-0.173904	-0.155445	-0.42201	-0.389503	-0.08778	1.93429	1.85111	1.99079	1.4167	1.71914	1.90733	1.40984	1.77983	1.37206	1.70645	1.33586	2.25474	2.05926	1.51561	1.55574	1.68014	1.32934	1.36993	0.94596	1.51317	1.55736	1.05566	1.39669	1.3616	1.41948	1.43394	Induced	0	0	0	0	0
209571_at	9541	'CIR'	CBF1 interacting corepressor	-0.081308	-0.022528	0.229479	-0.332266	0.017165	-0.045815	0.122185	0.095653	-0.225033	-0.329608	-0.39381	-0.448784	-0.238091	1.35978	1.65401	1.66359	1.66564	1.97384	2.0755	2.09128	1.45024	1.06865	1.2644	1.61962	2.33278	2.49913	3.59919	3.80671	3.77086	3.52053	3.78342	3.74131	3.67678	3.73199	3.73496	3.63318	3.81895	3.721	3.87381	Induced	0	0	0	0	0
206407_s_at	6357	'CCL13'	chemokine (C-C motif) ligand 13	0.129474	0.460061	0.327832	0.595332	-0.09872	0.135015	0.276421	-0.098137	0.553978	0.273156	-0.164006	0.516491	0.313676	2.54638	1.94954	1.84469	1.54233	1.50068	1.91242	1.97776	0.642157	1.63803	1.10919	0.633173	2.49434	2.78606	1.75925	2.01032	1.4444	1.30575	1.19313	1.11602	0.982362	1.2306	1.6182	1.00328	1.04564	1.49113	0.84485	Induced	0	0	0	0	1
207165_at	3161	'HMMR'	hyaluronan-mediated motility receptor (RHAMM)	-0.008865	0.277907	0.532054	0.333638	0.207151	0.615703	0.166188	-0.082578	0.511235	0.480884	0.465025	0.121348	0.27708	1.32029	1.90239	1.77772	2.46958	1.38811	1.86099	1.32909	2.33321	1.89458	1.9348	2.14981	1.04332	1.1404	1.12722	0.620116	0.654378	1.29994	1.3261	1.05013	1.00089	1.86936	2.01904	1.69013	0.465025	0.754516	0.479757	Induced	1	0	0	0	0
206039_at	9363	'RAB33A'	RAB33A, member RAS oncogene family	-0.93155	-0.71603	-0.379552	-0.047595	-0.420647	-0.082068	-0.429885	-0.398754	0.607897	-0.094249	-0.126119	0.544648	-0.378347	2.18742	2.03237	2.00075	1.68903	0.919457	1.64408	1.39756	1.75469	1.34899	1.61901	1.28056	2.1115	2.50658	0.932011	0.558027	1.06988	0.705342	0.761362	0.029163	0.742984	0.686153	0.977574	0.671238	0.774423	1.10494	0.730098	Induced	0	1	0	0	0
219055_at	55133	'SRBD1'	S1 RNA binding domain 1	-0.147382	-0.033516	0.226171	-0.045312	0.091438	0.037248	0.347635	0.09546	0.117254	0.180759	0.099815	0.436214	0.115314	1.93675	1.69141	1.81337	1.89634	1.49114	1.96149	1.95496	1.69337	1.54426	1.28788	0.924906	2.2457	2.03767	1.77669	1.6029	1.73144	1.34159	1.53553	1.12997	1.33033	1.50904	1.576	0.986524	1.33795	1.83679	1.54559	Induced	1	0	0	1	0
206925_at	7903	'ST8SIA4'	ST8 alpha-N-acetyl-neuraminide alpha-2,8-sialyltransferase 4	-0.783356	-1.15839	-0.680817	-0.393966	0.571669	0.075498	-0.35724	-0.712336	0.074107	-0.154797	-0.646235	-0.289699	-0.40189	1.70191	1.10014	1.39861	1.73694	1.82283	2.38008	2.16722	1.58971	1.37733	1.85465	0.943015	2.51831	1.88633	1.23236	0.978246	0.748712	0.907451	1.28155	0.742072	1.38498	0.944556	1.00057	0.632179	0.557683	0.82246	0.037534	Induced	0	0	0	1	0
203147_s_at	9830	'TRIM14'	tripartite motif-containing 14	-0.224024	-0.1694	-0.346135	-0.270739	-0.202185	-0.114043	-0.359589	-0.329419	-0.297546	-0.242109	-0.373878	-0.399659	-0.010664	2.00607	1.7385	1.77589	1.43064	1.63591	1.79763	1.64927	1.68398	1.44041	1.46945	1.51524	2.30969	1.9574	1.51976	1.31833	1.16001	0.66867	0.843903	0.579861	1.20305	1.53269	0.589357	0.900635	0.607322	0.881479	0.793023	Induced	1	1	1	1	0
214059_at	10561	'IFI44'	interferon-induced protein 44	-0.452329	-0.923499	-0.491748	-0.439888	-0.674096	-0.528432	0.030148	-0.838347	-1.02416	-0.635183	-0.432741	0.062027	-0.679022	1.59967	1.43455	1.73363	2.10464	1.34549	2.29341	1.59364	1.79047	1.7225	1.49091	1.05698	2.28225	1.82939	2.41023	2.31521	2.64051	2.46947	2.34363	1.84073	2.26418	2.83544	1.78968	1.96252	1.85389	2.52432	2.42109	Induced	1	1	1	1	0
207655_s_at	29760	'BLNK'	B-cell linker	-0.257479	-0.119113	0.030692	-0.231914	-0.255523	-0.043754	-0.176834	-0.380661	-0.281544	-0.094747	-0.21777	-0.130903	-0.285956	2.29742	1.90367	1.8549	1.71359	1.06063	2.10563	1.82362	0.978475	1.22424	0.388994	0.698991	2.60353	3.51938	1.90474	1.89642	1.27079	0.854531	1.21581	0.704066	1.28706	1.23508	1.27329	0.900091	1.204	1.29101	0.679858	Induced	1	1	1	1	0
238513_at	79056	'PRRG4'	proline rich Gla (G-carboxyglutamic acid) 4 (transmembrane)	-0.683728	-0.155301	0.283873	0.158456	0.055873	0.433609	0.082355	0.009863	0.350834	0.201343	0.490782	0.643847	-0.455699	1.99146	1.65911	1.89719	1.73602	1.14451	1.86198	1.40336	1.78297	0.922222	1.27431	0.947992	2.61394	2.81337	1.05484	1.18637	1.3237	0.754925	1.17547	0.62414	0.884869	0.96902	0.845698	0.73871	0.964949	1.51315	1.24378	Induced	0	0	0	0	0
1559883_s_at	25939	'SAMHD1'	SAM domain and HD domain 1	-0.377002	-0.069786	-0.235769	-0.117443	0.5907	0.302587	0.205302	0.18832	0.651318	0.389384	0.183763	0.053007	-1.22828	1.62081	1.43939	1.29672	1.82051	1.99735	2.12468	2.00111	1.48629	1.6795	1.88581	1.54282	1.3987	1.67305	0.586762	0.355403	0.406151	0.884094	1.05152	0.657336	1.24175	0.399893	0.717892	0.586134	0.400887	0.071491	-0.528028	Induced	0	0	0	0	0
209846_s_at	11118	'BTN3A2'	butyrophilin, subfamily 3, member A2	-0.450385	-0.217456	-0.591553	-0.41089	-0.060743	-0.051448	-0.365516	-0.063348	-0.308254	-0.650672	-0.608227	-0.198119	-0.165994	1.92091	1.66518	1.6979	1.70509	1.2245	1.62897	1.66562	1.84754	1.80849	1.49401	1.61456	1.66782	1.9767	3.22952	2.73488	2.95985	2.21059	2.40931	2.07155	2.53558	2.86385	2.72254	2.56129	2.50009	2.75024	2.75526	Induced	0	1	0	0	0
205242_at	10563	'CXCL13'	chemokine (C-X-C motif) ligand 13	-0.020111	-0.217097	-0.244068	-0.005907	0.375527	0.236201	0.062176	0.18453	0.180277	0.155927	0.136353	0.315173	0.2053	2.64977	1.82206	1.85669	1.44896	1.13471	1.80591	1.28794	1.25182	1.42646	1.25494	0.916855	2.68947	2.08258	6.59907	6.13904	5.72961	4.12792	4.43235	4.19968	5.22284	5.42633	5.37979	4.30733	4.88366	5.10049	5.11938	Induced	0	0	0	0	1
1554821_a_at	9189	'ZBED1'	zinc finger, BED-type containing 1	-0.379168	-0.005499	-0.179606	-0.268095	0.675146	-0.02775	0.246146	0.55532	0.433971	0.503006	0.224888	0.152342	0.070464	1.81532	1.69521	1.02473	1.642	1.98043	1.98226	2.01959	0.721227	1.2052	1.86307	1.18081	2.02791	2.41395	1.6936	1.44385	0.591601	0.963149	0.885674	0.672231	1.1679	0.545243	0.43888	0.495588	0.422288	0.089527	0.752987	Induced	0	0	0	0	0
226753_at	143684	'FAM76B'	family with sequence similarity 76, member B	-0.063812	0.108195	0.153415	-0.04167	0.795875	0.428188	0.448733	0.326323	0.108667	0.220458	0.536462	0.224119	0.029333	1.82829	1.46155	1.44963	2.09401	1.69095	1.86564	1.65781	1.39175	1.19704	1.7364	1.43525	1.42385	2.14197	1.44938	1.26439	0.857479	0.881791	1.23479	0.891336	0.913774	0.935679	1.18526	0.919201	0.528559	0.914361	1.39042	Induced	0	1	0	0	0
213069_at	57493	'HEG1'	HEG homolog 1 (zebrafish)	0.056703	0.219342	-0.288486	-0.041046	0.060006	0.070874	-0.194844	-0.051793	-0.427659	-0.464532	-0.297129	-0.398538	0.06763	2.07809	1.79014	1.63235	1.58247	1.599	1.69309	1.5134	1.53662	1.21962	1.1752	1.24789	2.10493	2.16451	-0.018259	0.629074	0.243833	0.308408	0.225802	0.666472	0.287937	0.2659	0.307467	0.459482	-0.008722	0.4428	0.228046	Induced	1	0	0	0	0
227628_at	493869	'LOC493869'	glutathione peroxidase 8 (putative)	0.313657	0.455045	-0.18527	-0.074557	0.198071	-0.039592	0.375256	-0.348764	0.09407	0.25164	0.177885	0.147749	0.169373	2.30738	1.7989	1.72248	1.72031	1.13284	1.54494	1.70346	1.49291	1.67668	1.36753	0.920821	1.92768	1.98964	3.42827	2.93974	2.87299	2.20761	1.96981	1.96649	2.78954	2.32456	2.16255	2.09746	1.78925	1.87923	1.38504	Induced	0	1	1	0	0
230788_at	2651	'GCNT2'	glucosaminyl (N-acetyl) transferase 2, I-branching enzyme (I blood group)	0.337483	-0.069904	-0.201989	-0.040489	0.139997	-0.254901	0.277682	-0.071712	0.112934	0.046447	0.099288	0.058672	0.278162	1.74164	1.50103	1.18836	2.17761	1.41528	1.68455	1.84013	1.43908	1.48007	1.03696	0.803119	2.3911	2.56249	0.64527	0.505808	0.620489	0.915006	-0.018148	0.805147	0.527477	0.37321	0.540514	0.488553	0.545266	0.105514	0.612862	Induced	1	0	0	1	0
204702_s_at	9603	'NFE2L3'	nuclear factor (erythroid-derived 2)-like 3	-0.227633	-0.353857	-0.636707	-0.573078	-0.391101	0.093835	-0.410978	-0.444113	-0.25735	-0.198175	-0.522207	-0.34276	-0.418964	2.64701	1.84787	1.60295	1.93398	1.49821	1.00648	1.71936	1.35867	1.43533	1.38339	0.792404	1.89687	2.11645	0.065042	0.323449	0.217916	-0.089623	-0.103889	0.071774	-0.054251	0.07482	-0.304006	-0.08351	-0.097884	-0.246019	0.104749	Induced	0	0	0	1	0
206857_s_at	2281	'FKBP1B'	FK506 binding protein 1B, 12.6 kDa	-0.141071	-0.127261	0.145394	0.048524	0.036433	0.121478	0.090907	0.087999	0.200926	0.215001	0.067745	0.268693	-0.129519	2.17312	1.62854	1.94691	1.49084	1.37212	1.45711	2.36985	0.724847	1.0496	0.448413	0.683425	2.38734	3.45482	2.21574	2.23469	2.36034	1.287	1.46689	1.45015	1.45015	1.38371	1.44254	1.45724	0.745341	1.0569	1.54133	Induced	0	0	0	1	0
229560_at	51311	'TLR8'	toll-like receptor 8	0.077069	0.093879	-0.201635	-0.196599	0.474366	0.250603	0	0.071676	0.062662	0.224823	0.223943	-0.199872	0.211556	2.61863	2.11553	1.66466	2.21694	0.962907	1.22545	1.22685	1.75483	1.30551	1.29787	1.49243	1.56289	1.71886	1.76904	-0.159037	0.819074	0.661454	0.125181	-0.047108	0.806211	0.565722	1.30239	0.659232	-0.008369	-0.525667	-0.123897	Induced	1	1	0	0	0
235291_s_at	643977	'FLJ32255'	hypothetical protein LOC643977	-0.55854	0.053928	-0.361727	-0.199028	-0.107214	-0.529334	-0.28891	-0.310715	-0.012609	-0.125665	-0.331628	0.065631	-0.215087	1.877	1.89021	1.26654	1.46032	1.75762	1.57403	2.39385	0.885704	1.16834	0.661268	0.392594	2.5651	3.0347	1.19913	1.10584	0.925815	1.06351	0.65001	0.816372	0.35899	0.325422	0.319622	0.04146	0.550366	0.96317	0.728019	Induced	0	0	0	0	0
201663_s_at	10051	'SMC4'	structural maintenance of chromosomes 4	0.023315	-0.585146	0.093734	-0.428937	0.346353	0.278529	0.843588	0.086428	-0.259057	0.671955	0.422678	0.361155	-0.031601	1.48998	1.13684	1.42169	1.9263	1.42754	1.82977	1.50355	1.76702	1.56047	2.21799	1.99221	1.18899	1.43678	1.35312	1.31953	1.2004	1.54454	1.48703	1.45226	1.65475	1.70675	1.87227	1.75195	1.46468	1.43706	1.52456	Induced	0	0	0	1	0
208782_at	11167	'FSTL1'	follistatin-like 1	-0.434298	-0.530796	-0.098492	-0.051323	-0.318945	-0.018211	-0.254858	-0.217365	0.127254	-0.163974	0.128111	0.226404	-0.051323	1.64738	1.52851	1.62817	1.49975	1.12754	1.67754	1.64606	1.12059	1.37467	0.914475	1.2587	2.70157	2.69201	1.83688	1.66132	1.57259	1.18291	0.828559	0.874298	1.36097	1.28531	1.29832	1.37669	0.750921	1.03858	0.830339	Induced	1	0	0	0	0
225438_at	84955	'NUDCD1'	NudC domain containing 1	-0.319824	-0.323378	-0.192539	-0.51579	0.069726	-0.44228	-0.338129	-0.040382	-0.526197	0.031798	-0.065932	0.007869	-0.259676	2.23324	1.66093	1.25288	1.6916	1.81889	1.56604	1.71784	1.29777	1.30906	1.16505	1.05022	1.61391	2.33511	-0.13128	-0.149116	-0.198447	-0.515406	-0.402563	-0.230548	-0.127982	-0.239281	-0.165558	-0.326682	-0.10161	-0.042358	-0.320706	Induced	0	0	0	0	0
229085_at	116135	'LRRC3B'	leucine rich repeat containing 3B	-0.987257	-1.09287	-1.047	-0.634303	-0.510932	-1.34045	-0.696679	-0.550106	-0.612701	-0.71288	-0.857931	-0.215368	-0.370903	2.24478	1.37614	1.73069	1.4972	1.82621	1.71582	2.40564	1.03989	1.04444	0.525553	0.621344	1.92506	2.71521	2.08636	2.7347	1.83696	1.24715	1.06087	1.15096	1.66228	1.25024	1.48768	1.40934	0.694135	0.818276	1.04622	Induced	0	1	0	1	0
236421_at	339416	'ANKRD45'	ankyrin repeat domain 45	-0.09567	0.192178	0.434361	-0.034538	0.108973	-0.174382	-0.010217	0.139263	-0.047023	0.174653	0.003887	0.229525	-0.389829	1.98616	1.76586	1.60634	1.80021	1.18004	1.39361	1.74308	1.45045	1.26743	1.21229	0.960422	1.8731	2.35776	2.9935	2.40074	2.3284	1.20114	1.63972	1.25225	2.12762	2.3807	2.29419	2.35935	1.23701	1.26434	1.5322	Induced	0	0	0	0	0
227877_at	389289	'C5orf39'	chromosome 5 open reading frame 39	-0.310496	-0.035003	0.058787	0.25327	-0.045209	0.044186	0.298761	0.037472	0.380731	0.111119	0.210197	0.520367	-0.287142	2.28581	1.5641	1.49867	1.62249	1.43476	1.72908	2.14839	0.887333	1.05938	0.796255	0.536285	2.43738	2.52979	0.662877	1.36508	0.901485	0.527627	0.751419	0.954693	0.809349	0.759067	0.758646	0.705118	0.730518	0.798211	0.607383	Induced	0	1	0	0	0
218397_at	55120	'FANCL'	Fanconi anemia, complementation group L	-0.953076	-0.51846	-0.288477	-0.745625	-0.023962	-0.165816	-0.15045	-0.200146	-0.48337	-0.36898	-0.468075	-0.448879	-0.888949	1.65328	1.83922	1.5531	1.82898	1.28145	1.40405	1.51489	1.83066	1.54606	1.58649	1.73496	0.935912	1.78364	1.4971	1.16318	1.23071	0.900156	1.10324	0.923529	1.02591	1.11994	1.34709	1.21636	0.599682	0.830724	0.937314	Induced	0	0	0	1	0
205339_at	6491	'STIL'	SCL/TAL1 interrupting locus	0.212334	0.061688	0.14199	0.236581	0.460794	0.41064	0.08834	0.32838	0.244768	0.200448	0.416172	-0.064682	-0.185187	1.71152	1.79008	1.56703	2.04897	0.88667	1.24594	0.835488	2.05626	1.69617	2.1479	2.21522	0.808444	1.39365	0.661136	0.60538	0.526745	0.141396	0.44229	0.307358	0.609565	0.992076	0.888902	1.16118	0.39255	0.363363	0.422256	Induced	0	0	1	1	0
217546_at	4499	'MT1M'	metallothionein 1M	0.101995	0.157799	0.285127	-0.119219	0.469888	0.087877	0.24337	0.17135	-0.19323	0.208971	0.276156	0.161222	-0.256078	1.93785	2.34515	1.97285	1.6252	0.447537	1.44277	0.743832	1.41369	1.24355	1.14176	1.18117	2.26779	2.60075	-0.422575	-0.241128	-0.232259	-0.419668	-0.18116	-0.275494	-0.372478	-0.133463	-0.639092	0.089539	0.049314	-0.353234	-0.062118	Induced	0	0	0	0	0
221653_x_at	23780	'APOL2'	apolipoprotein L, 2	-0.58578	-0.636133	-0.401436	0.053303	-0.147172	0.309455	-0.18114	0.197493	-0.46318	-0.266351	-0.172052	-0.802557	0.095357	1.8026	1.52148	1.70595	1.36232	1.3822	1.46211	1.83847	1.5155	1.30896	1.30689	1.10147	1.98213	2.04418	1.43428	1.68074	1.65386	1.0251	1.27358	1.13716	1.48102	1.2046	1.1589	1.28616	1.38897	1.27133	1.69876	Induced	0	0	0	0	0
222805_at	79694	'MANEA'	mannosidase, endo-alpha	-1.31953	-0.861446	-0.247797	-0.086819	-0.055699	-0.091831	-0.136644	-0.584709	-0.642647	-0.203752	-0.338825	-0.981192	-1.16109	1.81137	1.47724	1.38317	1.98934	1.45613	1.71707	1.34664	1.46195	1.14372	1.59923	1.36354	1.66304	1.83246	0.84121	0.596978	0.514191	0.522581	0.554303	0.338528	0.595275	0.495736	0.488602	0.656999	0.433106	0.399227	0.692833	Induced	0	0	0	0	0
223853_at	11149	'BVES'	blood vessel epicardial substance	0.475598	0.095743	0.478142	0.473329	-0.06181	0.09593	0.510419	0.478148	0.263238	0.476329	0.063202	0.457467	0.200295	1.70554	1.49602	1.34974	1.22574	1.33641	2.03711	1.89883	0.990722	1.42044	1.26834	0.778928	2.21726	2.49665	1.28271	1.33326	1.82962	1.41811	1.22321	1.13482	1.21726	1.13967	1.45535	1.29947	1.48893	1.45664	1.35229	Induced	0	0	1	0	0
223513_at	55835	'CENPJ'	centromere protein J	-0.204838	0.047368	0.12153	-0.332853	0.707855	0.497787	0.328269	0.085621	-0.314728	-0.031568	0.124344	-0.035839	-0.735999	1.41368	0.970861	1.44798	1.63169	1.08355	1.85848	1.70622	0.967553	1.45135	1.60717	1.12144	2.19921	2.75711	1.0759	1.493	1.07215	1.18391	1.22412	1.23003	1.21735	1.27887	1.49596	1.59923	1.3727	1.41275	1.78035	Induced	0	1	1	0	0
206090_s_at	27185	'DISC1'	disrupted in schizophrenia 1	-1.08473	-1.36078	-0.851652	-1.19453	-0.678195	-0.998195	-0.808783	-0.98383	-1.23876	-1.10322	-1.03407	-1.58605	-0.899093	1.86037	1.525	1.81008	1.32993	1.15186	1.77689	1.54362	1.29201	1.08695	1.5188	1.11192	1.96669	2.1375	0.885118	0.625233	0.661766	0.183536	0.211451	0.039918	0.581413	0.475414	0.170494	0.665193	-0.37513	-0.130015	0.316569	Induced	0	0	0	0	0
219799_s_at	10170	'DHRS9'	dehydrogenase/reductase (SDR family) member 9	-0.228441	-0.126456	-0.324106	-0.152903	-0.246446	-0.541808	-0.108374	-0.361556	-0.234122	-0.152487	-0.238991	-0.495649	-0.164935	2.44008	1.40458	1.74598	1.38222	1.30718	1.4783	2.18004	0.988836	0.806499	0.346166	0.246764	2.70182	3.02175	1.00555	1.07235	1.20957	0.538388	0.231753	0.289564	0.574007	0.723266	0.709516	0.894485	0.69043	0.661037	0.492729	Induced	0	0	0	1	0
219759_at	64167	'ERAP2'	endoplasmic reticulum aminopeptidase 2	-0.438521	-0.544401	-0.172797	-0.211456	0.23553	-0.32682	-0.188219	-0.353401	-0.490093	-0.017005	-0.455386	-0.439143	-0.162058	1.55436	1.66077	1.45397	1.78491	1.47819	1.81424	1.74392	0.887778	1.31477	1.37402	0.545755	1.91488	2.50791	1.45805	1.67069	1.55775	0.911988	1.65282	1.17146	1.44578	0.952558	1.68818	1.05036	1.29963	1.97408	1.8852	Induced	0	0	0	0	0
206589_at	2672	'GFI1'	growth factor independent 1 transcription repressor	0.250309	0.149334	-0.050056	0.043734	0.276469	0.22357	-0.175338	0.097735	0.042241	-0.156821	-0.324714	0.004379	0.267887	2.74446	1.8264	1.53591	1.11195	1.19912	1.84918	1.61668	0.819813	0.851592	0.316713	0.187026	2.61709	3.32004	-0.016563	1.08732	0.452415	0.080382	0.215535	0.66299	0.411017	0.204011	-0.100123	0.134933	0.230047	0.30033	0.496488	Induced	0	0	0	0	0
202073_at	10133	'OPTN'	optineurin	-0.442159	-0.068666	-0.442105	-0.107245	0.137918	0.195441	-0.187768	-0.030778	-0.176568	0.381136	-0.452442	0.180741	0.050058	1.80415	1.55669	1.42481	1.60073	1.26868	1.52188	1.62629	1.13421	1.31466	0.895349	0.520163	2.71311	2.43533	0.646202	0.92836	0.697815	0.798857	0.812059	0.743103	0.943231	0.902931	0.682875	0.417822	-0.403821	0.934618	0.345621	Induced	0	0	0	0	0
201215_at	5358	'PLS3'	plastin 3 (T isoform)	-0.66193	-0.791912	-0.930042	-0.375688	-0.543792	-0.176376	-0.429206	-0.396811	0.408351	-0.075097	-0.182425	-0.249253	-0.797144	1.90748	1.72816	1.27226	1.69944	1.67481	1.35277	2.04733	1.51548	1.47868	1.36501	1.31199	1.00493	1.44619	0.91759	1.31841	0.666446	0.560453	0.435771	0.687147	0.741633	0.947053	0.852118	0.925723	-0.334253	-0.018373	-0.125833	Induced	0	1	0	1	0
204563_at	6402	'SELL'	selectin L	-0.069613	0.097037	-0.221596	0.00202	-0.165349	-0.216372	-0.03944	0.086064	0.083677	0.211529	0.022423	0.539136	-0.148054	2.27632	1.29863	1.83034	1.66166	1.46888	1.38832	1.84104	1.01424	1.10079	0.208466	0.427355	2.42144	2.83545	1.5115	1.82779	1.56176	0.825651	0.778949	1.14687	0.947471	1.08918	1.64977	0.925597	1.08078	0.994701	0.60689	Induced	0	0	0	1	0
210145_at	5321	'PLA2G4A'	phospholipase A2, group IVA (cytosolic, calcium-dependent)	-0.639045	-0.599963	-0.638819	-0.612865	-0.304189	-0.489194	-0.337439	-0.414622	-0.235271	-0.202287	-0.263456	-0.536302	-1.28561	1.97738	1.57334	1.50367	1.47222	1.14339	1.76908	1.65746	1.26968	1.06432	1.14564	1.19432	1.68424	2.2462	-0.206363	0.3669	0.097639	-0.18395	0.174799	-0.124201	0.058396	-0.164275	-0.314533	-0.010022	-0.269039	-0.024691	0.026734	Induced	0	1	1	1	0
205801_s_at	25780	'RASGRP3'	RAS guanyl releasing protein 3 (calcium and DAG-regulated)	0.055649	-0.054974	-0.332288	-0.189134	0.210547	0.18223	0.012427	0.201311	-0.560659	-0.453358	-0.078863	-0.324545	-0.139876	1.63291	1.3312	1.61287	1.50922	1.28763	1.59848	1.62236	1.14872	1.26045	1.22329	1.15998	1.95427	2.35879	1.1657	1.31503	1.17182	0.725776	0.716027	0.537358	0.876236	0.793355	0.46201	1.12813	0.731511	0.879718	1.16582	Induced	0	0	1	1	0
227485_at	203522	'DDX26B'	DEAD/H (Asp-Glu-Ala-Asp/His) box polypeptide 26B	-0.127748	-0.136857	-0.430253	-0.220864	0.317515	0.132526	0.045759	0.315308	-0.193848	0.030757	0.578963	-0.053654	-0.43648	1.522	1.62917	1.53045	1.6629	1.0584	1.54411	1.39529	1.40101	1.4594	1.60932	1.38363	1.54295	1.95202	0.491493	0.37021	0.387618	0.266261	0.267715	-0.037385	0.459799	0.281393	0.294189	0.796933	-0.29128	0.140911	0.03083	Induced	0	0	0	1	0
213824_at	10215	'OLIG2'	oligodendrocyte lineage transcription factor 2	-0.134196	-0.657257	0.159753	-0.120529	0.630681	0.144792	0.275581	-0.28349	0.544084	0.421322	0.117921	0.372925	0.216308	1.23806	0.987868	1.2056	1.13518	2.33547	2.46585	1.54019	1.10624	1.28632	2.12202	1.24582	2.08622	0.844453	1.40056	1.09082	1.18876	2.13263	1.62147	1.05077	2.48421	1.66878	1.32835	0.621082	0.41286	1.04312	-0.141726	Induced	0	0	0	0	0
214343_s_at	222255	'ATXN7L1'	ataxin 7-like 1	-0.249668	0.344121	0.182835	-0.042164	0.024133	0.364413	0.576386	0.157117	0.406103	0.234659	-0.206361	0.310862	0.155809	2.14769	1.34016	1.77247	1.26935	1.39118	1.56623	1.5147	1.36957	1.03323	0.953156	0.347086	2.4204	2.34336	2.19495	1.98109	1.84228	1.45216	0.927708	0.977681	1.52409	1.4517	1.80539	0.828026	0.811427	1.52779	0.869856	Induced	0	0	0	0	0
1555037_a_at	3417	'IDH1'	isocitrate dehydrogenase 1 (NADP+), soluble	-0.616412	-0.379464	-0.788395	-0.461763	-0.441115	-0.232894	-0.619785	-0.508189	-0.991856	-0.925173	-0.95834	-1.32147	-1.27506	1.87583	1.62479	1.49023	1.50077	1.35343	1.51954	1.46216	1.69806	1.37372	1.24069	1.43528	1.37423	1.4195	2.04571	1.76681	1.93404	1.61453	1.85572	1.6233	1.6796	1.86283	1.73603	1.81489	1.47551	1.67321	1.58462	Induced	0	0	0	1	0
225128_at	143888	'KDELC2'	KDEL (Lys-Asp-Glu-Leu) containing 2	0.096243	0.12358	-0.02152	0.035578	0.054127	0.314861	0.051454	0.005754	0.086532	-0.168676	-0.080086	0.118245	0.14802	1.48225	1.65907	1.30153	1.87334	1.60981	1.7109	1.47836	1.33244	1.53844	1.1169	1.03428	1.69384	1.52267	0.202454	0.628854	0.444854	0.303636	0.464488	0.399075	0.238896	0.25922	0.461465	0.382404	0.02185	0.230859	0.253801	Induced	0	0	0	0	0
205176_s_at	23421	'ITGB3BP'	integrin beta 3 binding protein (beta3-endonexin)	0.254687	0.018938	0.059076	-0.299189	-0.094184	0.408975	0.045395	0.294558	-0.205487	-0.074812	0.398223	-0.386259	0.022731	1.88864	1.91543	1.45541	1.68486	0.82153	1.37157	0.828062	1.49998	1.67089	2.00522	2.10358	0.335007	1.5898	0.647029	0.279667	0.624682	0.563739	0.32669	0.844671	0.899782	0.600948	0.706721	0.894316	0.608814	0.211171	0.403513	Induced	0	1	1	1	0
204820_s_at	10384	'BTN3A3'	butyrophilin, subfamily 3, member A3	-0.913808	-0.883627	-0.768999	-0.738237	-0.706908	-0.402226	-0.576547	-0.488185	-0.904183	-1.03968	-0.852671	-0.806273	-0.870334	1.69553	1.58599	1.42823	1.50223	1.06215	1.37202	1.50157	1.33351	1.35227	1.10287	1.4058	1.65094	2.12561	2.57231	2.48353	2.51055	1.93825	2.08917	1.8919	2.03291	2.30176	2.38501	2.28962	2.02947	2.29784	2.54907	Induced	0	1	0	1	0
226568_at	284611	'FAM102B'	family with sequence similarity 102, member B	-0.445785	-0.006677	-0.170263	-0.161214	0.37393	0.138971	0.161276	0.329229	-0.129396	-0.029953	0.163483	-0.521597	0.173488	1.16402	1.17193	1.43837	1.46371	1.53458	1.6497	1.50135	1.73314	1.44096	1.63534	1.73425	1.35499	1.28573	1.30857	1.14608	1.09734	1.30234	1.07802	1.02838	1.43791	1.62086	1.0192	1.32239	0.596861	1.08561	1.00487	Induced	1	0	0	1	0
224428_s_at	83879	'CDCA7'	cell division cycle associated 7	-0.037726	0.210392	0.072774	-0.051768	0.040752	0.074357	0.021835	0.140248	0.052701	0.379803	0.069249	0.385057	-0.138577	1.99887	1.4792	1.57868	1.89637	0.721049	1.01393	0.99396	1.84818	2.434	2.35653	2.34753	0.336037	0.032052	0.355331	-0.163271	-0.327684	0.087908	-0.308998	0.127026	-0.332457	0.748485	0.822179	0.623783	0.584085	0.120619	0.036678	Induced	0	0	0	0	0
203845_at	8850	'PCAF'	K(lysine) acetyltransferase 2B	-0.587536	-0.51164	-0.522814	-0.597494	-0.520161	-0.216183	-0.279426	-0.600807	-0.309705	-0.440388	-0.421032	-0.611544	-0.487986	2.14252	1.3712	1.57701	1.52718	1.27932	1.5617	1.65195	1.00277	1.08525	0.543645	0.460388	2.21572	2.40419	2.01896	2.22592	1.9861	1.07807	1.3082	1.02074	1.38565	1.29067	1.52718	0.845989	1.17112	1.73405	1.71392	Induced	0	0	0	0	0
213073_at	23503	'ZFYVE26'	zinc finger, FYVE domain containing 26	-0.581633	-0.387217	-0.848949	-0.170216	-0.273878	0.125244	0.096814	0.115796	-0.40753	-0.778405	-0.099115	-0.083778	-0.243931	1.34856	1.15511	1.34724	1.40958	1.1519	1.59183	1.86946	1.23753	1.31888	1.22743	1.3066	1.79378	2.05916	1.78169	1.84108	1.82781	1.59402	1.70876	1.60786	1.85507	1.57239	1.71606	1.79996	1.59354	1.59979	1.89505	Induced	0	0	0	1	0
201508_at	3487	'IGFBP4'	insulin-like growth factor binding protein 4	-0.130891	0.271714	0.023942	-0.063889	-0.076743	-0.309951	-0.469555	-0.294731	0.35328	-0.146886	-0.771896	-0.529299	-0.356551	1.85539	1.31529	1.40673	1.25129	0.919469	1.48532	1.40095	0.840033	0.937194	0.918666	0.714543	3.19783	2.48565	1.59498	1.07921	1.51655	1.23284	1.04767	0.87201	1.01316	0.902561	1.17631	0.806264	0.791689	1.31531	1.29671	Induced	0	0	0	0	0
219011_at	57664	'PLEKHA4'	pleckstrin homology domain containing, family A (phosphoinositide binding specific) member 4	-0.347803	-0.427474	-1.09862	-0.08396	-0.27474	-0.120887	-0.495057	-0.15181	-1.30138	-0.423408	-0.647212	-0.691448	0.345796	1.88307	1.4316	1.84541	1.1082	1.17705	1.6714	1.55667	1.09213	0.880006	0.776359	0.786377	2.07268	2.40225	1.70714	1.66848	1.76477	0.993785	0.944948	0.955818	1.36372	1.31511	0.806984	1.12471	0.907784	1.40274	1.26895	Induced	0	0	0	0	0
244050_at	401494	'PTPLAD2'	protein tyrosine phosphatase-like A domain containing 2	-0.34398	-0.255648	-0.312875	-0.537976	-0.155447	-0.28265	-0.432541	-0.176058	-0.060687	-0.623041	-0.424427	-0.389455	-0.722694	1.7303	1.54762	1.52319	1.41917	1.08338	1.49999	1.33219	1.25428	1.28999	1.19618	1.29044	1.51141	1.99853	2.09802	1.47916	1.67678	1.18836	1.19887	0.715439	1.57684	1.54211	1.53703	1.46049	1.00419	0.968931	1.2325	Induced	0	0	0	0	0
230405_at	441108	'LOC441108'	hypothetical gene supported by AK128882	-0.043094	0.03162	-0.057386	0.062394	-0.190213	-0.43028	-0.453771	-0.115147	-0.703175	-0.270369	-0.087273	-0.112084	-0.717902	1.57294	1.54336	1.59571	1.49577	0.934003	1.47983	1.50872	1.17471	1.07788	0.998721	1.17181	1.96548	2.15755	1.09316	1.28779	1.29543	0.917497	0.592176	0.81909	0.987718	0.812504	0.990687	1.16112	1.17845	1.27369	1.47176	Induced	1	1	1	0	0
203689_s_at	2332	'FMR1'	fragile X mental retardation 1	-0.24317	-0.428694	-0.332953	-0.476603	-0.03405	-0.406169	-0.571658	-0.211807	-0.498229	-0.377606	-0.270631	-0.808641	-0.700735	1.49104	1.41905	1.38324	1.28025	1.36163	1.64893	1.31691	1.45944	0.991238	1.27312	1.2316	1.89469	1.8486	1.30459	1.37975	1.2702	0.582456	0.886581	0.734435	0.831392	1.19121	0.824473	0.86364	0.507377	1.19628	1.21096	Induced	1	0	1	1	0
218468_s_at	26585	'GREM1'	gremlin 1, cysteine knot superfamily, homolog (Xenopus laevis)	0.066729	-0.251688	-0.219043	0.127429	0.43572	-0.067519	0.014196	0.392134	0.109768	0.263073	0.203609	0.112334	0.229079	1.98784	0.834965	1.39584	1.13896	1.14001	2.26415	2.06186	0.505313	0.629478	0.465292	0.167274	2.81823	3.11884	4.72338	4.7717	4.80154	4.1816	4.14842	3.04133	4.00323	4.29479	3.97531	3.39595	3.58464	4.03921	4.13287	Induced	0	0	1	0	0
221203_s_at	55689	'YEATS2'	YEATS domain containing 2	-0.65349	-0.372293	-0.694609	-0.568699	-0.125752	-0.228139	-0.308509	-0.039109	-0.12304	-0.741294	-0.260135	-0.822352	-0.437572	1.46556	1.33153	1.39481	1.34933	1.03154	1.55711	1.36787	1.17612	1.31503	1.37711	1.2613	1.79331	2.08127	1.50375	1.35326	1.31567	0.928895	0.953717	0.849082	1.27643	0.877359	0.912383	1.23888	1.12507	0.937001	1.52384	Induced	0	0	0	1	0
214061_at	93594	'WDR67'	WD repeat domain 67	-0.233272	-0.203112	0.050143	-0.544774	0.248896	-0.382925	-0.078462	-0.37188	-0.477571	-0.327259	0.174544	-0.7158	0.123758	1.54937	1.77373	1.42396	1.55976	0.935358	1.35691	1.25973	1.33162	1.263	1.64883	1.32986	1.36984	1.68817	0.928548	0.183947	0.650583	0.645271	0.730995	0.550525	0.962981	0.685602	0.596098	1.11731	0.321524	0.26215	0.260744	Induced	0	0	0	1	0
220157_x_at	51054	'PLEKHA9'	pleckstrin homology domain containing, family A (phosphoinositide binding specific) member 9	-0.216604	0.017228	0.009611	0.484873	0.128617	0.236529	0.159689	-0.506977	-0.434245	-0.338847	0.050495	-0.473479	-0.000504	1.62891	1.5469	1.37622	1.42111	1.15565	1.32787	1.65129	1.11541	1.32493	0.962125	1.23973	1.83875	1.89299	0.94937	1.03158	1.31398	0.752344	0.864554	0.629399	1.05754	0.829468	1.15246	0.925384	1.22001	1.25234	1.18433	Induced	1	1	0	0	0
204780_s_at	355	'FAS'	Fas (TNF receptor superfamily, member 6)	-0.309992	-0.003871	-0.171681	-0.07338	0.076716	0.109781	0.144117	0.164261	0.280655	0.007869	-0.044717	0.430314	0.083262	2.43262	1.76506	1.29836	1.34191	1.34399	1.17058	1.42264	0.916798	1.02004	0.580287	0.574406	1.83542	2.6663	0.591563	0.405858	0.256535	0.016279	0.090011	0.759374	0.437916	0.037996	0.342771	0.135602	0.284173	0.257525	0.409339	Induced	0	1	0	1	1
221087_s_at	80833	'APOL3'	apolipoprotein L, 3	-0.196999	0.23277	0.16386	0.248554	0.251035	0.166603	0.129356	0.358091	0.146412	-0.135689	0.401163	0.168849	0.138539	1.84923	1.32209	1.64816	1.20991	1.05839	1.30796	1.62546	1.49901	1.04588	1.49105	1.15843	1.617	1.52727	1.21747	1.28088	0.622901	0.501713	0.241465	0.528913	0.703844	0.790173	0.74444	0.526201	0.127429	0.315237	0.765274	Induced	0	0	0	0	0
205170_at	6773	'STAT2'	signal transducer and activator of transcription 2, 113kDa	-0.351778	-0.330631	-0.428005	-0.175578	0.172789	-0.254779	0.329695	0.012217	0.334128	0.047381	-0.191283	-0.402123	0.088091	1.01181	0.717035	0.741322	1.58298	2.03617	2.5218	1.65677	1.53819	1.26638	1.34596	0.525947	1.91427	1.42955	0.904739	0.794048	1.06042	1.17257	1.83049	0.811109	1.37318	1.51906	1.25634	0.846284	0.741322	1.22105	0.693861	Induced	1	0	0	0	0
1554533_at	717	'C2'	complement component 2	0.080396	-0.358785	0.303166	-0.069553	-0.025447	0.061988	-0.064718	0.206756	0.446118	-0.086064	0.280778	-0.129068	-0.08814	2.36723	1.82453	1.57517	1.14187	0.97014	1.01946	1.104	1.04988	0.730918	0.653263	0.621221	2.08643	3.07074	2.23037	2.17257	1.91758	1.15354	1.25208	0.644848	1.50564	1.21669	0.998447	0.775648	0.823918	0.932644	1.08901	Induced	0	0	0	0	0
225801_at	114907	'FBXO32'	F-box protein 32	-0.473896	-0.229512	-0.183778	-0.457001	-0.198396	-0.103482	-0.376839	-0.404229	-0.362067	-0.305828	-0.61742	-0.329756	-0.296682	1.27396	0.846956	1.15925	1.44632	1.94765	1.88069	2.29251	0.614708	0.756425	0.862238	0.398241	2.06089	2.64331	2.12942	2.52433	2.0646	2.09873	2.19191	1.76314	1.79957	1.70231	1.61131	1.76156	1.42782	1.93653	1.39292	Induced	0	0	1	1	0
222910_s_at	51555	'PEX5L'	peroxisomal biogenesis factor 5-like	-0.178468	-0.436213	-0.590513	-0.68076	-0.006847	-0.209954	-0.10806	-0.118642	-0.005482	-0.680801	-0.443672	-0.301389	-0.395877	1.42458	1.08169	1.56536	1.49188	1.21178	1.47706	1.62322	0.765527	1.2721	1.20995	1.02452	1.80052	2.23475	2.13349	1.46053	1.60892	1.26181	1.10655	0.984611	1.56449	1.39395	1.49089	1.53387	0.225986	1.25986	1.27935	Induced	0	0	0	0	0
210674_s_at	56137	'PCDHA12'	protocadherin alpha 12	0.010782	-0.189324	0.011153	-0.186014	-0.192496	0.03586	0.123241	-0.217885	-0.321766	-0.67926	-0.429315	0.043703	0.17299	2.07527	1.55259	1.68187	1.29427	1.53174	1.017	1.73216	0.923178	1.02548	1.06558	0.380665	1.5581	2.25233	0.75722	0.658675	0.856189	-0.083131	0.003832	-0.091241	0.244557	0.322669	-0.167045	0.081225	-0.214106	-0.190735	0.043762	Induced	0	0	0	1	0
235391_at	137392	'FAM92A1'	family with sequence similarity 92, member A1	-0.214088	-0.030692	-0.153853	-0.471278	-0.134621	-0.466481	-0.435481	-0.084111	-0.485079	-0.455368	-0.222641	-0.625437	-0.97515	1.87989	1.72284	1.36719	1.62324	1.20915	1.10674	1.2156	1.45394	1.27775	1.19579	1.20169	0.983699	1.77489	0.600572	0.140927	0.012383	-0.222129	-0.356894	-0.369186	0.034292	0.174925	-0.23736	0.553301	-0.521453	-0.621181	-0.156664	Induced	0	0	0	0	0
218694_at	51309	'ARMCX1'	armadillo repeat containing, X-linked 1	-0.612637	-0.693387	-0.628651	-0.679296	-0.48563	-0.456138	-0.640062	-0.350221	-0.535086	-0.845672	-0.524078	-0.717333	-1.03513	1.64031	1.52359	1.41675	1.4613	1.30171	1.419	1.50804	1.12665	1.23558	1.01041	1.03389	1.38385	1.84309	1.47263	1.32606	1.27746	0.876179	0.797416	0.749577	0.963827	0.988652	1.07494	1.05529	0.468821	0.752305	0.962528	Induced	0	0	0	0	0
208121_s_at	5800	'PTPRO'	protein tyrosine phosphatase, receptor type, O	-0.847035	-0.919686	-1.34412	-1.27437	-0.568405	-0.392993	-0.537521	-0.414377	-0.790639	-1.31183	-1.68737	-1.05649	-0.748866	1.81289	1.56611	1.30452	1.44496	1.36155	1.16306	1.77669	1.22574	1.21453	0.890529	0.778293	1.56155	1.64446	0.839282	0.86315	0.264647	-0.088581	-0.216234	-0.181461	-0.179968	0.266734	0.12968	0.016858	-0.136879	0.022133	-0.206823	Induced	0	0	1	1	0
219000_s_at	79075	'DSCC1'	defective in sister chromatid cohesion 1 homolog (S. cerevisiae)	-0.051861	-0.116803	0.130881	0.043988	0.304738	-0.11168	0.362228	0.108311	0.069361	0.167504	0.176259	-0.002851	-0.428427	0.943555	1.67793	1.13797	1.11449	1.15883	1.56075	0.563589	1.87233	1.34713	2.02182	2.30585	0.61615	1.36242	0.167817	0.149573	-0.232032	0.269187	0.063185	0.174143	0.338375	0.04062	0.363	0.479755	0.281254	0.205771	0.262881	Induced	0	0	0	1	0
202870_s_at	991	'CDC20'	cell division cycle 20 homolog (S. cerevisiae)	-0.699146	-0.724491	-0.330335	-0.29352	-0.139812	0.225583	0.114029	-0.039063	-0.603723	-0.028065	-0.610249	-0.419234	-0.052464	1.59886	1.73806	1.43586	1.39071	0.789663	1.01228	0.703872	2.16667	1.59964	2.07604	1.98454	0.558602	0.608295	1.24298	-0.002089	0.324922	0.38571	0.390981	0.145322	1.22004	1.37744	0.908241	1.35557	-0.670349	0.271062	-0.337071	Induced	0	0	0	0	0
203420_at	51439	'FAM8A1'	family with sequence similarity 8, member A1	-0.592295	-0.743717	-0.766179	-1.13733	-0.389776	0.280491	-0.020813	0.036581	-1.12971	-0.544636	-0.144484	-0.65582	-1.1827	1.22042	1.41103	1.40436	1.35212	1.42482	1.5515	1.4845	1.12203	1.35701	1.28137	1.44749	1.02638	1.48195	1.31145	1.11685	1.00784	1.01063	1.04582	1.2035	0.937586	1.02246	1.05884	1.47066	0.79205	0.667454	0.997736	Induced	0	0	0	1	0
207686_s_at	841	'CASP8'	caspase 8, apoptosis-related cysteine peptidase	-0.378312	-0.527249	-1.07884	-0.634011	0.521823	0.255431	0.189464	-0.591452	0.25118	0.296788	-0.184291	0.057622	-1.1006	1.11307	0.774263	0.664411	1.81538	1.82809	1.95092	1.84213	0.924222	1.46047	1.541	1.05032	1.47583	1.09605	0.647582	0.482417	0.575135	0.800556	0.980407	0.884747	1.47388	0.735949	1.24119	-0.021835	0.638534	0.440527	-0.805425	Induced	1	0	1	0	0
232645_at	153684	'LOC153684'	hypothetical LOC153684	-0.283066	-0.303393	-0.412422	-0.385704	-0.153151	-0.692883	-0.239767	-0.574126	-0.437708	-0.264127	-0.510208	-0.057553	0.03905	2.07745	1.42745	1.5034	0.98407	0.896209	1.38223	1.23988	0.725978	0.751823	0.975154	0.713085	2.39829	2.2973	0.570543	0.900873	0.822858	0.157906	0.371564	0.214347	0.263712	0.575108	0.264943	0.264045	1.03029	0.454307	0.4509	Induced	0	0	0	0	0
229285_at	6041	'RNASEL'	ribonuclease L (2',5'-oligoisoadenylate synthetase-dependent)	-0.410628	-0.359993	-0.653665	-0.441193	-0.082414	0.077404	-0.05392	0.072551	-1.01296	-0.797287	-0.358512	-0.785861	-0.52501	1.3268	1.13019	1.29882	1.49499	1.26797	1.30587	1.51257	1.14874	1.31321	1.20958	1.5668	1.00086	1.52887	1.37098	1.39572	1.40266	1.22137	1.21276	1.25008	1.14937	1.15778	1.29299	1.62524	0.886633	1.12598	1.41319	Induced	0	0	0	1	0
244379_at	645634	'LOC645634'	hypothetical LOC645634	-0.322198	-0.865482	-0.927845	-0.4908	-0.206637	-0.5882	-0.203237	-0.831198	-0.162461	-0.295425	-0.860653	-0.715051	-0.364214	1.67945	1.42902	1.68482	1.24324	1.45205	1.35198	1.72757	0.797223	0.78727	0.72821	0.279942	1.9886	1.8118	1.0365	1.1247	0.960621	0.522081	0.20059	0.354075	0.676364	0.297421	0.43371	-0.16644	0.586345	0.460434	-0.227536	Induced	0	0	0	0	0
215602_at	221472	'FGD2'	FYVE, RhoGEF and PH domain containing 2	-0.0875	0.149327	-0.163007	0.014775	0.053048	0.041072	-0.036249	-0.125941	-0.08689	-0.144591	0.09072	-0.313409	-0.251492	1.96343	1.88956	1.5172	1.60127	0.790019	1.13214	1.57501	0.614268	0.485976	0.6466	0.126864	1.66387	2.88537	0.56653	0.186045	0.420125	0.02175	0.027361	-0.016626	0.07935	0.127288	0.035014	0.107533	0.061181	-0.158655	0.132457	Induced	0	0	1	1	0
209741_x_at	49855	'SCAPER'	S phase cyclin A-associated protein in the ER	-0.024257	0.094188	0.043333	0.329654	0.023592	-0.163881	0.169582	-0.693676	-0.331068	-0.320423	-0.419578	-0.439005	0.609448	1.5879	0.900589	1.3528	1.41988	1.00049	1.38066	1.78373	0.895443	0.956343	0.9825	0.976628	1.55412	2.07698	1.18834	1.2497	1.15782	1.2243	0.687193	1.30031	0.903608	0.991282	0.926596	0.866605	0.522992	1.06127	0.971982	Induced	0	0	0	0	0
207111_at	2015	'EMR1'	egf-like module containing, mucin-like, hormone receptor-like 1	-0.15534	0.084649	-0.164713	-0.005436	-0.341538	-0.18309	0.573981	-0.156193	-0.409338	-0.556859	0.009881	-0.433034	0.084501	1.5855	1.35006	1.74523	1.13952	1.12186	1.43172	1.35292	0.910675	1.05212	0.959176	0.538617	1.50507	1.87803	0.983418	0.387644	0.070522	0.415125	0.075493	0.438865	0.356377	0.588247	0.508147	0.573981	-0.122003	0.316079	-0.001068	Induced	1	0	0	0	0
206932_at	9023	'CH25H'	cholesterol 25-hydroxylase	0.000579	0.074646	-0.216359	-0.194273	-0.158872	-0.225326	-0.01932	0.086661	-0.063989	-0.228429	-0.291254	-0.17859	-0.02085	1.29022	2.34442	1.47629	1.47082	0.373979	1.03082	0.896097	1.61188	0.781638	1.01292	1.57233	0.868032	1.6625	-0.217344	0.031845	0.020388	-0.234854	-0.074265	-0.003081	-0.069605	-0.16993	-0.319715	0.0348	-0.323449	-0.355851	-0.206609	Induced	0	0	1	1	0
209213_at	873	'CBR1'	carbonyl reductase 1	-0.34216	-0.427912	0.002921	-0.63221	-0.198079	-0.238237	-0.652881	-0.402688	-0.84289	-0.787723	-1.05093	-0.910485	-0.727438	1.64485	1.49852	1.44415	1.01101	0.91805	0.992218	1.2347	1.41039	1.22951	1.13129	1.04567	1.09672	1.23506	0.60633	0.410828	0.407753	0.291562	0.108502	0.194275	0.605602	0.228302	0	0.358327	-0.49868	-0.029273	-0.186275	Induced	0	0	0	0	0
229313_at	203859	'TMEM16E'	anoctamin 5	-0.458612	-0.778532	-0.516853	-0.514743	-0.261091	-0.500314	0.080518	0.012321	-0.354313	-0.174792	-0.13333	-0.03064	-0.406433	1.59739	1.22528	1.32645	1.3825	0.716482	1.23448	1.80729	0.600443	0.928613	0.484778	0.673198	1.52357	1.94716	0.528004	0.103674	0.10659	-0.053421	-0.02627	-0.175772	0.223952	0.240669	0.134998	0.70511	-0.01259	-0.012226	-0.040807	Induced	0	0	0	0	0
212779_at	84162	'KIAA1109'	KIAA1109	-1.25256	-1.11216	-1.13907	-1.21739	-0.575048	-0.517646	-0.999161	-0.611706	-1.14255	-0.669799	-0.598984	-1.66099	-0.953753	1.39969	0.986894	1.19227	1.42642	1.01773	1.44843	1.05956	0.905428	0.97881	1.14238	1.01022	1.04804	1.7438	0.97717	0.603227	0.565737	0.091959	0.450054	0.368591	0.660218	0.666493	0.659832	0.707635	-0.177507	0.146043	0.521727	Induced	0	1	0	1	0
1557071_s_at	51667	'NUB1'	negative regulator of ubiquitin-like proteins 1	0.191762	-0.022278	-0.065662	-0.131322	0.102748	-0.237617	-0.058296	-0.075595	-0.033694	0.102748	0.105616	-0.155602	0.146536	1.49465	1.14287	1.1656	1.57422	0.675532	1.63132	0.853157	0.80713	0.497531	0.622866	0.562569	2.18835	2.08884	0.89919	0.750808	1.21809	0.846373	0.385944	0.534709	0.673482	0.515568	0.248905	0.323414	0.193883	0.852278	0.663306	Induced	1	1	1	0	0
219290_x_at	27071	'DAPP1'	dual adaptor of phosphotyrosine and 3-phosphoinositides	-0.566951	-0.41093	-0.701832	-0.78981	-0.988974	-0.655121	-0.881158	-0.617843	-1.23653	-0.799582	-0.618532	-0.817177	-0.808952	2.39876	1.96776	1.81058	1.08223	1.32135	0.641725	1.05353	0.783624	0.696596	-0.043914	0.427511	0.835489	2.31359	0.949038	0.51453	0.786805	0.502154	0.300365	0.353382	0.280343	0.588763	0.508046	0.687604	0.911412	0.469126	0.691071	Induced	1	0	0	0	0
206503_x_at	5371	'PML'	promyelocytic leukemia	-0.751175	-0.285024	-0.804191	-0.49874	-0.147029	-0.149426	-0.880102	-0.399669	-0.226153	-0.297778	-0.835899	-1.14039	-0.79884	1.24712	1.24438	1.06428	1.00199	1.2907	1.37744	1.26821	0.657995	0.890883	1.13548	0.932308	1.59402	1.57605	0.683072	0.625794	0.550009	0.618316	0.388553	0.068841	0.598154	0.290112	0.218466	0.245953	-0.029177	0.073585	0.220478	Induced	1	0	0	0	0
1552755_at	157983	'C9orf66'	chromosome 9 open reading frame 66	-0.016351	0.003723	-0.169714	-0.297892	-0.154314	0.059538	-0.152274	-0.112468	-0.189647	-0.456953	-0.276767	-0.439316	0.035493	1.59228	1.50486	1.22689	0.744655	0.746386	0.942135	0.956078	1.02819	0.848056	0.883781	0.778798	1.38032	2.4636	0.349438	0.298145	0.292729	-0.541153	0.101731	-0.440695	-0.380115	0.199756	0.059066	0.254619	-0.456209	0.005741	-0.076865	Induced	0	0	0	1	0
218269_at	29102	'RNASEN'	ribonuclease type III, nuclear	-0.816645	-0.968081	-0.721549	-0.753077	-0.49366	-0.204445	-0.451096	-0.315965	-0.676501	-0.709878	-0.630438	-0.529843	-0.792659	1.24769	1.02909	1.00778	1.44946	0.838114	1.22197	1.56307	0.769684	0.995855	0.92058	1.08825	1.15598	1.78894	0.043933	0.190241	-0.017686	-0.183413	-0.113431	-0.006627	0.012856	-0.058903	0.107233	0.191903	-0.425374	-0.072053	-0.004859	Induced	0	1	0	1	0
210214_s_at	659	'BMPR2'	bone morphogenetic protein receptor, type II (serine/threonine kinase)	-0.668893	-0.004179	-0.61146	-0.299156	-0.257875	-0.553635	-0.036095	-0.091856	-0.112445	-0.130105	-0.443657	-0.233787	0.041213	1.09042	0.897199	0.581012	0.906372	1.38059	1.90671	1.48574	0.568525	1.0372	0.861869	0.801816	1.49866	1.9971	0.557421	1.07659	0.760758	0.78561	0.688409	0.64431	0.906502	0.289139	0.584471	0.453547	0.64011	0.480092	0.566485	Induced	0	0	0	0	1
1558747_at	23347	'SMCHD1'	structural maintenance of chromosomes flexible hinge domain containing 1	-0.316701	-0.469187	-0.537288	-0.897891	-0.427036	-0.617726	-0.533959	-0.584747	-1.08343	-0.7623	-0.156376	-0.61622	-0.398906	1.52642	1.26691	1.25812	1.09518	1.06078	1.38733	1.20352	0.675849	0.64264	1.12418	1.16664	1.16622	1.41478	1.86431	1.58893	1.2343	0.867833	1.14837	0.703685	1.07583	0.854297	0.7315	1.00459	0.747999	0.651943	1.20003	Induced	0	1	0	1	0
202357_s_at	629	'CFB'	complement factor B	-0.292464	-0.143341	-0.09747	0.022988	-0.104483	0.017374	-0.178098	-0.433118	-0.20036	0.07974	-0.24831	-0.663498	-0.044876	1.38073	0.987556	1.08359	1.35926	1.06601	1.19911	1.36681	0.709868	0.898783	0.623401	0.700568	1.82716	1.78021	2.6964	2.24733	2.20142	1.60707	1.28387	0.961867	1.70005	2.09874	1.38483	1.59833	1.21019	1.34388	1.1822	Induced	1	0	0	0	0
222662_at	79660	'PPP1R3B'	protein phosphatase 1, regulatory (inhibitor) subunit 3B	-0.077787	-0.181885	-0.339645	0.145965	0.003007	0.118807	0.174048	-0.108771	-0.217436	-0.210876	-0.740843	-0.805554	-0.08992	1.00727	1.14662	1.09829	1.22506	1.16288	1.36351	1.20078	1.47863	0.782826	1.38728	0.997459	1.1857	0.873832	1.53296	0.636405	1.35479	1.03085	1.2091	0.682508	0.869303	1.22627	0.823093	0.897157	0.913344	0.850522	0.862957	Induced	1	0	0	0	0
214994_at	200316	'APOBEC3F'	apolipoprotein B mRNA editing enzyme, catalytic polypeptide-like 3F	-0.687391	-0.44706	-0.825541	-0.123733	-0.675514	-0.665161	-0.596993	0.16757	-0.460759	-0.607666	-0.150414	-0.198999	-0.604992	1.87682	1.19243	1.40265	0.776033	0.937272	1.38869	0.921142	0.700714	0.889533	0.57204	0.786254	1.25798	2.18698	0.931641	1.05551	1.00138	0.247212	0.287271	-0.007509	0.473259	0.398641	0.465986	0.496007	-0.088075	0.276513	0.051485	Induced	1	0	0	0	0
203002_at	51421	'AMOTL2'	angiomotin like 2	-0.13397	-0.079701	-0.01036	-0.366458	-0.36158	-0.2077	-0.623895	-0.239734	-0.089888	-0.081298	-0.357482	-0.099438	-0.109119	1.67049	1.01975	1.58379	0.620751	1.23832	1.04532	1.04895	0.532395	0.234499	0.416568	0.22871	2.54252	2.66657	0.258582	0.368577	0.124654	0.282903	0.561053	-0.043293	0.182528	0.145424	-0.258642	0.137296	0.732854	0.264744	-0.006822	Induced	1	1	0	0	0
204531_s_at	672	'BRCA1'	breast cancer 1, early onset	-0.865588	-0.108184	0.134667	-0.012871	-0.366289	-0.122475	-0.144762	-0.178142	-0.533407	-0.333212	-0.494489	-0.673044	-0.296284	1.54707	1.49307	1.46448	1.09339	0.613522	1.10562	0.476031	1.59489	1.07011	1.52238	1.63407	0.402699	0.373529	0.657536	-0.084703	0.399011	0.319795	0.371315	0.112273	0.596632	0.967469	0.613158	0.894564	-0.382652	0.293238	0.048589	Induced	0	0	1	0	0
219895_at	55026	'FAM70A'	family with sequence similarity 70, member A	-0.635116	-0.779112	-1.10113	-1.06163	-0.681975	-0.717211	-0.577549	-0.526579	-0.224293	-0.877476	-0.984655	-1.0492	-1.28523	0.938485	0.913857	0.873503	1.05858	1.8009	1.08966	1.65659	1.02789	0.854173	0.995552	1.0684	0.647298	1.01352	2.87149	2.58416	2.21823	1.85816	2.02109	2.19998	2.36373	2.20106	2.04523	2.23607	1.20327	1.69439	1.84969	Induced	0	0	0	0	0
221081_s_at	79961	'DENND2D'	DENN/MADD domain containing 2D	-0.314662	-0.382143	-0.517216	-0.811486	-0.55576	-0.504414	-0.285873	-0.282366	-0.319146	-0.599609	-0.612511	-0.583134	-0.739141	1.182	1.09193	1.06787	1.05868	0.942129	0.926573	1.17823	0.668481	1.03668	0.594093	0.556402	1.68682	1.89829	1.53156	1.39286	1.38244	1.42959	1.14971	1.27511	1.28372	1.1219	1.37461	1.45854	1.13002	1.01104	1.21202	Induced	1	1	1	1	0
220992_s_at	81627	'C1orf25'	chromosome 1 open reading frame 25	-1.00832	-0.70672	-0.666098	-0.661409	0.129704	-0.171014	-0.106744	-0.312629	-1.15229	-0.162127	0.116752	-0.786108	-0.311103	1.0134	0.785756	1.02138	1.15922	1.07651	1.09897	1.09261	0.756523	0.916399	0.911154	1.11182	0.808146	1.73758	1.26297	1.25588	1.54057	0.819316	1.11652	1.24787	1.02681	0.836463	1.20003	1.21465	0.979813	0.888321	1.23029	Induced	0	1	0	1	0
210279_at	2841	'GPR18'	G protein-coupled receptor 18	-1.36721	-1.42859	-1.29675	-1.54745	-1.4406	-0.978763	-0.931614	-0.949476	-1.79892	-1.88554	-1.70684	-1.7354	-1.71328	1.65051	1.38611	1.13117	0.999437	0.299369	0.794677	0.958324	1.22783	0.985208	1.08254	1.24802	0.863147	0.859495	3.18806	1.97762	2.1999	0.95614	0.922755	0.385523	1.63892	1.97713	1.82462	2.03102	0.997321	0.988942	1.20814	Induced	0	0	0	1	0
1555193_a_at	11179	'ZNF277'	zinc finger protein 277	-0.938422	-0.421915	-0.427806	-0.369354	-0.499369	-0.468022	-0.059751	0.067754	-0.497106	-0.35874	-0.21013	-0.438417	-1.34553	1.22204	0.947627	1.00814	1.25571	0.984643	0.817117	0.92468	0.50484	0.670422	0.464298	0.86786	1.07209	2.65272	0.461838	0.627208	0.559536	0.214882	0.382127	0.141934	0.698865	-0.003185	0.686686	0.547165	-0.257345	0.126608	0.257621	Induced	0	0	1	0	0
218625_at	51299	'NRN1'	neuritin 1	-0.410206	-0.624075	-0.27767	-0.442522	-0.071237	0.241867	-0.192356	-0.415177	-0.744592	-0.364289	-0.160836	-0.475844	0.121353	1.51511	1.21789	1.33273	1.06158	0.595342	1.04886	1.24893	0.753317	0.197356	1.04809	0.443797	1.51392	1.36869	1.2206	0.99785	0.779555	0.79461	0.786249	0.703603	0.688804	1.02761	0.350371	0.657304	0.41447	1.30361	0.958053	Induced	0	1	0	0	0
226119_at	115294	'PCMTD1'	protein-L-isoaspartate (D-aspartate) O-methyltransferase domain containing 1	-0.718751	-0.595836	-0.272042	-0.901295	-0.515366	-0.80277	-0.816026	-0.593546	-0.899694	-0.761755	-0.045528	-0.687798	-1.1096	1.09643	0.996569	1.179	1.06837	1.04344	1.14395	0.970898	0.930986	0.573658	0.750873	1.04724	1.06014	1.47572	1.66038	1.45747	1.63576	1.19084	1.29381	1.13247	1.24418	1.14218	1.03386	1.54296	0.998203	1.24729	1.70336	Induced	0	0	0	1	0
218009_s_at	9055	'PRC1'	protein regulator of cytokinesis 1	-0.728734	-0.951737	-0.564847	-0.7062	-0.682496	-0.873872	-0.60973	-0.626231	-0.202916	-0.307876	-0.483278	-0.259891	-0.715443	1.20721	1.32867	0.995098	1.30048	0.422611	0.846409	0.468935	1.594	1.72827	1.68388	1.41679	0.041661	0.110172	0.331616	0.032846	-0.120049	0.545002	0.116258	0.06461	0.281723	1.0388	0.213419	0.356367	-0.325292	-0.265249	-0.137123	Induced	0	0	0	1	0
226537_at	135114	'HINT3'	histidine triad nucleotide binding protein 3	-0.996605	-0.869531	-1.16418	-0.807979	-0.634827	-0.943683	-0.925301	-0.661277	-0.185387	-0.18723	-0.77292	-1.124	-2.06082	1.39764	1.06677	1.02806	0.97101	1.05272	1.11536	1.0671	0.918364	0.732583	0.662369	0.412425	1.036	1.46163	0.804939	1.40295	0.808848	0.890142	1.08453	0.496963	0.828575	0.610658	0.640107	0.609814	0.288303	0.422587	0.180118	Induced	0	0	0	0	0
1558560_s_at	8548	'BLZF1'	basic leucine zipper nuclear factor 1	-0.289076	-0.386894	-0.633252	-0.68544	-0.542796	-0.496544	-0.167277	-0.450748	-0.28697	-0.381258	-0.149132	-0.592459	-0.193103	1.76606	0.786162	0.737426	1.06401	0.618101	1.11225	0.73964	0.490826	0.179378	0.38525	0.549613	1.94497	2.45711	1.42285	1.18429	1.08296	0.194861	0.532715	0.066596	0.708132	0.825109	0.378521	0.818601	0.404719	0.885013	1.10066	Induced	0	0	1	1	0
223134_at	56987	'BBX'	bobby sox homolog (Drosophila)	-0.340641	-0.237465	-0.641198	-0.564462	-0.347946	-0.422075	-0.659871	-0.396403	-0.410583	-0.517507	-0.253287	-0.526432	-0.217903	1.97423	1.40623	0.980017	0.604947	0.806057	0.608756	1.01352	0.689791	0.253571	0.08727	0.374036	2.10382	1.77014	0.838575	0.816088	0.742881	-0.195774	0.297655	0.097741	-0.306587	-0.167532	0.014117	0.06577	-0.175191	-0.046005	0.099434	Induced	1	0	0	1	0
227438_at	80216	'ALPK1'	alpha-kinase 1	-0.428247	-0.623904	-0.76864	-0.38788	-0.298441	-0.47377	-0.0839	-0.235041	-0.742648	-0.758858	-0.34039	-0.531707	-0.287881	1.19021	0.717813	0.854831	1.01268	0.885456	1.07266	1.23762	0.529555	0.729979	0.777815	0.575253	1.34508	1.72595	1.27923	0.904039	0.928836	0.807571	0.90924	0.704494	0.748372	0.821789	0.923825	1.09574	0.84462	0.752654	0.772222	Induced	0	0	0	0	0
203241_at	7405	'UVRAG'	UV radiation resistance associated gene	-0.973721	-1.13757	-0.95336	-0.94625	-0.658049	-0.412976	-0.369913	-0.296474	-0.558478	-0.804425	-0.554655	-0.706226	-1.01309	0.914859	0.757847	0.752495	1.02021	0.74173	0.95675	1.05202	0.782515	0.961067	1.04449	0.87122	1.1698	1.30898	0.809705	0.636082	0.836425	0.794089	0.897365	0.833408	0.990728	0.7042	0.917314	0.95259	0.749646	0.792679	0.875176	Induced	0	0	0	0	0
200940_s_at	473	'RERE'	arginine-glutamic acid dipeptide (RE) repeats	-0.340925	-1.08278	-0.717522	-0.531882	-0.737116	-0.554088	-0.92769	-0.380104	-0.580073	-0.597307	-0.333447	-0.667991	-0.555605	1.23039	1.02635	0.983945	0.58061	0.671713	0.878557	0.937337	0.937454	0.424282	0.943306	0.845631	1.36332	1.32872	0.186916	0.211766	0.261271	0.18917	-0.102281	0.519615	-0.234532	0.290641	-0.004016	0.394698	-0.687978	0.119083	-0.115973	Induced	0	1	0	1	0
229210_at	79621	'RNASEH2B'	ribonuclease H2, subunit B	-0.389639	-0.759279	-0.308434	-0.530291	-0.025082	-0.229561	-0.473018	-0.169302	-0.11147	-0.202133	-0.254731	-0.363198	-0.166112	1.20687	1.18426	1.07018	1.15458	0.433294	0.775179	0.96004	0.634647	0.717442	0.983945	0.680126	1.2999	0.743301	0.621198	0.420849	0.536379	0.16295	0.392579	0.37538	0.334156	0.284378	0.221848	0.496524	0.077988	0.166929	0.192419	Induced	1	1	1	1	0
228628_at	653464	'SRGAP2P1'	SLIT-ROBO Rho GTPase activating protein 2 pseudogene 1	-0.484284	-0.756485	-0.851276	-1.36369	-1.05799	-1.2853	-1.05726	-0.857555	-1.25535	-1.46684	-0.608993	-1.08318	-0.504666	1.39582	1.09181	0.756179	0.705343	0.564663	1.11283	0.672167	0.846295	0.530472	0.643357	0.769943	1.42014	1.26485	1.15993	0.835882	0.516377	0.205206	0.571673	0.036136	0.257998	-0.013434	0.247315	0.366395	1.22648	0.04573	0.513128	Induced	0	0	0	0	0
1558501_at	26052	'DNM3'	dynamin 3	-0.756274	-0.069728	-0.709829	-0.961408	-0.448907	-0.633506	-0.520122	0.034185	-0.310231	-0.823079	-0.676333	-0.737231	-0.948604	1.53307	1.13947	1.04626	0.693869	1.57378	0.105159	1.07781	1.0267	0.9506	1.03154	1.1993	-0.215219	0.21009	3.20549	2.98767	2.7068	1.88463	1.81	1.85827	2.07128	2.32655	2.05873	2.71323	1.37954	1.98577	2.01063	Induced	0	1	0	0	0
227828_s_at	84141	'TMEM166'	family with sequence similarity 176, member A	2.35918	2.52358	2.7068	2.71542	2.35006	2.35884	2.13839	2.59364	3.00622	2.83336	2.74046	2.94835	2.29055	-0.04802	0.688993	0.715191	0.873653	0.936128	1.20297	0.756775	1.2512	0.911608	1.24749	1.01936	0.786371	0.865523	-0.483501	0.115384	-0.242933	-0.262856	0.050242	-0.594037	-0.261922	-0.483408	-0.695511	-0.453435	-0.382529	0.43525	0.110115	Induced	0	0	0	0	0
229422_at	4898	'NRD1'	nardilysin (N-arginine dibasic convertase)	-0.71559	-0.602048	-0.748095	-0.844151	-0.84478	-0.583264	-0.586451	-0.710683	-1.43888	-1.03328	-0.87605	-0.843138	-0.389829	0.959409	0.506699	1.17089	1.14926	0.26561	1.22143	0.907411	0.598731	0.485394	0.757822	0.478471	1.2085	1.38521	1.62383	1.35135	1.38586	0.646696	1.09488	0.730529	1.02441	1.42046	1.1825	0.915476	0.827923	1.35303	1.03127	Induced	0	0	1	0	0
221763_at	221037	'JMJD1C'	jumonji domain containing 1C	-1.9107	-1.32776	-1.2252	-1.599	-0.974027	-0.852009	-1.25131	-0.861625	-1.81602	-1.3699	-1.27026	-1.83111	-1.6757	0.815986	0.618856	0.584278	1.03556	0.704181	0.784568	0.962009	0.624303	0.651431	0.470604	0.632604	1.06985	1.70023	1.68582	1.75528	1.53689	0.992605	1.24995	1.13163	1.2521	1.19548	1.47191	1.55649	1.27219	1.26205	1.75665	Induced	1	1	0	1	0
203819_s_at	10643	'IGF2BP3'	insulin-like growth factor 2 mRNA binding protein 3	-0.531582	-0.839557	-0.659999	-1.02655	0.055728	-0.692361	-0.480979	-0.297299	0.077419	-0.437634	-0.201887	-0.282092	-0.39267	1.38526	0.800829	0.284899	1.1721	0.743277	1.16802	0.53105	0.616981	0.799387	0.436974	0.953226	0.93974	0.727075	0.713214	0.5141	0.504253	0.138753	0.341577	0.441177	0.181613	0.001676	0.828861	-0.043477	0.572042	-0.133527	0.075649	Induced	0	0	0	1	0
211795_s_at	2533	'FYB'	FYN binding protein (FYB-120/130)	-0.761201	-1.11442	-1.01253	-1.29543	-0.785466	-0.795562	-0.857784	-0.901697	-0.895454	-0.490472	-0.992504	-1.06286	-0.887631	1.82399	1.07684	0.673106	0.618085	0.550184	0.652448	0.726165	0.783929	0.50603	0.350244	0.284318	1.01902	0.99674	1.44831	0.927351	0.75504	-0.211907	0.151462	-0.136622	0.30913	0.516183	0.01256	-0.178598	-0.021095	0.039448	0.295431	Induced	0	0	0	0	0
1554333_at	55466	'DNAJA4'	DnaJ (Hsp40) homolog, subfamily A, member 4	-0.666592	-0.885055	-1.30297	-1.01332	-0.452803	-1.52808	-1.38327	0.040516	0.037112	-0.466956	-0.096782	-1.24137	-1.61863	0.846197	0.741208	0.388233	0.63907	1.02121	1.30708	0.339747	0.643729	-0.405121	0.73382	0.890487	0.753212	1.90022	0.398367	0.931179	0.886196	1.16379	1.23203	0.591543	1.18545	0.428594	0.810679	1.07597	0.521315	1.08645	1.20973	Induced	0	0	0	0	0
235518_at	6546	'SLC8A1'	solute carrier family 8 (sodium/calcium exchanger), member 1	-1.74165	-0.964945	-1.38435	-1.19979	-1.53282	-1.38336	-1.22708	-1.21931	-1.0502	-1.50478	-1.30231	-1.5298	-1.2863	1.21579	1.0604	0.793613	0.771539	0.506605	0.73174	0.757111	0.514692	0.163482	0.023047	-0.021737	1.41768	1.84807	1.12514	0.821394	0.755746	0.006326	0.298129	-0.011676	0.294741	0.298505	0.117538	0.328111	-0.810254	0.117538	0.1586	Induced	0	0	0	0	0
213238_at	57205	'ATP10D'	ATPase, class V, type 10D	-1.5324	-1.18024	-1.56263	-1.41367	-0.792008	-0.786033	-0.867092	-0.785635	-1.20918	-1.57144	-1.12097	-1.72966	-1.91774	0.754028	0.705372	0.581926	0.769009	0.521224	0.808684	0.746889	0.696416	0.45058	0.604007	0.826415	0.62125	0.900671	0.291711	0.403189	0.149978	0.030884	0.050045	0.044986	0.23029	0.138336	0.045905	0.419797	-0.169555	-0.014109	0.3712	Induced	0	1	0	0	0
235737_at	85480	'TSLP'	thymic stromal lymphopoietin	2.84064	2.78425	3.553	3.77813	2.73904	2.49469	2.74798	3.55437	4.61401	4.20664	4.41788	4.22037	2.29333	-0.749036	0.661443	0.481794	0.526026	1.23679	0.979073	0.312111	0.72105	0.219835	0.973749	1.13419	0.951859	1.49222	0.151138	1.24559	1.06558	1.33681	1.58554	1.2782	1.20033	0.948834	1.58092	1.59355	0.822838	1.62145	2.02068	Induced	0	0	0	0	1
227383_at	728875	'LOC728875'	hypothetical LOC728875	-1.24493	-1.03526	-1.40426	-1.56355	-1.0338	-1.1424	-1.59409	-1.19948	-1.7033	-1.87573	-1.14428	-1.75207	-0.492044	0.82087	0.671205	0.864373	0.924238	0.087396	0.993511	0.431876	0.640823	0.026904	0.540024	0.299132	1.15062	0.974471	0.487977	0.009791	0.343526	-0.602193	-0.322762	-0.758861	-0.348658	-0.004703	-0.689977	-0.077007	0.036816	-0.305224	-0.167495	Induced	0	0	0	0	0
210375_at	5733	'PTGER3'	prostaglandin E receptor 3 (subtype EP3)	1.9989	1.95359	1.99688	1.62974	2.03184	2.12987	2.02188	2.55909	1.26702	1.5449	2.28326	2.18061	1.33602	0.461911	0.650887	0.684695	0.261044	0.682987	0.305748	0.355398	0.250593	0.513737	0.802473	0.901755	0.931031	1.61281	0.828094	1.54606	1.39196	1.23396	1.24091	1.65304	1.40744	0.892937	1.10028	1.74923	0.801429	1.63301	1.82444	Induced	0	1	1	1	0
209298_s_at	6453	'ITSN1'	intersectin 1 (SH3 domain protein)	-0.989701	-1.00169	-1.16149	-0.910979	-0.586728	-0.658719	-1.12644	-0.979802	-1.18916	-0.892915	-0.950514	-1.40952	-1.02541	1.07297	0.672778	0.50655	0.807167	0.742202	0.820924	0.236642	0.868202	0.13335	0.800861	0.690745	0.233053	0.754576	1.04977	0.836724	0.99529	0.346784	0.132948	-0.070541	0.625699	0.620151	0.293059	0.522227	-0.531491	0.378067	0.438543	Induced	0	0	0	0	0
236694_at	246126	'CYorf15A'	chromosome Y open reading frame 15A	-0.889286	-0.782044	-0.954549	-0.83834	-0.717665	-0.456719	-0.253659	-0.639056	-1.16116	-0.786924	-0.627231	-0.664112	-1.40458	0.767086	0.480947	0.59354	0.610293	0.442424	0.394298	0.964296	0.626017	0.780978	0.57703	0.581895	0.673972	0.845162	0.231583	0.449054	0.227998	0.242041	0.442424	0.618987	0.416406	0.542906	0.452963	0.61037	-0.088952	0.326152	0.226071	Induced	0	0	0	0	0
226590_at	114991	'ZNF618'	zinc finger protein 618	-1.3338	-0.948777	-1.634	-1.50492	-1.36193	-0.891298	-0.711835	-1.09847	-1.23952	-1.53579	-1.3116	-1.45612	-0.809387	0.765739	0.705235	0.781487	0.585534	0.541346	0.638482	0.895471	0.703294	0.287977	0.141241	0.42877	0.857625	0.70895	0.121503	-0.102819	-0.253855	-0.340146	-0.590931	-0.477377	-0.253855	-0.250318	-0.316448	0.016839	-0.593936	-0.594847	-0.748133	Induced	0	1	1	1	0
222699_s_at	79666	'PLEKHF2'	pleckstrin homology domain containing, family F (with FYVE domain) member 2	0.19278	0.190332	0.80605	1.05001	1.09666	0.641251	0.449443	0.72658	1.88985	1.36972	1.19918	1.34264	0.088241	0.565913	0.418516	0.280592	0.417136	0.62555	0.837787	0.473229	0.588053	0.298072	0.761194	0.402591	0.747729	0.726235	0.415178	0.019234	0.424441	0.152854	0.579483	0.020484	0.557364	0.345987	0.201282	-0.106949	-0.306085	0.195293	-0.09424	Induced	0	0	1	0	0
219777_at	474344	'GIMAP6'	GTPase, IMAP family member 6	-1.31634	-0.80472	-1.49955	-1.28769	-0.683131	-0.651245	-1.04659	-0.884839	-1.69527	-1.88448	-1.44787	-2.49458	-1.72607	1.15911	0.943131	0.403308	0.333265	0.449956	0.571603	0.773113	0.377407	0.200317	-0.033657	0.047276	0.497196	0.931684	1.6078	1.35865	0.760681	-0.495751	-0.054129	-0.085988	0.631236	0.433175	0.004749	0.464622	-0.496318	-0.069868	0.122919	Induced	0	0	1	1	0
205352_at	5274	'SERPINI1'	serpin peptidase inhibitor, clade I (neuroserpin), member 1	-1.07535	-1.01554	-1.04232	-1.64823	-1.31987	-1.18087	-1.31237	-1.00656	-1.63185	-0.689966	-1.62439	-1.3841	-2.13119	0.363615	0.539585	0.258886	0.166253	1.02246	0.279981	1.40303	0.173654	0.295256	0.164718	0.310637	0.249051	0.727768	2.2939	2.84007	2.01114	1.78197	2.08036	2.10107	2.01649	1.86883	2.03274	1.99478	2.28383	1.81153	2.13948	Induced	0	0	0	0	0
208937_s_at	3397	'ID1'	inhibitor of DNA binding 1, dominant negative helix-loop-helix protein	-1.60317	-1.49646	-1.59507	-1.73224	-1.20678	-0.815458	-1.05505	-1.78611	-1.70482	-1.45965	-2.03612	-1.16968	-1.13801	1.03531	0.536307	0.922287	0.504042	0.17307	0.556093	0.235302	0.472557	0.142217	0.545554	-0.122572	0.266411	0.258074	-0.503445	0.095512	0.159623	-0.448021	0.145325	-0.331231	0.229219	-0.44753	-0.59953	-0.727897	-0.526435	-0.224662	-0.84744	Induced	0	0	1	0	0
201939_at	10769	'PLK2'	polo-like kinase 2 (Drosophila)	1.33337	0.458151	1.43994	2.16319	1.25316	1.38598	0.974773	1.76586	3.07295	2.18287	2.20544	2.41135	1.23698	-0.086113	-0.244699	0.081511	0.036015	0.128971	0.898181	-0.083132	0.279773	0.083897	0.617611	0.124535	0.532554	1.0022	0.707292	0.746428	1.51415	1.3318	1.45759	0.449425	0.850103	0.909235	0.729626	0.320949	1.09096	1.82551	1.53447	Induced	1	0	1	0	0
230866_at	10800	'CYSLTR1'	cysteinyl leukotriene receptor 1	-1.97409	-1.55087	-1.80168	-1.76299	-1.45446	-1.56017	-1.48489	-1.42889	-1.44846	-1.77214	-1.94243	-2.12942	-1.41874	0.666206	0.042222	0.187341	-0.072177	0.580477	-0.232459	1.04551	-0.194008	-0.36871	-0.884473	-0.839267	0.247951	0.613928	0.561462	1.03823	-0.062307	-0.535107	-0.69522	-0.22562	-0.11388	-0.349707	-0.576041	-0.080561	-0.690469	-0.630239	-0.226368	Induced	1	0	0	1	0
233814_at	1946	'EFNA5'	ephrin-A5	1.52232	1.18821	1.06527	0.877111	1.15713	0.884831	1.59384	1.20709	1.85662	1.5589	1.48074	1.15582	0.261598	-0.051545	0.202462	-0.41997	-0.117553	-0.167475	-0.040867	-0.484774	0.160448	0.096139	0.658088	0.187537	-0.058262	-0.34965	-0.605807	-0.595607	-0.418957	0.246192	-0.001978	-0.344212	0.064617	-0.002942	-0.597945	-0.126655	-0.021258	-0.129165	-0.556159	Induced	0	0	0	0	0
206765_at	3759	'KCNJ2'	potassium inwardly-rectifying channel, subfamily J, member 2	1.91145	1.52794	1.57599	1.27144	1.62172	1.6346	1.3512	2.05433	1.36544	1.73063	2.05211	1.71795	1.94776	0.121605	-0.077314	0.00891	-0.276961	-0.319442	-0.231595	-0.661365	0.205669	-0.256543	0.137749	0.038446	-0.324806	-0.178059	0.423456	0.671098	0.076074	-0.601813	-0.475891	0.252548	-0.400294	-0.256334	-0.266458	-0.163898	-0.549892	-0.371892	-0.136142	Induced	1	0	0	0	0
1556202_at	23380	'SRGAP2'	SLIT-ROBO Rho GTPase activating protein 2	-1.27577	-1.39439	-2.03119	-1.56087	-1.70339	-2.23213	-1.86145	-1.98342	-2.03615	-1.81841	-1.90544	-1.9734	-1.39951	0.512478	0.308527	0.1546	-0.523474	-1.26076	0.092456	-0.037496	0.226409	-0.585547	-0.56787	-1.02888	1.02452	-0.270826	0.624251	0.05066	0.198909	-1.37743	-1.16863	-1.58902	-1.65094	-0.518144	-1.00599	-1.53854	-0.549062	-0.628053	-0.422351	Induced	0	0	1	1	0
219737_s_at	5101	'PCDH9'	protocadherin 9	1.2376	1.28225	1.49214	1.22571	1.42526	1.40839	1.5389	1.70453	1.5191	1.84024	2.11921	2.00915	1.81961	-1.36818	-0.587645	-0.686414	-0.531352	-0.42556	-0.408456	-0.401007	-0.673386	-0.41648	-0.212837	-0.18116	-0.895175	-0.542246	1.33199	0.742399	1.13671	0.722276	0.829422	0.787078	0.938975	1.00969	0.949358	1.25752	0.826449	0.752993	0.998997	Induced	1	1	1	1	0
202668_at	1948	'EFNB2'	ephrin-B2	2.00522	1.6061	1.96796	1.98355	1.97891	2.12229	1.96877	2.04503	2.383	2.14741	2.39074	2.25807	1.94082	-1.94979	-1.48514	-0.985177	-1.11283	-1.42986	-0.942919	-1.23893	-1.21518	-1.46072	-0.773693	-1.29744	-0.255356	-0.513972	-0.761202	0.422919	0.073443	-0.065974	0.240461	-0.059349	0.17345	-0.149931	-0.236268	0.01716	-0.458014	0.668946	0.797224	Induced	0	0	0	1	0
219908_at	27123	'DKK2'	dickkopf homolog 2 (Xenopus laevis)	0.989068	0.775044	0.928395	0.993317	1.20675	0.941577	1.10081	1.69248	1.34379	1.81709	1.54224	1.53819	0.596868	-0.046535	-0.652447	-0.240901	-0.399623	0.035012	-0.515032	0.126802	-0.309695	-0.485312	-0.384475	-0.263265	-0.401548	0.163022	-1.05604	-0.866797	-0.709753	-0.69282	-0.605645	-0.297996	-1.07486	-1.06548	-0.64583	-0.401995	-0.529458	-0.891083	-0.936039	Repressed	0	0	0	0	0
207315_at	10666	'CD226'	CD226 molecule	1.49025	0.846328	1.50747	1.20583	1.94172	1.01217	1.05	1.7275	1.13494	1.84932	1.97871	0.940906	1.05345	-0.430067	-0.583257	-0.701767	-0.565263	-0.706576	-0.444976	-0.609012	-0.816841	-0.739186	-0.428135	-1.11292	-0.709166	-0.670316	-0.808621	-0.830465	0.115476	-0.846428	-0.273703	-0.50397	-0.410403	-0.370964	-0.568861	-0.578013	-0.62882	-0.356061	-0.368474	Repressed	0	0	0	0	0
223623_at	84417	'C2orf40'	chromosome 2 open reading frame 40	0.990948	1.11928	1.51367	1.07688	1.36799	0.82212	1.45496	1.49736	0.380868	1.26084	1.41041	1.25164	0.575372	-0.909483	-0.336782	-0.751151	-0.550435	-1.13355	-0.770439	-1.14495	-0.875623	-0.261231	-0.203126	-0.084837	-1.03962	-0.500067	-1.49791	-1.39192	-0.900876	-1.1446	-1.04461	-0.955308	-0.806809	-1.23679	-0.694735	-0.569187	-1.60296	-1.10173	-1.21671	Repressed	0	0	0	0	0
227038_at	166929	'SGMS2'	sphingomyelin synthase 2	1.61532	1.57796	1.38561	1.33986	1.54528	1.22439	0.715235	1.61283	0.730826	1.7332	1.65651	0.70426	0.663058	-0.825248	-0.600218	-0.732578	-0.599475	-0.716172	-0.9825	-1.49127	-0.128372	-1.15033	-0.500186	-0.253065	-1.38885	-1.02209	-1.10647	-0.887011	-0.954121	-1.08618	-0.814131	-0.64245	-0.952055	-1.27536	-1.23952	-1.09957	-1.32391	-0.838169	-1.02388	Repressed	0	0	0	0	0
204567_s_at	9619	'ABCG1'	ATP-binding cassette, sub-family G (WHITE), member 1	1.71641	1.2652	1.07524	1.52709	1.23579	1.26191	1.0071	2.29164	0.340871	1.52444	1.36268	1.41682	0.660231	-0.796775	-0.761403	-0.452213	-1.01733	-0.928952	-0.914604	-0.549839	-1.15992	-1.004	-0.734555	-0.938277	-1.12982	-0.685738	-0.308587	-0.807007	-0.99107	-0.631798	-0.581355	-0.624422	-0.827778	-0.90495	-0.538001	-0.631876	-0.619632	-0.536697	-0.414634	Repressed	0	0	0	0	0
220313_at	54112	'GPR88'	G protein-coupled receptor 88	1.66161	1.72511	1.46085	1.26842	1.6418	1.6575	1.27892	1.44551	0.71742	1.25091	1.44303	1.20882	1.22262	-0.90533	-1.1655	-0.853689	-0.938758	-1.33484	-0.977479	-0.886567	-0.969542	-0.980432	-0.76418	-0.33743	-1.40217	-1.17002	-1.71134	-1.00481	-1.06838	-1.27504	-1.1207	-1.2065	-0.878982	-1.08257	-0.635251	-0.869194	-1.71602	-1.37279	-1.54345	Repressed	0	0	0	0	0
208760_at	7329	'UBE2I'	ubiquitin-conjugating enzyme E2I (UBC9 homolog, yeast)	0.631045	0.682943	0.596846	0.702967	0.920328	1.38513	1.07308	1.25727	0.479956	0.833282	1.14597	0.841169	0.372918	-1.39677	-1.37709	-0.981023	-0.91593	-1.06006	-1.19776	-1.43762	-1.0479	-0.093345	-0.430993	-0.261132	-1.78792	-1.52626	-1.38174	-0.993633	-1.52698	-0.987453	-1.0026	-1.02639	-0.799689	-1.28117	-0.544917	-0.507153	-0.959647	-1.14408	-0.896201	Repressed	0	0	0	0	0
204653_at	7020	'TFAP2A'	transcription factor AP-2 alpha (activating enhancer binding protein 2 alpha)	0.749802	0.722842	0.921918	1.02029	0.968641	1.11358	0.917071	1.14879	1.02063	1.21401	1.28231	1.25487	0.953658	-1.46111	-1.3984	-1.31487	-1.17709	-1.00975	-1.5446	-1.48125	-0.773085	-0.909849	-0.706607	-0.549036	-2.04457	-1.70611	-1.23658	-1.09385	-1.20165	-1.37356	-1.31857	-1.26977	-1.23187	-0.922848	-1.06959	-0.794578	-1.70536	-1.40974	-1.61622	Repressed	0	0	0	0	0
235182_at	140862	'C20orf82'	isthmin 1 homolog (zebrafish)	1.02482	0.578817	0.712067	0.8356	1.11831	1.14063	0.895925	1.23289	0.744011	1.23136	1.10147	0.758473	0.799417	-1.46999	-1.31845	-1.11409	-1.29878	-0.687718	-1.78398	-1.57683	-1.24387	-0.824017	-0.686781	-0.982525	-1.83723	-1.66553	-1.40201	-1.03661	-1.00459	-1.15124	-1.13618	-0.595619	-1.13471	-1.16663	-0.706231	-0.608258	-1.41558	-1.42019	-1.28111	Repressed	0	0	0	0	0
228523_at	340719	'NANOS1'	nanos homolog 1 (Drosophila)	0.831081	0.90807	1.06562	0.778974	0.741782	0.875198	0.590318	1.15758	1.05137	0.939273	1.11539	0.927526	0.01803	-1.72326	-1.42221	-1.18962	-1.16765	-1.14899	-1.31412	-1.69718	-1.3605	-1.17132	-0.910327	-0.688931	-1.85829	-0.916615	-1.54884	-0.930042	-0.92259	-1.03859	-0.683048	-1.0353	-1.17929	-1.44141	-0.972577	-0.702811	-1.74594	-1.13845	-1.05433	Repressed	0	0	0	0	0
207016_s_at	8854	'ALDH1A2'	aldehyde dehydrogenase 1 family, member A2	0.561412	0.297983	0.337221	0.46689	0.537528	0.599941	0.311514	0.881087	0.531887	0.620436	0.506449	0.362511	0.488197	-1.40632	-1.16248	-1.2779	-1.40047	-1.88847	-1.68696	-1.40632	-1.39978	-1.22525	-1.08546	-1.19708	-0.920972	-0.561637	-2.45902	-2.50002	-1.77881	-1.702	-2.20017	-1.94959	-1.57224	-1.87539	-1.79304	-1.86905	-2.01656	-1.92986	-1.72522	Repressed	0	0	0	0	0
204684_at	4884	'NPTX1'	neuronal pentraxin I	0.207046	-0.198432	-0.030129	0.499163	0.504315	0.185926	0.046086	0.603114	0.290476	0.094336	-0.47784	0.205711	0.497927	-1.2013	-1.23871	-1.37506	-1.52556	-1.49253	-1.43913	-1.36239	-1.23942	-1.31322	-0.952242	-1.26156	-1.71379	-1.26342	-1.18654	-0.805747	-0.828182	-0.934151	-0.844307	-1.13829	-0.899521	-1.10742	-0.981834	-1.21874	-1.36239	-1.01356	-1.24181	Repressed	0	0	0	0	0
209098_s_at	182	'JAG1'	jagged 1 (Alagille syndrome)	0.348421	-0.042192	-0.170608	0.885889	1.33962	0.821511	0.689403	0.777299	1.11868	0.927519	0.739297	0.582804	1.04027	-1.7668	-1.42913	-1.53395	-1.29583	-0.675048	-1.56546	-1.42958	-0.862588	-1.93577	-0.811238	-1.34919	-2.19167	-1.80423	-2.02249	-2.04582	-2.1174	-1.81389	-1.47924	-1.63057	-1.11089	-1.58392	-1.62706	-1.25807	-1.79433	-1.31075	-1.53593	Repressed	0	0	0	0	0
209696_at	2203	'FBP1'	fructose-1,6-bisphosphatase 1	0.348459	0.425622	0.453471	0.06391	0.177585	0.040571	0.316681	0.058748	0.078033	0.307754	-0.691802	0.456981	0.152674	-1.25723	-1.6132	-1.3381	-1.53478	-1.44495	-1.80679	-1.16808	-1.95575	-1.53011	-1.61236	-1.65289	-1.54409	-1.77016	-1.87483	-1.88064	-1.99344	-1.80362	-1.8127	-1.26105	-1.73446	-1.64793	-1.67728	-2.06661	-1.93499	-1.95548	-1.68438	Repressed	0	0	0	0	0
214595_at	3755	'KCNG1'	potassium voltage-gated channel, subfamily G, member 1	0.651814	0.744733	0.901995	0.574635	0.761449	0.756861	0.452861	0.77265	0.509641	0.69141	0.815674	0.528796	0.344621	-1.8159	-1.64383	-1.51142	-1.78575	-1.90599	-1.95346	-2.01157	-1.49805	-1.37633	-1.03861	-0.891897	-2.21377	-1.52188	-2.13551	-1.81342	-1.72354	-1.82569	-1.68232	-1.53295	-1.67976	-1.85731	-1.4901	-1.2935	-1.98334	-1.38479	-1.00339	Repressed	0	0	0	0	0
231776_at	8320	'EOMES'	eomesodermin homolog (Xenopus laevis)	0.060875	-0.436554	0.069022	-0.183928	-0.211614	0.004231	-0.023092	0.484452	0.468712	0.601078	0.775137	1.03623	0.273095	-2.2956	-1.43563	-1.47226	-1.50281	-2.60818	-1.76287	-2.42026	-1.88837	-1.44476	-1.23831	-1.11423	-1.7636	-1.0258	-2.33812	-1.86467	-1.76418	-2.03298	-1.86873	-2.08398	-1.67882	-1.93206	-1.42629	-1.66002	-2.00614	-1.69513	-1.38323	Repressed	0	0	0	0	0
209993_at	5243	'ABCB1'	ATP-binding cassette, sub-family B (MDR/TAP), member 1	0.167429	0.18336	0.222199	0.397495	0.629779	0.585073	0.599209	0.558896	0.919333	0.693541	0.617168	0.413199	0.374558	-2.16367	-1.70474	-2.04797	-2.17804	-1.5992	-1.52166	-1.90127	-2.02587	-1.57626	-1.12689	-1.42405	-1.46921	-1.79511	-1.82146	-0.614277	-1.18555	-1.34837	-0.983603	-0.689206	-1.33887	-0.861559	-1.51803	-0.559702	-1.25389	-0.717445	-0.58403	Repressed	0	0	0	0	0
219892_at	53346	'TM6SF1'	transmembrane 6 superfamily member 1	-0.340848	-0.607813	-0.409969	-0.090568	0.016242	-0.085384	0.032547	-0.29425	-0.103025	-0.000669	-0.390494	-0.328634	-0.910929	-1.91512	-2.08667	-2.0057	-1.62847	-1.56672	-1.80329	-2.15439	-1.7853	-1.67651	-1.1116	-2.00103	-2.60264	-2.25779	-2.55164	-1.71066	-1.71544	-1.98812	-2.50339	-1.90473	-2.03477	-2.08606	-1.90307	-2.05209	-1.2193	-2.08806	-2.39907	Repressed	0	0	0	0	0
206871_at	1991	'ELA2'	elastase 2, neutrophil	-0.064606	0.190274	-0.117544	-0.058231	0.008936	-0.227784	-0.938122	-0.238695	0.145498	-0.336031	-0.84435	-0.73979	-0.442662	-2.05601	-1.86592	-1.80699	-2.29708	-1.59773	-2.39407	-1.97042	-1.81414	-2.1616	-2.09487	-2.19321	-1.42032	-1.97818	-2.5231	-2.21101	-2.33379	-2.75994	-2.36943	-2.12705	-2.24577	-2.70183	-2.71067	-2.44019	-2.29263	-1.99394	-2.48356	Repressed	0	0	0	0	0
212062_at	10079	'ATP9A'	ATPase, class II, type 9A	0.219491	-0.03205	0.120014	0.331253	0.428936	0.459474	0.201746	0.438586	0.310815	0.299527	0.426903	0.196824	0.50558	-2.38818	-2.17319	-2.05558	-2.10542	-1.75937	-2.06646	-1.71927	-1.90369	-1.85724	-1.56933	-1.57625	-2.24813	-2.31276	-1.97465	-1.47601	-1.50885	-1.3939	-1.32285	-0.854183	-1.48771	-1.59405	-1.46237	-1.23045	-1.25452	-1.24856	-0.968912	Repressed	0	0	0	0	0
220333_at	54852	'PAQR5'	progestin and adipoQ receptor family member V	-0.775706	-0.478257	-0.321207	-0.409649	0.139799	0.058855	-0.018572	0.307016	0.212811	0.151275	0.103282	0.005315	-0.901375	-2.31645	-1.97268	-2.30272	-1.92723	-2.16928	-1.84824	-2.0337	-2.02494	-2.21251	-1.51881	-1.659	-2.68255	-2.44095	-2.86087	-2.95243	-2.74518	-2.54087	-2.269	-2.80427	-2.17904	-2.51528	-2.83206	-2.32775	-2.61551	-2.35468	-2.48776	Repressed	0	0	0	0	0
234994_at	114801	'TMEM200A'	transmembrane protein 200A	0.341856	0.41414	0.05135	0.264609	0.501041	0.463408	0.369294	0.509142	-0.183851	0.213976	0.252742	-0.013447	0.044049	-2.11606	-2.09025	-2.06078	-2.30627	-1.61086	-2.51415	-2.14345	-1.75761	-1.83603	-1.62321	-1.72863	-3.24646	-2.84352	-1.78621	-1.59584	-1.76885	-1.80821	-1.49038	-1.4369	-1.59648	-1.68225	-1.9154	-1.47707	-2.84164	-2.06823	-2.11998	Repressed	0	0	0	0	0
1567224_at	8091	'HMGA2'	high mobility group AT-hook 2	1.06884	0.969531	0.931174	1.47549	1.4695	0.777228	0.518947	1.29797	1.53097	1.30993	0.781143	0.995797	0.974576	-2.69174	-2.66733	-2.22753	-2.03963	-1.86949	-2.11281	-1.79348	-2.35087	-2.33378	-2.0744	-2.36365	-2.64582	-2.21786	-1.96966	-2.04425	-1.51814	-2.39585	-2.46916	-2.40157	-2.02174	-1.9935	-2.15212	-1.79776	-2.66652	-1.62779	-2.3992	Repressed	0	0	0	0	0
1558404_at	644242	'LOC644242'	hypothetical protein LOC644242	1.20406	1.11787	1.07989	0.999995	0.682816	0.615199	0.435186	0.825237	0.074711	0.617231	0.941465	0.357163	0.995155	-2.59947	-2.0595	-1.85497	-2.26082	-2.19504	-2.13104	-3.48312	-1.38997	-2.09846	-1.4293	-1.69942	-3.51085	-2.98016	-3.13226	-2.50179	-1.78449	-2.17394	-2.02268	-1.85437	-2.05299	-2.20294	-2.30912	-1.9401	-2.19737	-1.44517	-1.72263	Repressed	0	0	0	0	0
1560225_at	1268	'CNR1'	cannabinoid receptor 1 (brain)	0.901312	0.794705	0.776698	0.512526	0.763721	0.606828	0.383303	0.947725	0.87989	0.655299	0.534818	0.532903	0.144612	-2.63515	-2.75438	-2.3615	-2.54461	-2.5537	-2.11787	-2.07983	-2.94074	-2.04492	-2.38372	-2.83371	-2.16609	-1.2311	-0.354474	-0.135976	-0.201626	-1.26812	-0.553168	-0.967893	-0.871952	-1.27652	-0.892689	-1.07752	-1.44124	-0.291381	-0.112543	Repressed	0	0	0	0	0
221085_at	9966	'TNFSF15'	tumor necrosis factor (ligand) superfamily, member 15	-0.537987	0.309322	-0.769576	-0.000469	-0.862772	-0.821888	0.030925	0.510149	0.700966	0.87481	1.41248	0.026432	-1.83157	-2.78143	-2.47816	-2.29193	-2.06072	-2.08692	-2.60562	-2.58975	-2.5578	-2.49452	-2.78923	-2.06519	-2.86054	-2.27423	-2.59076	-2.16587	-2.53002	-2.51398	-2.35538	-2.3869	-1.78183	-2.10443	-2.66345	-2.41133	-2.9036	-2.22854	-2.14661	Repressed	0	0	0	0	0
220935_s_at	55755	'CDK5RAP2'	CDK5 regulatory subunit associated protein 2	-0.041486	-0.187054	-0.256581	-0.031631	-0.165363	-0.100822	-0.271348	-0.120268	-0.5527	-0.341789	-0.447845	-0.509823	-0.606499	-2.66924	-2.43203	-2.49237	-2.48469	-2.71034	-2.42909	-2.46762	-2.52022	-2.37245	-2.3182	-2.48975	-2.41968	-2.50405	-2.4513	-2.4678	-2.32123	-2.16466	-2.23202	-2.14134	-2.27604	-2.23056	-2.23959	-2.37551	-2.52121	-2.65312	-2.44298	Repressed	0	0	0	0	0
220784_s_at	10911	'UTS2'	urotensin 2	-0.555184	-0.452156	-0.344638	-0.547342	-0.499112	-0.331093	-0.78117	-0.184355	-0.996028	-0.487501	-0.326907	-0.81693	-0.896051	-2.27231	-2.15643	-2.44049	-2.86874	-2.51722	-2.96669	-2.94966	-2.33211	-2.62257	-2.04684	-2.10866	-3.18612	-2.54322	-2.60334	-2.6617	-2.77966	-2.93763	-3.08344	-2.02737	-2.64955	-2.53433	-2.43474	-2.44964	-3.90008	-3.00799	-3.11905	Repressed	0	0	0	0	0
201005_at	928	'CD9'	CD9 molecule	-0.342792	-0.74316	-0.40774	0.165991	-0.342397	-0.335234	-0.48488	-1.02558	-0.232209	-0.417236	-0.959845	-0.462191	-0.134693	-3.08852	-3.01156	-2.83076	-2.92394	-1.98761	-2.70075	-1.98844	-2.15147	-2.4046	-2.42202	-3.37325	-2.51918	-3.7574	-2.27689	-2.54905	-2.58816	-2.14062	-2.02671	-1.82124	-2.37095	-1.72064	-2.87407	-3.29409	-2.79401	-2.52008	-3.57974	Repressed	0	0	0	0	0
204393_s_at	55	'ACPP'	acid phosphatase, prostate	0.668127	0.691987	0.334254	0.315138	0.698639	0.961613	0.534533	0.640255	0.40961	0.407496	0.609029	0.626906	0.298405	-2.8049	-2.62157	-2.52184	-2.54415	-3.72862	-3.2275	-3.14381	-3.02621	-2.74874	-2.81758	-2.57178	-3.07244	-2.2563	-2.67338	-2.41671	-2.52427	-3.10699	-3.14881	-2.55795	-2.98035	-2.94606	-2.73688	-2.66361	-3.38375	-2.61945	-2.76746	Repressed	0	0	0	0	0
221601_s_at	9214	'FAIM3'	Fas apoptotic inhibitory molecule 3	-0.272453	-0.507442	-0.223247	-0.21555	-0.536851	-0.377545	-0.632292	-0.178628	-0.411162	-0.578633	-0.524806	-0.556926	-0.486022	-3.08595	-2.83325	-2.69917	-3.06622	-2.99091	-3.30468	-2.81256	-2.81558	-2.95229	-2.77499	-2.8821	-2.27302	-2.60016	-3.27226	-2.53226	-2.81677	-2.7294	-2.63769	-2.52549	-2.67786	-2.80308	-2.8531	-2.75154	-3.10228	-2.47886	-2.97797	Repressed	0	0	0	0	0
205239_at	374	'AREG'	amphiregulin	0.405308	0.513074	0.363746	0.256159	0.205732	0.01112	0.019071	0.255132	0.089034	0.119056	0.116273	0.073075	-0.06658	-3.3597	-3.12165	-3.14724	-3.78033	-2.46033	-3.38696	-2.71284	-2.99855	-3.213	-2.94652	-2.96902	-4.03833	-3.26524	-3.36921	-2.09376	-2.60649	-2.87543	-2.42442	-2.04614	-2.9177	-2.79617	-3.31006	-2.08808	-3.09956	-2.47588	-2.29655	Repressed	0	0	0	0	0
