# Supplementary material for: An Interferon-Related Signature in the Transcriptional Core Response of Human Macrophages to Mycobacterium tuberculosis Infection
Source: PLoS One. 2012 Jun 4;7(6):e38367. doi: 10.1371/journal.pone.0038367 (PMC3366933; doi:10.1371/journal.pone.0038367)
Supplement: Table S3 — Primers for real-time quantitative RT-PCR. (XLS) [file pone.0038367.s017.xls]

## Sheet: Sheet1
Genes	Primer sequences
CXCL10	Sense: 5'-TCCACGTGTTGAGATCATTGC-3'
	Antisense: 5'-CTCTGTGTGGTCCATCCTTGG-3'
CXCL11	Sense: 5'-TGTCTTTGCATAGGCCCTGG-3'
	Antisense: 5'-TTTGGGATTTAGGCATCGTTG-3'
TNFSF10	Sense: 5'-TGGGACCAGAGGAAGAAGCA-3'
	Antisense: 5'-TGACCAGTTCACCATTCCTCA-3'
IL15	Sense: 5'-GAAACCCCTTGCCATAGCC-3'
	Antisense: 5'-TGCACTGAAACAGCCCAAAAT-3'
CCL8	Sense: 5'-CTCATGGCAGCCACTTTCAG-3'
	Antisense: 5'-TGGGACATTGGATGTTGGTG-3'
STAT-1	Sense: 5'-ACCAGAACGAATGAGGGTCCT-3'
	Antisense: 5'-CTGGCTGACGTTGGAGATCA-3'
STAT-2	Sense: 5'-CTGCACATCATCAGCTTCACG-3'
	Antisense: 5'-TGGTTCTGAAGGTTTGGGCT-3'
IRF-1	Sense: 5'-TCTGCCTGATGACCACAGCA-3'
	Antisense: 5'-GGCACAACTTCCACTGGGAT-3'
IRF-7	Sense: 5'-CAAGGAGAAGAGCCTGGTCCT-3'
	Antisense: 5'-GCTGCTCCAGCTCCATAAGG-3'
Oct-1	Sense: 5'-CCCTTCAAGGAGCTGCACA-3'
	Antisense: 5'-TCAGGGTCCCTGGATTCAGAC-3'
IFNB1	Sense: 5'-TCTGCATTACCTGAAGGCCAA-3'
	Antisense: 5'-AGTCCCAGAGGCACAGGCTA-3'
GAPDH	Sense: 5'-GAAGGTGAAGGTCGGAGTC-3'
	Antisense: 5'-GAAGATGGTGATGGGATTTC-3'
